# Supplementary material for: A comparative analysis of mitochondrial ORFs provides new insights on expansion of mitochondrial genome size in Arcidae
Source: BMC Genomics. 2022 Dec 7;23:809. doi: 10.1186/s12864-022-09040-3 (PMC9727918; doi:10.1186/s12864-022-09040-3)
Supplement: Supplementary file 1 — Additional file 1. Table S1-S4. Table S5. Table S6. Table S7-S12 and S14. Table S13. [file 12864_2022_9040_MOESM1_ESM.zip]

Archive with 5 entries (5 files):
- Additional file 1 Table S13.xlsx
- Additional file 1 Table S1-S4.xlsx
- Additional file 1 Table S5 .docx
- Additional file 1 Table S6.xlsx
- Additional file 1 Table S7-S12 and S14.xlsx
