# Supplementary material for: A comparative analysis of mitochondrial ORFs provides new insights on expansion of mitochondrial genome size in Arcidae
Source: BMC Genomics. 2022 Dec 7;23:809. doi: 10.1186/s12864-022-09040-3 (PMC9727918; doi:10.1186/s12864-022-09040-3)
Supplement: Supplementary file 1 — Additional file 1. Table S1-S4. Table S5. Table S6. Table S7-S12 and S14. Table S13. [file 12864_2022_9040_MOESM1_ESM.zip › Additional file 1 Table S13.xlsx]

## Sheet: Sheet1 (2)
Table S13
The summary of ORF function prediction analyses.
ORF	Hit	Molecular Function	Biological Process	Cellular Component
21	The Cand1-Cul1-Roc1 Complex, Homo sapiens[I-TASSER; TM-score 0.6356] GGA3-VHS Domain and CI-MPR C-terminal Phosphopeptide, Homo sapiens[I-TASSER; TM-score 0.6365] GGA2 VHS Domain, Homo sapiens[I-TASSER; TM-score 0.6162] Dps family protein; FOUR HELIX BUNDLE, METAL BINDING PROTEIN; Staphylococcus aureus subsp. aureus [Hhpred; probability 44.51%] INNER MEMBRANE LIPOPROTEIN; CELL ADHESION, BACTERIAL…	protein binding[I-TASSER; GO-score 0.36] electron transporter[Predictprotein; Reliability 32%] bacteriochlorophyll binding [Predictprotein; Reliability 32%] metal ion binding [Predictprotein; Reliability 32%]	intracellular protein transport[I-TASSER; GO-score 0.42] electron transport chain[Predictprotein; Reliability 32%] protein-chromophore linkage[Predictprotein; Reliability 32%] photosynthesis, light reaction[Predictprotein; Reliability 32%]	intracellular membrane-bounded organelle[I-TASSER; GO-score 0.53] endoplasmic reticulum[Predictprotein; Reliability 34%] membrane[Predictprotein; Reliability 34%] integral component of membrane[Predictprotein; Reliability 34%]
103	Predominant Protein Arginine Methyltransferase PRMT1, Rattus norvegicus[I-TASSER; TM-score 0.5125] the protein with unknown function, Bordetella pertussis[I-TASSER; TM-score 0.5097] Lin0861, Listeria innocua[I-TASSER; TM-score 0.5124] Succinate receptor 1; SUCNR1, GPR91, GPCR, G-Protein coupled receptor; Rattus norvegicus [Hhpred; probability 76.53%] CYTOCHROME C OXIDASE POLYPEPTIDE II; OXIDOREDU…	transferase activity[I-TASSER; GO-score 0.47] cysteine-type endopeptidase inhibitor activity[Predictprotein; Reliability 32%]	protein alkylation[I-TASSER; GO-score 0.47] macromolecule methylation[I-TASSER; GO-score 0.47] tRNA processing[Predictprotein; Reliability 32%]	obsolete intracellular part[I-TASSER; GO-score 0.47] nucleus[Predictprotein; Reliability 32%]
5	a putative glycoside hydrolase family protein, Bacillus halodurans[I-TASSER; TM-score 0.5918] N-ACYL-D-GLUCOSAMINE 2-EPIMERASE, Sus scrofa [I-TASSER; TM-score 0.5754] Putative isomerase, Salmonella enterica[I-TASSER; TM-score 0.5644] Cucumopine synthase; McbB, Pictet-Spenglerase, LYASE;Marinactinospora thermotolerans[Hhpred; probability 35.69%] Nucleoprotein; Nucleocapsid, RNA binding protein, ME…	intramolecular oxidoreductase activity, interconverting aldoses and ketoses[I-TASSER; GO-score 0.34] nickel cation binding[Predictprotein; Reliability 39%]	hexose metabolic process[I-TASSER; GO-score 0.34] proteolysis[Predictprotein; Reliability 41%]	kinetochore[I-TASSER; GO-score 0.09] CBF3 complex[I-TASSER; GO-score 0.09] extrinsic component of endoplasmic reticulum membrane[Predictprotein; Reliability 41%] endoplasmic reticulum membrane[Predictprotein; Reliability 41%] nuclear envelope[Predictprotein; Reliability 41%] nucleus[Predictprotein; Reliability 41%] endoplasmic reticulum[Predictprotein; Reliability 41%] cytoplasm[Predictprotein; R…
86	fatty acid synthase, Saccharomyces cerevisiae[I-TASSER; TM-score 0.7970] fatty acid synthase, thermomyces lanuginosus[I-TASSER; TM-score 0.7806] malonyltransferase, Homo sapiens[I-TASSER; TM-score 0.6048] tape-measure protein, minor capsid proteins, zip protein, Paramecium bursaria Chlorella virus 1[Hhpred; probability 51.5%]	S-malonyltransferase activity[I-TASSER; GO-score 0.56] cobalt ion binding[Predictprotein; Reliability 40%] drug binding[Predictprotein; Reliability 40%] ATP binding[Predictprotein; Reliability 40%]	fatty acid biosynthetic process[I-TASSER; GO-score 0.40] telomere formation via telomerase[Predictprotein; Reliability 44%] telomere maintenance via telomerase[Predictprotein; Reliability 44%] positive regulation of telomerase activity[Predictprotein; Reliability 44%]	intracellular membrane-bounded organelle[I-TASSER; GO-score 0.34] nucleus[Predictprotein; Reliability 44%] chromosome, telomeric region[Predictprotein; Reliability 44%] chromosome[Predictprotein; Reliability 44%] telomerase holoenzyme complex[Predictprotein; Reliability 44%]
10	Maltose phosphorylase, Levilactobacillus brevis[I-TASSER; TM-score 0.5808] Exportin-5: PROTEIN TRANSPORT/NUCLEAR PROTEIN/RNA, Homo sapiens[I-TASSER; TM-score 0.5862] IMPORTIN 13 - UBC9 COMPLEX:LIGASE/NUCLEAR PROTEIN, Homo sapiens Sodium channel subunit beta-2; voltage-gated sodium channel, MEMBRANE PROTEIN[Hhpred; probability 69.23%] CMRF35-like molecule 1; CR10, sCD300lf, complex, VIRAL PROTEIN,…	transmembrane transporter activity[I-TASSER; GO-score 0.39] metal ion binding[Predictprotein; Reliability 35%] oxidoreductase activity[Predictprotein; Reliability 35%]	establishment of protein localization[I-TASSER; GO-score 0.39] intracellular transport[I-TASSER; GO-score 0.39] cellular protein localization[I-TASSER; GO-score 0.39] protein transport to vacuole involved in ubiquitin-dependent protein catabolic process via the multivesicular body sorting pathway[Predictprotein; Reliability 35%]	intracellular membrane-bounded organelle[I-TASSER; GO-score 0.50] membrane[Predictprotein; Reliability 35%] integral component of membrane[Predictprotein; Reliability 35%] endosome[Predictprotein; Reliability 35%] intracellular organelle[Predictprotein; Reliability 35%]
40	Human Adenosine A2A receptor/T4 lysozyme chimera, Homo sapiens, Escherichia virus T4[I-TASSER; TM-score 0.4138] beta-2-adrenergic receptor/T4-lysozyme chimera, Homo sapiens, Escherichia virus T4[I-TASSER; TM-score 0.4592] CusBA heavy-metal efflux complex,Escherichia coli [I-TASSER; TM-score 0.4597] DNA double-strand break repair rad50 ATPase; zinc finger, rad50, DNA repair, Pyrococcus furiosus[Hh…	lysozyme activity[I-TASSER; GO-score 0.15] structural constituent of ribosome[Predictprotein; Reliability 35%]	establishment of localization[I-TASSER; GO-score 0.41] tail-anchored membrane protein insertion into ER membrane[Predictprotein; Reliability 35%] retrograde vesicle-mediated transport, Golgi to endoplasmic reticulum[Predictprotein; Reliability 35%]	cell periphery[I-TASSER; GO-score 0.41] integral component of membrane[Predictprotein; Reliability 36%] membrane[Predictprotein; Reliability 36%]
127	Hef helicase domain, Pyrococcus furiosus[I-TASSER; TM-score 0.4316] DNA Repair Helicase Hel308, Saccharolobus solfataricus[I-TASSER; TM-score 0.3991] Archaeal DNA helicase, Pyrococcus furiosus[I-TASSER; TM-score 0.4028] mitochondria, translation, trypanosoma, assembly, evolution, ribosome, large subunit, Trypanosoma brucei[Hhpred; probability 55.71%] Membrane protein, Phosphoethanolamine transfer…	ATP binding[I-TASSER; GO-score 0.39] helicase activity[I-TASSER; GO-score 0.39] nucleic acid binding[I-TASSER; GO-score 0.39] obsolete cofactor binding[Predictprotein; Reliability 44%] FAD binding[Predictprotein; Reliability 44%] obsolete coenzyme binding[Predictprotein; Reliability 44%] D-arabinono-1,4-lactone oxidase activity[Predictprotein; Reliability 44%] L-gulonolactone oxidase activity[Pre…	cellular macromolecule metabolic process[I-TASSER; GO-score 0.51] cellular response to stress[I-TASSER; GO-score 0.51] nucleic acid metabolic process[I-TASSER; GO-score 0.51] viral entry into host cell[Predictprotein; Reliability 45%] entry into hostviral entry into host cell[Predictprotein; Reliability 45%] viral processviral entry into host cell[Predictprotein; Reliability 45%] fusion of virus …	nucleolus[I-TASSER; GO-score 0.09] TRAMP complex[I-TASSER; GO-score 0.09] integral component of membraneviral entry into host cell[Predictprotein; Reliability 45%] virion membraneviral entry into host cell[Predictprotein; Reliability 45%] viral envelopeviral entry into host cell[Predictprotein; Reliability 45%] virionviral entry into host cell[Predictprotein; Reliability 45%] host cell plasma mem…
87	Botulinum neurotoxin type B, Clostridium botulinum, Mus musculus[I-TASSER; TM-score 0.3364] PYRUVATE-FERREDOXIN OXIDOREDUCTASE, Desulfocurvibacter africanus[I-TASSER; TM-score 0.2985] BOTULINUM NEUROTOXIN SEROTYPE A, Clostridium botulinum[I-TASSER; TM-score 0.3383] mitochondria, translation, trypanosoma, assembly, evolution, ribosome, large subunit, Trypanosoma brucei[Hhpred; probability 51.42%] …	metal cluster binding[I-TASSER; GO-score 0.56] nucleotide binding viral entry into host cell[Predictprotein; Reliability 42%] peptidase activity[Predictprotein; Reliability 42%] RNA-directed 5'-3' RNA polymerase activity[Predictprotein; Reliability 42%] RNA binding[Predictprotein; Reliability 42%] hydrolase activity, acting on acid phosphorus-nitrogen bonds[Predictprotein; Reliability 42%] serine…	secretion by cell[I-TASSER; GO-score 0.41] multi-organism process[I-TASSER; GO-score 0.41] signal release[I-TASSER; GO-score 0.41] viral process[Predictprotein; Reliability 42%] virion attachment to host cell[Predictprotein; Reliability 42%] viral entry into host cell[Predictprotein; Reliability 42%] multi-organism process[Predictprotein; Reliability 42%] entry into host[Predictprotein; Reliabili…	intrinsic component of membrane[I-TASSER; GO-score 0.41] cell periphery[I-TASSER; GO-score 0.41] cytoplasmic vesicle membrane[I-TASSER; GO-score 0.41] host cell plasma membrane[Predictprotein; Reliability 42%] viral envelope[Predictprotein; Reliability 42%] integral component of membrane[Predictprotein; Reliability 42%] host cell Golgi apparatus[Predictprotein; Reliability 42%] virion membrane[Pr…
8	fumarate lyase, Brucella abortus 2308[I-TASSER; TM-score 0.5263] Proteasome component C7-alphaA, Saccharomyces cerevisiae[I-TASSER; TM-score 0.7177] element excision controlling factor protein; XISH PROTEIN, FDXN ELEMENT EXCISION CONTROLLING FACTOR PROTEIN, Anabaena variabilis[Hhpred; probability 11.75%]	ammonia-lyase activity[I-TASSER; GO-score 0.57] DNA binding[Predictprotein; Reliability 43%]	cellular respiration[I-TASSER; GO-score 0.57] acetyl-CoA catabolic process[I-TASSER; GO-score 0.57] viral capsid assembly[Predictprotein; Reliability 43%] multi-organism process[Predictprotein; Reliability 43%]	obsolete cytoplasmic part[I-TASSER; GO-score 0.43] protein-containing complex[I-TASSER; GO-score 0.43] host cell nucleus[Predictprotein; Reliability 43%] virion[Predictprotein; Reliability 43%] viral capsid[Predictprotein; Reliability 43%]
11	apoptosome, Drosophila melanogaster[I-TASSER; TM-score 0.5097] GLUCOAMYLASE-471 COMPLEXED WITH D-GLUCO-DIHYDROACARBOSE, Aspergillus awamori[I-TASSER; TM-score 0.4836] Metal-independent alpha-Mannosidases, Streptococcus pneumoniae[I-TASSER; TM-score 0.4672] element excision controlling factor protein; XISH PROTEIN, FDXN ELEMENT EXCISION CONTROLLING FACTOR PROTEIN, Anabaena variabilis[Hhpred; proba…	glucan 1,4-alpha-glucosidase activity[I-TASSER; GO-score 0.13] drug binding[Predictprotein; Reliability 43%] ATP binding[Predictprotein; Reliability 43%] riboflavin kinase activity[Predictprotein; Reliability 43%]	apoptotic process[I-TASSER; GO-score 0.07] polysaccharide catabolic process[I-TASSER; GO-score 0.07] trehalose metabolic process[I-TASSER; GO-score 0.07] obsolete coenzyme metabolic process[Predictprotein; Reliability 43%] riboflavin biosynthetic process[Predictprotein; Reliability 43%] obsolete cofactor biosynthetic process[Predictprotein; Reliability 43%] drug metabolic process[Predictprotein; …	ribosome[Predictprotein; Reliability 42%]
7	TRANSPORT PROTEIN, Drosophila melanogaster[I-TASSER; TM-score 0.5290] NUCLEAR PROTEIN, Homo sapiens[I-TASSER; TM-score 0.4873] TRANSPORT PROTEIN, Saccharomyces cerevisiae[I-TASSER; TM-score 0.5320] Transcriptional regulator HdfR; Structural Genomics, Center for Structural Genomics of Infectious Diseases, CSGID, Transcriptional Regulator HdfR, TRANSCRIPTION;Klebsiella pneumoniae[Hhpred; probabilit…	transmembrane transporter activity[I-TASSER; GO-score 0.48] cysteine-type peptidase activity[Predictprotein; Reliability 42%] peptidase activity[Predictprotein; Reliability 42%]	establishment of protein localization[I-TASSER; GO-score 0.48] cellular protein localization[I-TASSER; GO-score 0.48] intracellular transport[I-TASSER; GO-score 0.48] obsolete movement in environment of other organism involved in symbiotic interaction[Predictprotein; Reliability 42%] viral release from host cell[Predictprotein; Reliability 42%] locomotion[Predictprotein; Reliability 42%] DNA pack…	intracellular membrane-bounded organelle[I-TASSER; GO-score 0.37] host cell nucleus[Predictprotein; Reliability 42%] viral capsid[Predictprotein; Reliability 42%] virion[Predictprotein; Reliability 42%]
78	Restriction Endonuclease HinP1I with Cognate DNA and Calcium Ion, Haemophilus influenzae[I-TASSER; TM-score 0.4778] a phosphonate monoester hydrolase, Rhizobium leguminosarum[I-TASSER; TM-score 0.4370] a Catalytically Active, Non-toxic Endopeptidase Derivative, Clostridium botulinum[I-TASSER; TM-score 0.4443] DNA repair protein XRCC1 NLS peptide; XRCC1, Importin, NLS, bipartite, PROTEIN BINDING;M…	ion binding[I-TASSER; GO-score 0.57] hormone activity[Predictprotein; Reliability 41%] prolactin receptor binding[Predictprotein; Reliability 41%]	obsolete pathogenesis[I-TASSER; GO-score 0.13] metabolic process[I-TASSER; GO-score 0.13] neurotransmitter secretion[I-TASSER; GO-score 0.13] positive regulation of receptor signaling pathway via JAK-STAT[Predictprotein; Reliability 41%] positive regulation of cell population proliferation[Predictprotein; Reliability 41%] female pregnancy[Predictprotein; Reliability 41%] positive regulation of la…	host cell junction[I-TASSER; GO-score 0.13] endocytic vesicle membrane[I-TASSER; GO-score 0.13] plasma membrane[I-TASSER; GO-score 0.13] extracellular region[Predictprotein; Reliability 41%] extracellular space[Predictprotein; Reliability 41%]
104	OXIDOREDUCTASE (CYTOCHROME(C)-OXYGEN), Bos taurus[I-TASSER; TM-score 0.5688] IMMUNE SYSTEM/OXIDOREDUCTASE, Mus musculus, Pseudomonas aeruginosa[I-TASSER; TM-score 0.5492] LYASE, Escherichia coli[I-TASSER; TM-score 0.5463] mitochondria, translation, trypanosoma, assembly, evolution, ribosome, large subunit; Trypanosoma brucei[Hhpred; probability 28.16%] Cation antiporter; Sodium/proton antiporter,…	obsolete oxidoreductase activity, acting on a heme group of donors, oxygen as acceptor[I-TASSER; GO-score 0.48] obsolete heme-copper terminal oxidase activity[I-TASSER; GO-score 0.48] inorganic cation transmembrane transporter activity[I-TASSER; GO-score 0.48] protein binding[Predictprotein; Reliability 44%]	establishment of localization[I-TASSER; GO-score 0.49] endoplasmic reticulum to Golgi vesicle-mediated transport[Predictprotein; Reliability 44%] autophagy[Predictprotein; Reliability 44%]	integral component of membrane[I-TASSER; GO-score 0.32] Golgi apparatus[Predictprotein; Reliability 44%] endoplasmic reticulum[Predictprotein; Reliability 44%] TRAPPIII protein complex[Predictprotein; Reliability 44%] TRAPPI protein complex[Predictprotein; Reliability 44%] phagophore assembly site[Predictprotein; Reliability 44%] TRAPPII protein complex[Predictprotein; Reliability 44%]
46	Malate Dehydrogenase, Homo sapiens[I-TASSER; TM-score 0.5265] malate dehydrogenase, Citrullus lanatus[I-TASSER; TM-score 0.5262] HYDROLASE, Bacillus sp.[I-TASSER; TM-score 0.5092] IQ domain-containing protein G; Protein complex, IQ domain EF hand domains, Calcium signalling, METAL BINDING PROTEIN;Homo sapiens[Hhpred; probability 8.06%]	L-malate dehydrogenase activity[I-TASSER; GO-score 0.18]	primary metabolic process[I-TASSER; GO-score 0.48] macroautophagy[Predictprotein; Reliability 35%] DNA replication[Predictprotein; Reliability 35%]	obsolete peripheral to membrane of membrane fraction[I-TASSER; GO-score 0.07] mitochondrial matrix[I-TASSER; GO-score 0.07] cytosol[I-TASSER; GO-score 0.07] membrane[Predictprotein; Reliability 38%] integral component of membrane[Predictprotein; Reliability 38%]
106	TRANSPORT PROTEIN, Homo sapiens[I-TASSER; TM-score 0.6132] TRANSPORT PROTEIN, Homo sapiens, Mus musculus[I-TASSER; TM-score 0.6156] ENDOCYTOSIS, Mus musculus, Rattus norvegicus[I-TASSER; TM-score 0.6281] Hemolysin E, chromosomal; alpha pore-forming toxin, intramolecular disulfide bond, toxin;Escherichia coli[Hhpred; probability 34.29%]	transmembrane transporter activity[I-TASSER; GO-score 0.56] DNA binding[Predictprotein; Reliability 45%]	intracellular transport[I-TASSER; GO-score 0.56] cellular protein localization[I-TASSER; GO-score 0.56] establishment of protein localization[I-TASSER; GO-score 0.56] multi-organism process[Predictprotein; Reliability 45%] viral capsid assembly[Predictprotein; Reliability 45%]	nuclear body[I-TASSER; GO-score 0.34] protein-containing complex[I-TASSER; GO-score 0.34] chromosome, centromeric region[I-TASSER; GO-score 0.34] virion[Predictprotein; Reliability 45%] viral capsid[Predictprotein; Reliability 45%] host cell nucleus[Predictprotein; Reliability 45%]
49	apoptosome, Drosophila melanogaster[I-TASSER; TM-score 0.6258] HYDROLASE, Escherichia coli[I-TASSER; TM-score 0.4735] FORMYLTETRAHYDROFOLATE SYNTHETASE, Moorella thermoacetica[I-TASSER; TM-score 0.4678] Dolichyl-diphosphooligosaccharide--protein glycosyltransferase 4 kDa subunit; membrane protein, TRANSFERASE;N/A[Hhpred; probability 21.36%] Eukaryotic translation initiation factor 3 subunit A; tr…	ATP binding[I-TASSER; GO-score 0.13] cyclin-dependent protein serine/threonine kinase regulator activity[Predictprotein; Reliability 38%] protein kinase binding[Predictprotein; Reliability38%]	apoptotic process[I-TASSER; GO-score 0.07] one-carbon metabolic process[I-TASSER; GO-score 0.07] carbohydrate catabolic process[I-TASSER; GO-score 0.07] meiotic cell cycle[Predictprotein; Reliability 40%]	mitochondrial inner membrane[Predictprotein; Reliability 40%] mitochondrion[Predictprotein; Reliability 40%] integral component of membrane[Predictprotein; Reliability 40%]

## Sheet: Sheet1
	The summary of ORF function prediction analyses
	ORF	Hit	Molecular Function	Biological Process	Cellular Component
	5	a putative glycoside hydrolase family protein, Bacillus halodurans[I-TASSER; TM-score 0.5918] N-ACYL-D-GLUCOSAMINE 2-EPIMERASE, Sus scrofa [I-TASSER; TM-score 0.5754] Putative isomerase, Salmonella enterica[I-TASSER; TM-score 0.5644] Cucumopine synthase; McbB, Pictet-Spenglerase, LYASE;Marinactinospora thermotolerans[Hhpred; probability 35.69%] Nucleoprotein; Nucleocapsid, RNA binding protein, ME…	intramolecular oxidoreductase activity, interconverting aldoses and ketoses [I-TASSER; GO-score 0.34] nickel cation binding[Predictprotein; Reliability 39%]	hexose metabolic process[I-TASSER; GO-score 0.34] proteolysis[Predictprotein; Reliability 41%]	kinetochore[I-TASSER; GO-score 0.09] CBF3 complex[I-TASSER; GO-score 0.09] extrinsic component of endoplasmic reticulum membrane[Predictprotein; Reliability 41%] endoplasmic reticulum membrane[Predictprotein; Reliability 41%] nuclear envelope[Predictprotein; Reliability 41%] nucleus[Predictprotein; Reliability 41%] endoplasmic reticulum[Predictprotein; Reliability 41%] cytoplasm[Predictprotein; R…
	86	fatty acid synthase, Saccharomyces cerevisiae[I-TASSER; TM-score 0.7970] fatty acid synthase, thermomyces lanuginosus[I-TASSER; TM-score 0.7806] malonyltransferase, Homo sapiens[I-TASSER; TM-score 0.6048] tape-measure protein, minor capsid proteins, zip protein, Paramecium bursaria Chlorella virus 1[Hhpred; probability 51.5%]	S-malonyltransferase activity[I-TASSER; GO-score 0.56] cobalt ion binding[Predictprotein; Reliability 40%] drug binding[Predictprotein; Reliability 40%] ATP binding[Predictprotein; Reliability 40%]	fatty acid biosynthetic process[I-TASSER; GO-score 0.40] telomere formation via telomerase[Predictprotein; Reliability 44%] telomere maintenance via telomerase[Predictprotein; Reliability 44%] positive regulation of telomerase activity[Predictprotein; Reliability 44%]	intracellular membrane-bounded organelle[I-TASSER; GO-score 0.34] nucleus[Predictprotein; Reliability 44%] chromosome, telomeric region[Predictprotein; Reliability 44%] chromosome[Predictprotein; Reliability 44%] telomerase holoenzyme complex[Predictprotein; Reliability 44%]
	10	Maltose phosphorylase, Levilactobacillus brevis[I-TASSER; TM-score 0.5808] Exportin-5: PROTEIN TRANSPORT/NUCLEAR PROTEIN/RNA, Homo sapiens[I-TASSER; TM-score 0.5862] IMPORTIN 13 - UBC9 COMPLEX:LIGASE/NUCLEAR PROTEIN, Homo sapiens Sodium channel subunit beta-2; voltage-gated sodium channel, MEMBRANE PROTEIN[Hhpred; probability 69.23%] CMRF35-like molecule 1; CR10, sCD300lf, complex, VIRAL PROTEIN,…	transmembrane transporter activity[I-TASSER; GO-score 0.39] metal ion binding[Predictprotein; Reliability 35%] oxidoreductase activity[Predictprotein; Reliability 35%]	establishment of protein localization[I-TASSER; GO-score 0.39] intracellular transport[I-TASSER; GO-score 0.39] cellular protein localization[I-TASSER; GO-score 0.39] protein transport to vacuole involved in ubiquitin-dependent protein catabolic process via the multivesicular body sorting pathway[Predictprotein; Reliability 35%]	intracellular membrane-bounded organelle[I-TASSER; GO-score 0.50] membrane[Predictprotein; Reliability 35%] integral component of membrane[Predictprotein; Reliability 35%] endosome[Predictprotein; Reliability 35%] intracellular organelle[Predictprotein; Reliability 35%]
	40	Human Adenosine A2A receptor/T4 lysozyme chimera, Homo sapiens, Escherichia virus T4[I-TASSER; TM-score 0.4138] beta-2-adrenergic receptor/T4-lysozyme chimera, Homo sapiens, Escherichia virus T4[I-TASSER; TM-score 0.4592] CusBA heavy-metal efflux complex,Escherichia coli [I-TASSER; TM-score 0.4597] DNA double-strand break repair rad50 ATPase; zinc finger, rad50, DNA repair, Pyrococcus furiosus[Hh…	lysozyme activity[I-TASSER; GO-score 0.15] structural constituent of ribosome[Predictprotein; Reliability 35%]	establishment of localization[I-TASSER; GO-score 0.41] tail-anchored membrane protein insertion into ER membrane[Predictprotein; Reliability 35%] retrograde vesicle-mediated transport, Golgi to endoplasmic reticulum[Predictprotein; Reliability 35%]	cell periphery[I-TASSER; GO-score 0.41] integral component of membrane[Predictprotein; Reliability 36%] membrane[Predictprotein; Reliability 36%]
	127	Hef helicase domain, Pyrococcus furiosus[I-TASSER; TM-score 0.4316] DNA Repair Helicase Hel308, Saccharolobus solfataricus[I-TASSER; TM-score 0.3991] Archaeal DNA helicase, Pyrococcus furiosus[I-TASSER; TM-score 0.4028] mitochondria, translation, trypanosoma, assembly, evolution, ribosome, large subunit, Trypanosoma brucei[Hhpred; probability 55.71%] Membrane protein, Phosphoethanolamine transfer…	ATP binding[I-TASSER; GO-score 0.39] helicase activity[I-TASSER; GO-score 0.39] nucleic acid binding[I-TASSER; GO-score 0.39] obsolete cofactor binding[Predictprotein; Reliability 44%] FAD binding[Predictprotein; Reliability 44%] obsolete coenzyme binding[Predictprotein; Reliability 44%] D-arabinono-1,4-lactone oxidase activity[Predictprotein; Reliability 44%] L-gulonolactone oxidase activity[Pre…	cellular macromolecule metabolic process[I-TASSER; GO-score 0.51] cellular response to stress[I-TASSER; GO-score 0.51] nucleic acid metabolic process[I-TASSER; GO-score 0.51] viral entry into host cell[Predictprotein; Reliability 45%] entry into hostviral entry into host cell[Predictprotein; Reliability 45%] viral processviral entry into host cell[Predictprotein; Reliability 45%] fusion of virus …	nucleolus[I-TASSER; GO-score 0.09] TRAMP complex[I-TASSER; GO-score 0.09] integral component of membraneviral entry into host cell[Predictprotein; Reliability 45%] virion membraneviral entry into host cell[Predictprotein; Reliability 45%] viral envelopeviral entry into host cell[Predictprotein; Reliability 45%] virionviral entry into host cell[Predictprotein; Reliability 45%] host cell plasma mem…
	87	Botulinum neurotoxin type B, Clostridium botulinum, Mus musculus[I-TASSER; TM-score 0.3364] PYRUVATE-FERREDOXIN OXIDOREDUCTASE, Desulfocurvibacter africanus[I-TASSER; TM-score 0.2985] BOTULINUM NEUROTOXIN SEROTYPE A, Clostridium botulinum[I-TASSER; TM-score 0.3383] mitochondria, translation, trypanosoma, assembly, evolution, ribosome, large subunit, Trypanosoma brucei[Hhpred; probability 51.42%] …	metal cluster binding[I-TASSER; GO-score 0.56] nucleotide bindingviral entry into host cell[Predictprotein; Reliability 42%] peptidase activity[Predictprotein; Reliability 42%] RNA-directed 5'-3' RNA polymerase activity[Predictprotein; Reliability 42%] RNA binding[Predictprotein; Reliability 42%] hydrolase activity, acting on acid phosphorus-nitrogen bonds[Predictprotein; Reliability 42%] serine-…	secretion by cell[I-TASSER; GO-score 0.41] multi-organism process[I-TASSER; GO-score 0.41] signal release[I-TASSER; GO-score 0.41] viral process[Predictprotein; Reliability 42%] virion attachment to host cell[Predictprotein; Reliability 42%] viral entry into host cell[Predictprotein; Reliability 42%] multi-organism process[Predictprotein; Reliability 42%] entry into host[Predictprotein; Reliabili…	intrinsic component of membrane[I-TASSER; GO-score 0.41] cell periphery[I-TASSER; GO-score 0.41] cytoplasmic vesicle membrane[I-TASSER; GO-score 0.41] host cell plasma membrane[Predictprotein; Reliability 42%] viral envelope[Predictprotein; Reliability 42%] integral component of membrane[Predictprotein; Reliability 42%] host cell Golgi apparatus[Predictprotein; Reliability 42%] virion membrane[Pr…
	8	fumarate lyase, Brucella abortus 2308[I-TASSER; TM-score 0.5263] Proteasome component C7-alphaA, Saccharomyces cerevisiae[I-TASSER; TM-score 0.7177] element excision controlling factor protein; XISH PROTEIN, FDXN ELEMENT EXCISION CONTROLLING FACTOR PROTEIN, Anabaena variabilis[Hhpred; probability 11.75%]	ammonia-lyase activity[I-TASSER; GO-score 0.57] DNA binding[Predictprotein; Reliability 43%]	cellular respiration[I-TASSER; GO-score 0.57] acetyl-CoA catabolic process[I-TASSER; GO-score 0.57] viral capsid assembly[Predictprotein; Reliability 43%] multi-organism process[Predictprotein; Reliability 43%]	obsolete cytoplasmic part[I-TASSER; GO-score 0.43] protein-containing complex[I-TASSER; GO-score 0.43] host cell nucleus[Predictprotein; Reliability 43%] virion[Predictprotein; Reliability 43%] viral capsid[Predictprotein; Reliability 43%]
	11	apoptosome, Drosophila melanogaster[I-TASSER; TM-score 0.5097] GLUCOAMYLASE-471 COMPLEXED WITH D-GLUCO-DIHYDROACARBOSE, Aspergillus awamori[I-TASSER; TM-score 0.4836] Metal-independent alpha-Mannosidases, Streptococcus pneumoniae[I-TASSER; TM-score 0.4672] element excision controlling factor protein; XISH PROTEIN, FDXN ELEMENT EXCISION CONTROLLING FACTOR PROTEIN, Anabaena variabilis[Hhpred; proba…	glucan 1,4-alpha-glucosidase activity[I-TASSER; GO-score 0.13] drug binding[Predictprotein; Reliability 43%] ATP binding[Predictprotein; Reliability 43%] riboflavin kinase activity[Predictprotein; Reliability 43%]	apoptotic process[I-TASSER; GO-score 0.07] polysaccharide catabolic process[I-TASSER; GO-score 0.07] trehalose metabolic process[I-TASSER; GO-score 0.07] obsolete coenzyme metabolic process[Predictprotein; Reliability 43%] riboflavin biosynthetic process[Predictprotein; Reliability 43%] obsolete cofactor biosynthetic process[Predictprotein; Reliability 43%] drug metabolic process[Predictprotein; …	ribosome[Predictprotein; Reliability 42%]
	7	TRANSPORT PROTEIN, Drosophila melanogaster[I-TASSER; TM-score 0.5290] NUCLEAR PROTEIN, Homo sapiens[I-TASSER; TM-score 0.4873] TRANSPORT PROTEIN, Saccharomyces cerevisiae[I-TASSER; TM-score 0.5320] Transcriptional regulator HdfR; Structural Genomics, Center for Structural Genomics of Infectious Diseases, CSGID, Transcriptional Regulator HdfR, TRANSCRIPTION;Klebsiella pneumoniae[Hhpred; probabilit…	transmembrane transporter activity[I-TASSER; GO-score 0.48] cysteine-type peptidase activity[Predictprotein; Reliability 42%] peptidase activity[Predictprotein; Reliability 42%]	establishment of protein localization[I-TASSER; GO-score 0.48] cellular protein localization[I-TASSER; GO-score 0.48] intracellular transport[I-TASSER; GO-score 0.48] obsolete movement in environment of other organism involved in symbiotic interaction[Predictprotein; Reliability 42%] viral release from host cell[Predictprotein; Reliability 42%] locomotion[Predictprotein; Reliability 42%] DNA pack…	intracellular membrane-bounded organelle[I-TASSER; GO-score 0.37] host cell nucleus[Predictprotein; Reliability 42%] viral capsid[Predictprotein; Reliability 42%] virion[Predictprotein; Reliability 42%]
	78	Restriction Endonuclease HinP1I with Cognate DNA and Calcium Ion, Haemophilus influenzae[I-TASSER; TM-score 0.4778] a phosphonate monoester hydrolase, Rhizobium leguminosarum[I-TASSER; TM-score 0.4370] a Catalytically Active, Non-toxic Endopeptidase Derivative, Clostridium botulinum[I-TASSER; TM-score 0.4443] DNA repair protein XRCC1 NLS peptide; XRCC1, Importin, NLS, bipartite, PROTEIN BINDING;M…	ion binding[I-TASSER; GO-score 0.57] hormone activity[Predictprotein; Reliability 41%] prolactin receptor binding[Predictprotein; Reliability 41%]	obsolete pathogenesis[I-TASSER; GO-score 0.13] metabolic process[I-TASSER; GO-score 0.13] neurotransmitter secretion[I-TASSER; GO-score 0.13] positive regulation of receptor signaling pathway via JAK-STAT[Predictprotein; Reliability 41%] positive regulation of cell population proliferation[Predictprotein; Reliability 41%] female pregnancy[Predictprotein; Reliability 41%] positive regulation of la…	host cell junction[I-TASSER; GO-score 0.13] endocytic vesicle membrane[I-TASSER; GO-score 0.13] plasma membrane[I-TASSER; GO-score 0.13] extracellular region[Predictprotein; Reliability 41%] extracellular space[Predictprotein; Reliability 41%]
	104	OXIDOREDUCTASE (CYTOCHROME(C)-OXYGEN), Bos taurus[I-TASSER; TM-score 0.5688] IMMUNE SYSTEM/OXIDOREDUCTASE, Mus musculus, Pseudomonas aeruginosa[I-TASSER; TM-score 0.5492] LYASE, Escherichia coli[I-TASSER; TM-score 0.5463] mitochondria, translation, trypanosoma, assembly, evolution, ribosome, large subunit; Trypanosoma brucei[Hhpred; probability 28.16%] Cation antiporter; Sodium/proton antiporter,…	obsolete oxidoreductase activity, acting on a heme group of donors, oxygen as acceptor[I-TASSER; GO-score 0.48] obsolete heme-copper terminal oxidase activity[I-TASSER; GO-score 0.48] inorganic cation transmembrane transporter activity[I-TASSER; GO-score 0.48] protein binding[Predictprotein; Reliability 44%]	establishment of localization[I-TASSER; GO-score 0.49] endoplasmic reticulum to Golgi vesicle-mediated transport[Predictprotein; Reliability 44%] autophagy[Predictprotein; Reliability 44%]	integral component of membrane[I-TASSER; GO-score 0.32] Golgi apparatus[Predictprotein; Reliability 44%] endoplasmic reticulum[Predictprotein; Reliability 44%] TRAPPIII protein complex[Predictprotein; Reliability 44%] TRAPPI protein complex[Predictprotein; Reliability 44%] phagophore assembly site[Predictprotein; Reliability 44%] TRAPPII protein complex[Predictprotein; Reliability 44%]
	46	Malate Dehydrogenase, Homo sapiens[I-TASSER; TM-score 0.5265] malate dehydrogenase, Citrullus lanatus[I-TASSER; TM-score 0.5262] HYDROLASE, Bacillus sp.[I-TASSER; TM-score 0.5092] IQ domain-containing protein G; Protein complex, IQ domain EF hand domains, Calcium signalling, METAL BINDING PROTEIN;Homo sapiens[Hhpred; probability 8.06%]	L-malate dehydrogenase activity[I-TASSER; GO-score 0.18]	primary metabolic process[I-TASSER; GO-score 0.48] macroautophagy[Predictprotein; Reliability 35%] DNA replication[Predictprotein; Reliability 35%]	obsolete peripheral to membrane of membrane fraction[I-TASSER; GO-score 0.07] mitochondrial matrix[I-TASSER; GO-score 0.07] cytosol[I-TASSER; GO-score 0.07] membrane[Predictprotein; Reliability 38%] integral component of membrane[Predictprotein; Reliability 38%]
	106	TRANSPORT PROTEIN, Homo sapiens[I-TASSER; TM-score 0.6132] TRANSPORT PROTEIN, Homo sapiens, Mus musculus[I-TASSER; TM-score 0.6156] ENDOCYTOSIS, Mus musculus, Rattus norvegicus[I-TASSER; TM-score 0.6281] Hemolysin E, chromosomal; alpha pore-forming toxin, intramolecular disulfide bond, toxin;Escherichia coli[Hhpred; probability 34.29%]	transmembrane transporter activity[I-TASSER; GO-score 0.56] DNA binding[Predictprotein; Reliability 45%]	intracellular transport[I-TASSER; GO-score 0.56] cellular protein localization[I-TASSER; GO-score 0.56] establishment of protein localization[I-TASSER; GO-score 0.56] multi-organism process[Predictprotein; Reliability 45%] viral capsid assembly[Predictprotein; Reliability 45%]	nuclear body[I-TASSER; GO-score 0.34] protein-containing complex[I-TASSER; GO-score 0.34] chromosome, centromeric region[I-TASSER; GO-score 0.34] virion[Predictprotein; Reliability 45%] viral capsid[Predictprotein; Reliability 45%] host cell nucleus[Predictprotein; Reliability 45%]
	49	apoptosome, Drosophila melanogaster[I-TASSER; TM-score 0.6258] HYDROLASE, Escherichia coli[I-TASSER; TM-score 0.4735] FORMYLTETRAHYDROFOLATE SYNTHETASE, Moorella thermoacetica[I-TASSER; TM-score 0.4678] Dolichyl-diphosphooligosaccharide--protein glycosyltransferase 4 kDa subunit; membrane protein, TRANSFERASE;N/A[Hhpred; probability 21.36%] Eukaryotic translation initiation factor 3 subunit A; tr…	ATP binding[I-TASSER; GO-score 0.13] cyclin-dependent protein serine/threonine kinase regulator activity[Predictprotein; Reliability 38%] protein kinase binding[Predictprotein; Reliability38%]	apoptotic process[I-TASSER; GO-score 0.07] one-carbon metabolic process[I-TASSER; GO-score 0.07] carbohydrate catabolic process[I-TASSER; GO-score 0.07] meiotic cell cycle[Predictprotein; Reliability 40%]	mitochondrial inner membrane[Predictprotein; Reliability 40%] mitochondrion[Predictprotein; Reliability 40%] integral component of membrane[Predictprotein; Reliability 40%]
