# Supplementary material for: A comparative analysis of mitochondrial ORFs provides new insights on expansion of mitochondrial genome size in Arcidae
Source: BMC Genomics. 2022 Dec 7;23:809. doi: 10.1186/s12864-022-09040-3 (PMC9727918; doi:10.1186/s12864-022-09040-3)
Supplement: Supplementary file 1 — Additional file 1. Table S1-S4. Table S5. Table S6. Table S7-S12 and S14. Table S13. [file 12864_2022_9040_MOESM1_ESM.zip › Additional file 1 Table S1-S4.xlsx]

## Sheet: sheet 1
Table S1
New Mitogenomes Annotation Information
Scapharca broughtonii (1)
Gene	Sequence start	Sequence stop	Size	Start codon	Stop codon	Strand		type	number
trnV	200	265	66					CDS	12
ORF127	2111	3982	1872	ATG	TAG	+		rRNA	2
ORF86	4364	4945	582	ATA	TAG	+		tRNA	28
trnL1	5052	5117	66
ORF87	5210	7192	1983	ATG	TAG	+
trnR	7278	7341	64
ORF40	7723	8553	831	ATG	TAG	+
cox1	8639	10198	1560	ATT	TAG	+
nad5	10210	11901	1692	ATT	TAA	+
trnM	11927	11991	65
nad1	11993	12946	954	ATG	TAG	+
nad4	12966	14261	1296	ATA	TAA	+
cob	14749	16026	1278	GTG	TAA	+
trnF	16032	16101	70
cox2	17337	18056	720	ATG	TAA	+
trnC	18083	18149	67
ORF5	18127	18888	762	ATA	TAA	+
ORF78	19000	19614	615	ATC	TAA	+
ORF46	20902	21477	576	ATG	TAA	+
ORF49	21650	22264	615	ATT	TAG	+
ORF104	22582	23094	513	ATA	TAG	+
ORF7	23317	24009	693	ATG	TAG	+
ORF8	24157	24792	636	ATA	TAA	+
ORF106	25172	25747	576	GTG	TAA	+
ORF10	26189	26773	585	ATG	TAG	+
ORF11	27038	27640	603	ATA	TAG	+
nad6	27995	28462	468	ATA	TAA	+
trnK	28448	28516	69
trnK	28572	28640	69
trnK	28696	28764	69
trnK	28820	28888	69
trnK	28944	29012	69
atp6	29021	29695	675	ATG	TAA	+
trnP	29705	29772	68
trnI	29779	29847	69
trnG	29987	30053	67
trnE	30060	30128	69
trnV	30133	30199	67
rrnL	30174	31551	1378
trnA	31532	31599	68
trnT	31644	31715	72
trnH	31721	31787	67
trnQ	31831	31897	67
nad3	31915	32322	408	GTG	TAA	+
nad4L	32313	32597	285	ATG	TAA	+
trnW	32614	32681	68
trnS2	32711	32775	65
cox3	32832	33590	759	GTG	TAA	+
trnD	34070	34139	70
trnD	34343	34411	69
trnL2	34440	34504	65
trnY	34551	34614	64
trnN	34628	34695	68
rrnS	34704	35666	963
nad2	35844	36902	1059	ATG	TAA	+
trnS1	36913	36977	65
ORF103	37484	37727	244	ATG	T	+
Scapharca broughtonii (2)												.
Gene	Sequence start	Sequence stop	Size	Start codon	Stop codon	Strand		type	number
trnV	65	122	58					CDS	12
ORF127	1968	3839	1872	ATG	TAG	+		rRNA	2
ORF86	4221	4802	582	ATA	TAG	+		tRNA	29
trnL1	4909	4974	66
ORF87	5067	7049	1983	ATG	TAG	+
trnR	7135	7198	64
ORF40	7581	8411	831	ATG	TAG	+
cox1	8496	10055	1560	ATT	TAG	+
nad5	10067	11758	1692	ATT	TAA	+
trnM	11784	11848	65
nad1	11850	12803	954	ATG	TAG	+
nad4	12823	14118	1296	ATA	TAA	+
cob	14606	15883	1278	GTG	TAA	+
trnF	15889	15958	70
cox2	17194	17913	720	ATG	TAA	+
trnC	17940	18006	67
ORF5	17984	18745	762	ATA	TAA	+
ORF78	18857	19471	615	ATC	TAA	+
ORF46	20759	21334	576	ATG	TAA	+
ORF49	21507	22121	615	ATT	TAG	+
ORF104	22439	22951	513	ATA	TAG	+
ORF7	23174	23866	693	ATG	TAG	+
ORF8	24089	24649	561	ATG	TAA	+
ORF106	25029	25604	576	GTG	TAA	+
ORF10	26046	26630	585	ATG	TAG	+
ORF11	26895	27497	603	ATA	TAG	+
nad6	27852	28319	468	ATA	TAA	+
trnK	28305	28373	69
trnK	28429	28497	69
trnK	28553	28621	69
trnK	28677	28745	69
trnK	28801	28869	69
atp6	28878	29552	675	ATG	TAA	+
trnP	29562	29629	68
trnI	29636	29704	69
trnG	29844	29910	67
trnE	29917	29985	69
trnV	29990	30056	67
rrnL	30031	31408	1378
trnA	31389	31456	68
trnT	31501	31572	72
trnH	31578	31644	67
trnQ	31688	31754	67
nad3	31772	32179	408	ATG	TAA	+
nad4L	32170	32454	285	GTG	TAA	+
trnW	32471	32538	68
trnS2	32568	32632	65
cox3	32689	33447	759	GTG	TAA	+
trnD	33927	33996	70
trnD	34200	34268	69
trnL2	34297	34361	65
trnY	34408	34471	64
trnN	34485	34552	68
rrnS	34561	35523	963
nad2	35701	36759	1059	ATG	TAA	+
trnS1	36770	36834	65
ORF103	37341	37584	244	ATG	T	+
ORF21	40797	41034	238	ACG	T	+
trnV	44099	44164	66
Scapharca broughtonii (3)
Gene	Sequence start	Sequence stop	Size	Start codon	Stop codon	Strand		type	number
trnV	177	241	65					CDS	12
ORF127	2088	3959	1872	ATG	TAG	+		rRNA	2
ORF86	4341	4922	582	ATA	TAG	+		tRNA	27
trnL1	5029	5094	66
ORF87	5187	7169	1983	ATG	TAG	+
trnR	7255	7318	64
ORF40	7700	8530	831	ATG	TAG	+
cox1	8615	10174	1560	ATT	TAG	+
nad5	10186	11877	1692	ATT	TAA	+
trnM	11903	11967	65
nad1	11969	12922	954	ATG	TAG	+
nad4	12942	14237	1296	ATA	TAA	+
cob	14725	16002	1278	GTG	TAA	+
trnF	16008	16077	70
cox2	17313	18032	720	ATG	TAA	+
trnC	18059	18125	67
ORF5	18103	18864	762	ATA	TAA	+
ORF78	18976	19590	615	ATC	TAA	+
ORF46	20878	21453	576	ATG	TAA	+
ORF49	21626	22240	615	ATT	TAG	+
ORF104	22558	23070	513	ATA	TAG	+
ORF7	23293	23985	693	ATG	TAG	+
ORF8	24133	24768	636	ATA	TAA	+
ORF106	25148	25723	576	GTG	TAA	+
ORF10	26163	26747	585	ATG	TAG	+
ORF11	27012	27614	603	ATA	TAG	+
nad6	27969	28436	468	ATA	TAA	+
trnK	28422	28490	69
trnK	28546	28614	69
trnK	28670	28738	69
trnK	28794	28862	69
atp6	28871	29545	675	ATG	TAA	+
trnP	29555	29622	68
trnI	29629	29697	69
trnG	29837	29903	67
trnE	29910	29978	69
trnV	29983	30049	67
rrnL	30024	31401	1378
trnA	31382	31449	68
trnT	31494	31565	72
trnH	31571	31637	67
trnQ	31681	31747	67
nad3	31765	32172	408	ATG	TAA	+
nad4L	32133	32447	315	ATG	TAA	+
trnW	32464	32531	68
trnS2	32561	32625	65
cox3	32682	33440	759	GTG	TAA	+
trnD	33920	33989	70
trnD	34193	34261	69
trnL2	34290	34354	65
trnY	34401	34464	64
trnN	34478	34545	68
rrnS	34554	35516	963
nad2	35694	36752	1059	ATG	TAA	+
trnS1	36763	36827	65
ORF103	37334	37577	244	ATG	T	+
Scapharca broughtonii (4)
Gene	Sequence start	Sequence stop	Size	Start codon	Stop codon	Strand		type	number
ORF21	2640	2878	238	ATG	T	+
trnY	5537	5604	68					CDS	12
trnM	6902	6968	67					rRNA	2
trnM	7258	7324	67					tRNA	30
trnL1	12991	13056	66
trnR	15212	15275	64
ORF127	10109	11917	1809	ATT	TAG	+
ORF86	12298	12879	582	ATA	TAG	+
ORF87	13150	15132	1983	ATG	TAG	+
ORF40	15652	16470	819	ATG	TAG	+
cox1	16533	18116	1584	ATG	TAG	+
nad5	18128	19819	1692	ATT	TAA	+
trnM	19846	19910	65
nad1	19890	20864	975	ATG	TAG	+
nad4	20884	22179	1296	ATA	TAA	+
cob	22535	23812	1278	GTG	TAA	+
trnF	23817	23886	70
cox2	25125	25844	720	ATG	TAA	+
ORF5	25915	26676	762	ATA	TAA	+
ORF78	26789	27403	615	ATC	TAA	+
ORF46	28722	29255	534	ATT	TAA	+
ORF49	29428	30042	615	ATC	TAA	+
ORF104	30350	30862	513	ATA	TAG	+
ORF7	31087	31778	645	ATG	TAG	+
ORF8	31925	32533	609	ATA	TAA	+
ORF106	32920	33510	591	ATG	TAA	+
ORF10	33951	34535	585	ATG	TAG	+
ORF11	34722	35324	603	ATA	TAA	+
trnC	25871	25937	67
trnT	32897	32964	68
nad6	35678	36145	468	ATA	TAA	+
trnK	36131	36199	69
trnK	36269	36337	69
trnK	36393	36461	69
trnK	36516	36584	69
trnK	36648	36716	69
atp6	36725	37399	675	ATG	TAA	+
trnP	37409	37476	68
trnI	37484	37553	70
trnG	37695	37761	67
trnE	37768	37836	69
trnV	37841	37907	67
rrnL	37882	39258	1377
trnA	39239	39305	67
trnT	39350	39420	71
trnH	39426	39491	66
trnQ	39535	39601	67
nad3	39619	40026	408	ATG	TAA	+
nad4L	40017	40301	285	ATG	TAA	+
trnW	40318	40385	68
trnS2	40418	40482	65
cox3	40539	41297	759	GTG	TAA	+
trnD	41503	41571	69
trnL2	41600	41663	64
trnY	41710	41773	64
trnN	41788	41855	68
rrnS	41864	42826	963
nad2	43004	44062	1059	ATG	TAA	+
trnS1	44073	44137	65
ORF103	44644	44889	246	ATG	TAA	+
Scapharca cornea
Gene	Sequence start	Sequence stop	Size	Start codon	Stop codon	Strand		type	number
ORF21	1674	1911	238	ATG	C(CTG)	+
trnI	4167	4233	67					CDS	12
trnI	5115	5182	68					rRNA	2
trnI	7106	7173	68					tRNA	31
ORF86	9399	9983	585	ATA	TAA	+
trnL1	10081	10145	65
ORF87	10123	12240	2118	ATG	TAA	+
trnK	10165	10231	67
trnR	12355	12423	69
ORF40	12744	13511	768	ATG	TAA	+
cox1	13572	15134	1563	ATT	TAG	+
nad5	15146	16834	1704	ATT	TAA	+
trnM	16887	16954	68
nad1	16973	17911	939	ATA	TAG	+
nad4	17931	19226	1296	ATG	TAA	+
cob	19402	20688	1287	GTG	TAG	+
trnF	20697	20767	71
cox2	22069	22734	666	ATG	TAA	+
trnC	22756	22824	69
ORF5	22886	23569	684	ATT	TAA	+
ORF78	23733	24335	603	ATT	TAA	+
ORF46	24635	25291	657	ATG	TAA	+
ORF104	25730	26221	492	ATT	TAA	+
trnK	27495	27568	74
trnK	28511	28578	68
trnK	30055	30122	68
ORF7	31301	31975	675	ATT	TAA	+
ORF8	31972	32619	648	ATA	TAA	+
trnL2	32828	32899	72
ORF49	32897	33460	564	ATT	TAG	+
ORF106	33624	34190	567	ATT	TAA	+
trnD	34282	34351	70
ORF10	34352	34936	585	ATG	TAA	+
nad6	36778	37203	426	GTG	TAA	+
trnK	37234	37302	69
atp6	37311	37985	675	ATG	TAA	+
trnP	37996	38067	72
trnI	38077	38145	69
trnG	38320	38392	73
trnE	38398	38467	70
trnV	38478	38546	69
rrnL	38525	39898	1374
trnA	39885	39952	68
trnT	40019	40092	74
trnH	40100	40168	69
nad3	40210	40710	501	ATG	TAG	+
trnQ	40216	40283	68
nad4L	40715	40984	270	ATG	TAA	+
trnW	40997	41066	70
trnS2	41091	41155	65
cox3	41189	41947	759	ATT	TAA	+
trnD	42191	42260	70
trnL2	42289	42356	68
trnY	42425	42490	66
trnN	42505	42574	70
rrnS	42583	43544	962
nad2	43678	44766	1089	ATG	TAA	+
trnS1	44777	44845	69
ORF103	29400	29637	238	ATT	T	+
Scapharca kagoshimensis (1)
Gene	Sequence start	Sequence stop	Size	Start codon	Stop codon	Strand		type	number
trnD	263	330	68					CDS	12
trnL	358	423	66					rRNA	2
trnY	453	520	68					tRNA	33
trnN	536	604	69
rrnS	613	1576	964
nad2	1746	2804	1059	ATG	TAG	+
trnX	4072	4138	67
ORF103	4151	4382	232	GTG	T	+
ORF21	7592	7829	238	ATA	T	+
trnF	9060	9121	62
trnF	11878	11939	62
trnF	14053	14123	71
trnS	23225	23291	67
ORF127	23358	25152	1755	ATT	TAA	+
ORF86	25433	26038	606	ATG	TAG	+
trnL	26141	26205	65
ORF87	26299	28271	1971	ATG	TAG	+
trnR	28362	28426	65
ORF40	28646	29449	804	ATA	TAG	+
cox1	29552	31117	1566	ATT	TAA	+
nad5	31122	32810	1689	ATT	TAA	+
trnM	32836	32901	66
nad1	32902	33852	951	GTG	TAG	+
nad4	33872	35167	1296	ATA	TAA	+
cob	35319	36628	1310	GTG	TAG	+
trnF	36910	36977	68
cox2	38208	38927	720	ATG	TAG	+
trnC	38954	39020	67
ORF5	38998	39759	762	ATA	TAA	+
ORF78	39867	40484	618	ATA	TAA	+
ORF46	40878	41408	531	ATA	TAA	+
trnK	41741	41805	65
ORF104	41840	42352	513	ATG	TAG	+
trnX	42400	42466	67
trnS	42774	42842	69
trnK	43054	43122	69
trnK	43896	43964	69
ORF7	44264	44842	579	ATT	TAG	+
ORF8	44980	45621	642	ATA	TAA	+
trnK	45932	45995	64
ORF106	45951	46541	591	GTG	TAA	+
ORF10	46974	47558	585	ATA	TAA	+
ORF11	47829	48431	603	ATT	TAG	+
nad6	48779	49207	429	ATA	TAA	+
trnK	49230	49301	72
trnK	49332	49401	70
atp6	49410	50084	675	ATG	TAA	+
trnP	50094	50162	69
trnI	50169	50237	69
trnG	50376	50442	67
trnE	50450	50518	69
trnV	50523	50589	67
rrnL	50564	51935	1372
trnA	51925	51991	67
trnT	52031	52101	71
trnH	52107	52172	66
trnQ	52216	52281	66
nad3	52300	52707	408	ATG	TAG	+
nad4L	52712	52981	270	GTG	TAA	+
trnW	52998	53065	68
trnS	53092	53156	65
cox3	53234	53971	738	ATT	TAA	+
Table S2
Annotation of cox2 and cox2-b in Arcidae mitogenomes.
Species	Gene	Sequence location	Size (bp)	aa	Start codon	Stop codon
Scapharca broughtonii (1)	cox2	17337-18056	720	239	ATG	TAA
Scapharca broughtonii (1)	cox2-b	16178-17353	1176	391	ATG	TAA
Scapharca broughtonii (2)	cox2	17194-17913	720	239	ATG	TAA
Scapharca broughtonii (2)	cox2-b	16035-17210	1176	391	ATG	TAA
Scapharca broughtonii (3)	cox2	17313-18032	720	239	ATG	TAA
Scapharca broughtonii (3)	cox2-b	16154-17329	1176	391	ATG	TAA
Scapharca broughtonii (4)	cox2	25125-25844	720	239	ATG	TAA
Scapharca broughtonii (4)	cox2-b	23963-25141	1179	392	ATG	TAG
Scapharca broughtonii (5)	cox2	8594-9313	720	239	ATG	TAA
Scapharca broughtonii (5)	cox2-b	7476-7664 7666-8610	1134	378	ATT	TAG
Scapharca broughtonii (6)	cox2	8592-9311	720	239	ATG	TAA
Scapharca broughtonii (6)	cox2-b	7430-8608	1179	392	ATG	TAG
Scapharca kagoshimensis (1)	cox2	38208-38927	720	239	ATG	TAG
Scapharca kagoshimensis (1)	cox2-b	36980-38224	1245	414	ATG	TAA
Scapharca kagoshimensis (2)	cox2	29993-30712	720	239	ATG	TAG
Scapharca kagoshimensis (2)	cox2-b	28765-30009	1245	414	ATG	TAA
Scapharca kagoshimensis (3)	cox2	8675-9394	720	239	ATG	TAG
Scapharca kagoshimensis (3)	cox2-b	7447-8691	1245	414	ATG	TAA
Scapharca inaequivalvis	cox2	24417-25142	726	241	ATG	TAA
Scapharca inaequivalvis	cox2-b	23207-24436	1230	409	ATG	TAA
Scapharca gubernaculum	cox2	8450-9163	714	237	ATA	TAA
Scapharca gubernaculum	cox2-b	7350-8453	1104	367	ATT	TAG
Scapharca cornea	cox2	22069-22734	666	221	ATG	TAA
Scapharca cornea	cox2-b	20846-22024	1179	392	GTG	TAG
Anadara vellicata	cox2	8422-9129	681	226	ATG	TAG
Anadara vellicata	cox2-b	20808-22199	1392	463	ATG	TAA
Anadara crebricostata	cox2	22803-23495	693	230	ATG	TAG
Anadara crebricostata	cox2-b	21332-22762	1431	476	ATG	TAA
Table S3
Tandem Repeats in newly assembled mitogenomes of S. broughtonii
Species	Mitogenome size	Tandem Repeats	Number	Repeats %
Scapharca broughtonii (1)	44333	4942	17	0.1018
Scapharca broughtonii (2)	44327	2948	14	0.0665
Scapharca broughtonii (3)	46191	3605	12	0.0813
Scapharca broughtonii (4)	48560	3520	20	0.0762
Scapharca broughtonii (1)
Indices	Period	Copy	Consensus	Percent	Percent	Score	A	C	G	T	Entropy
	Size	Number	Size	Matches	Indels						(0-2)
4061--4101	17	2.4	18	80	12	50	21	4	9	63	1.44
14357--14447	21	4.2	21	62	20	53	40	1	9	48	1.44
14336--14724	65	6	65	82	7	429	41	3	8	45	1.54
28436--29047	124	4.9	124	91	2	989	28	12	21	37	1.91
33622--34439	273	3	272	91	1	1253	26	10	20	41	1.85
38517--38697	30	6	29	68	20	104	25	8	30	34	1.87
38503--38680	60	3	60	97	0	329	27	9	30	32	1.89
39817--39896	30	2.7	30	82	0	106	32	11	22	33	1.89
40115--40199	30	2.8	30	73	7	82	37	12	28	21	1.9
40212--40303	30	3.1	30	73	6	96	40	18	13	28	1.88
41127--41156	10	3	10	90	0	51	33	0	0	66	0.92
41472--41498	11	2.5	11	100	0	54	7	0	0	92	0.38
42819--43116	19	15.6	19	96	0	461	0	0	27	72	0.87
44155--44180	1	26	1	100	0	52	0	0	0	100	0
Scapharca broughtonii (2)
Indices	Period	Copy	Consensus	Percent	Percent	Score	A	C	G	T	Entropy
	Size	Number	Size	Matches	Indels						(0-2)
3918--3958	17	2.4	18	80	12	50	21	4	9	63	1.44
14214--14304	21	4.2	21	62	20	53	40	1	9	48	1.44
14193--14581	65	6	64	83	6	423	41	3	8	45	1.52
14197--14585	130	3	127	81	7	471	42	3	8	45	1.51
28293--28911	124	5	123	92	2	1006	28	12	22	36	1.9
28293--28904	248	2.5	248	96	0	1127	28	12	22	36	1.91
33479--34266	273	2.9	273	92	1	1249	26	11	21	40	1.86
38360--38537	60	3	60	93	0	293	26	10	31	31	1.9
38419--38517	33	3.2	31	68	24	75	27	10	32	30	1.89
38404--38505	30	3.4	30	68	20	95	28	9	30	31	1.89
42608--42852	19	12.9	19	95	0	382	9	0	32	57	1.34
42685--42736	9	5.6	9	73	8	50	9	0	34	55	1.32
Scapharca broughtonii (3)
Indices	Period	Copy	Consensus	Percent	Percent	Score	A	C	G	T	Entropy
	Size	Number	Size	Matches	Indels						(0-2)
4038--4078	17	2.4	18	80	12	50	21	4	9	63	1.44
14333--14423	21	4.2	21	62	20	53	40	1	9	48	1.44
14312--14700	65	6	64	83	6	423	41	3	8	45	1.52
14316--14704	130	3	127	81	7	471	42	3	8	45	1.51
28410--28897	124	3.9	124	91	1	782	28	13	21	37	1.91
28410--28894	248	2	248	94	0	864	27	13	21	37	1.91
33472--34289	273	3	272	91	1	1262	26	10	20	41	1.85
37752--37793	17	2.5	17	85	11	59	59	9	11	19	1.59
38095--38139	14	3.3	14	87	3	56	46	0	22	31	1.52
38175--38200	13	2	13	100	0	52	0	0	23	76	0.78
38349--38471	60	2	60	84	3	158	27	4	33	34	1.76
38563--38600	16	2.3	17	81	9	51	15	0	39	44	1.47
38612--38649	14	2.6	15	83	8	51	7	2	36	52	1.45
38984--39054	15	4.7	15	83	0	97	46	2	2	47	1.31
42043--42068	1	26	1	100	0	52	0	0	0	100	0
42589--42889	19	15.8	19	96	0	557	0	0	22	77	0.82
42961--42985	12	2.1	12	100	0	50	16	0	0	84	0.63
43188--43212	1	25	1	100	0	50	0	0	0	100	0
43677--43702	12	2.2	12	100	0	52	38	0	0	61	0.96
44928--44960	17	2.1	16	88	11	50	6	0	12	81	0.85
Scapharca broughtonii (4)
Indices	Period	Copy	Consensus	Percent	Percent	Score	A	C	G	T	Entropy
	Size	Number	Size	Matches	Indels						(0-2)
103--223	19	6.4	19	94	0	199	12	0	27	60	1.32
81--223	57	2.5	57	88	3	200	12	0	24	62	1.29
6318--6542	19	11.9	19	97	0	407	14	0	25	59	1.36
7352--7380	9	3.2	9	100	0	58	10	0	10	79	0.94
22259--22506	129	1.9	127	86	8	351	39	3	10	46	1.54
22257--22510	64	3.9	62	80	12	282	40	3	10	46	1.54
22424--22512	21	4.2	21	64	23	51	40	1	6	51	1.36
31207--31244	20	1.9	20	88	0	58	10	0	5	84	0.77
36086--36754	124	5.1	130	83	7	653	29	12	20	37	1.89
36254--36758	124	4	124	86	6	676	30	12	20	37	1.89
36119--36758	132	4.9	130	83	7	722	29	12	20	37	1.89
45660--45966	60	5.1	60	86	1	382	29	10	30	28	1.91
45831--45927	30	3.2	30	64	21	76	28	9	30	30	1.88
45660--45995	180	1.9	180	82	3	426	28	10	30	29	1.91
46825--47217	60	6.6	60	81	5	316	34	19	27	18	1.95
46821--47269	90	5	89	81	6	403	34	18	27	19	1.95
46866--47264	30	13.3	30	84	5	443	34	19	27	19	1.95
Table S4
Detailed information of unassigned regions of all available Arcidae mitogenomes. URs represent unassigned regions. The unit of length is the bp.
Species	Mitogenome size	The total length of URs	Proportion of URs
Genus Scapharca
Scapharca broughtonii (1)	44333	28908	0.6521
Scapharca broughtonii (2)	44327	28844	0.6507
Scapharca broughtonii (3)	46191	30806	0.6669
Scapharca broughtonii (4)	48560	32984	0.6792
Scapharca broughtonii (5)	48161	33004	0.6853
Scapharca broughtonii (6)	46985	31809	0.677
Scapharca kagoshimensis (1)	54157	38394	0.7089
Scapharca kagoshimensis (2)	56170	41101	0.7317
Scapharca kagoshimensis (3)	46713	32982	0.7061
Scapharca inaequivalvis	45859	30995	0.6759
Scapharca gubernaculum	45697	30079	0.6582
Scapharca cornea	46362	30708	0.6624
Scapharca globosa	33405	18631	0.5577
Genus Anadara
Anadara crebricostata	36671	21991	0.5997
Anadara vellicata	34147	20659	0.605
Anadara transversa	18780	3534	0.1882
Genus Tegillarca
Tegillarca granosa	31589	16520	0.523
Tegillarca nodifera	38672	24236	0.6267
Tegillarca sp	50104	35755	0.7095
Genus Potiarca
Potiarca pilula	28386	13687	0.4822
Genus lunarca
Lunarca ovalis	19620	4399	0.2242
Genus Arca
Arca navicularis	18004	3494	0.1941
Arca zebra	44651	30672	0.6869
Genus Barbatia
Barbatia lima	17479	3013	0.1724
Barbatia virescens	24871	10319	0.4149
Genus Trisidos
Trisidos semitorta (1)	19461	4539	0.2332
Trisidos semitorta (2)	19613	5370	0.274
