# Supplementary material for: A comparative analysis of mitochondrial ORFs provides new insights on expansion of mitochondrial genome size in Arcidae
Source: BMC Genomics. 2022 Dec 7;23:809. doi: 10.1186/s12864-022-09040-3 (PMC9727918; doi:10.1186/s12864-022-09040-3)
Supplement: Supplementary file 1 — Additional file 1. Table S1-S4. Table S5. Table S6. Table S7-S12 and S14. Table S13. [file 12864_2022_9040_MOESM1_ESM.zip › Additional file 1 Table S6.xlsx]

## Sheet: Sheet1
Table S6
The summary of ORF BLAST results.
Gene	Hit
Scapharca broughtonii ORF21	Myosin motor domain-containing protein (Fragment) OS=Plasmodium falciparum [UniProt; Score = 40.4 bits (93), Expect = 0.050] Myosin motor domain-containing protein OS=Plasmodium falciparum [UniProt; Score = 40.4 bits (93), Expect = 0.050] Myosin motor domain-containing protein OS=Plasmodium falciparum [UniProt; Score = 40.4 bits (93), Expect = 0.051] No hits [BLASTP; NCBI entire non-redundant pro…
Scapharca kagoshimensis ORF21	DUF4976 domain-containing protein OS=Arundinibacter roseus [UniProt; Score = 37.7 bits (86), Expect = 0.43] Oligoendopeptidase F OS=Terrilactibacillus tamarindi [UniProt; Score = 36.6 bits (83), Expect = 1.1] Glycolate oxidase OS=Mucilaginibacter frigoritolerans [UniProt; Score = 35.4 bits (80), Expect = 2.9] No hits [BLASTP; NCBI entire non-redundant protein database (NRDB)] No hits [PSI-BLAST; …
Scapharca kagoshimensis ORF21-b	Uncharacterized protein OS=Hypholoma sublateritium [UniProt; Score = 38.9 bits (89), Expect = 0.18] Uncharacterized protein (Fragment) OS=Hypholoma sublateritium [UniProt; Score = 37.4 bits (85), Expect = 0.62] Endonuclease/exonuclease/phosphatase OS=Ruminococcus sp. [UniProt; Score = 36.6 bits (83), Expect = 1.1] No hits [BLASTP; NCBI entire non-redundant protein database (NRDB)] No hits [PSI-BL…
Scapharca kagoshimensis ORF21-c	Lysophospholipase L1 OS=Fontibacillus panacisegetis [UniProt; Score = 35.8 bits (81), Expect = 2.0] DNA clamp loader OS=Trichosporon asahii [UniProt; Score = 35.8 bits (81), Expect = 2.0] Uncharacterized protein OS=Fibularhizoctonia sp. [UniProt; Score = 35.0 bits (79), Expect = 2.1] No hits [BLASTP; NCBI entire non-redundant protein database (NRDB)] No hits [PSI-BLAST; NCBI entire non-redundant …
Scapharca kagoshimensis ORF21-d	Transposase OS=Clostridium sp. [UniProt; Score = 35.8 bits (81), Expect = 0.60] AI-2E family transporter OS=Motilimonas pumila [UniProt; Score = 36.2 bits (82), Expect = 1.5] Uncharacterized protein OS=Mycoplasma marinum [UniProt; Score = 35.4 bits (80), Expect = 2.9] No hits [BLASTP; NCBI entire non-redundant protein database (NRDB)] No hits [PSI-BLAST; NCBI entire non-redundant protein database…
Scapharca kagoshimensis ORF21-e	Plus3 domain-containing protein OS=Entamoeba histolytica [UniProt; Score = 37.0 bits (84), Expect = 0.80] Uncharacterized protein OS=Gigaspora margarita [UniProt; Score = 37.0 bits (84), Expect = 0.84] Uncharacterized protein OS=Gigaspora margarita [UniProt; Score = 36.6 bits (83), Expect = 0.99] No hits [BLASTP; NCBI entire non-redundant protein database (NRDB)] No hits [PSI-BLAST; NCBI entire n…
Scapharca inaequivalvis ORF21	Uncharacterized protein OS=Chroococcidiopsis thermalis [UniProt; Score = 36.2 bits (82), Expect = 1.5] Putative peptidoglycan binding domain protein OS=Clostridium sp. [UniProt; Score = 35.0 bits (79), Expect = 3.8] UDP-N-acetylmuramoyl-tripeptide--D-alanyl-D-alanine ligase OS=Luteibacter rhizovicinus [UniProt; Score = 34.7 bits (78), Expect = 5.4] No hits [BLASTP; NCBI entire non-redundant prote…
Scapharca cornea ORF21	Myosin motor domain-containing protein OS=Plasmodium falciparum [UniProt; Score = 39.3 bits (90), Expect = 0.13] Myosin E, putative OS=Plasmodium falciparum [UniProt; Score = 39.3 bits (90), Expect = 0.13] Myosin motor domain-containing protein (Fragment) OS=Plasmodium falciparum [UniProt; Score = 38.9 bits (89), Expect = 0.18] No hits [BLASTP; NCBI entire non-redundant protein database (NRDB)] N…
Scapharca gubernaculum ORF21	Myosin motor domain-containing protein (Fragment) OS=Plasmodium falciparum [UniProt; Score = 39.3 bits (90), Expect = 0.13] Myosin motor domain-containing protein OS=Plasmodium falciparum [UniProt; Score = 39.3 bits (90), Expect = 0.13] Myosin motor domain-containing protein (Fragment) OS=Plasmodium falciparum Tanzania [UniProt; Score = 39.3 bits (90), Expect = 0.13] No hits [BLASTP; NCBI entire …
Tegillarca sp ORF21	Carboxylic ester hydrolase OS=Adineta ricciae [UniProt; Score = 37.9 bits (79), Expect = 1.5] N5-carboxyaminoimidazole ribonucleotide mutase OS=Saccharothrix syringae [UniProt; Score = 37.5 bits (78), Expect = 1.8] N5-carboxyaminoimidazole ribonucleotide mutase OS=Micromonospora auratinigra [UniProt; Score = 36.6 bits (76), Expect = 3.5] No hits [BLASTP; NCBI entire non-redundant protein database…
Tegillarca sp ORF21-b	Unconventional myosin-Va OS=Aedes aegypti [UniProt; Score = 37.5 bits (78), Expect = 2.3] Unconventional myosin-Va OS=Aedes aegypti [UniProt; Score = 37.5 bits (78), Expect = 2.3] Unconventional myosin-Va OS=Aedes aegypti [UniProt; Score = 37.5 bits (78), Expect = 2.3] No hits [BLASTP; NCBI entire non-redundant protein database (NRDB)] No hits [PSI-BLAST; NCBI entire non-redundant protein databas…
Tegillarca sp ORF21-c	No hits [UniProt; UniProtKB reference proteomes + Swiss-Prot] No hits [BLASTP; NCBI entire non-redundant protein database (NRDB)] No hits [PSI-BLAST; NCBI entire non-redundant protein database (NRDB)]
Scapharca globosa ORF21	Laminin OS=Erwinia iniecta [UniProt; Score = 37.0 bits (84), Expect = 1.1] Putative membrane protein OS=Brevibacillus laterosporus [UniProt; Score = 36.6 bits (83), Expect = 1.4] Mammalian cell entry protein OS=Rhodoferax koreense [UniProt; Score = 36.6 bits (83), Expect = 1.5] No hits [BLASTP; NCBI entire non-redundant protein database (NRDB)] No hits [PSI-BLAST; NCBI entire non-redundant protei…
Scapharca globosa ORF21-b	uncharacterized protein LOC112456102 OS=Temnothorax curvispinosus [UniProt; Score = 37.7 bits (86), Expect = 0.54] Uncharacterized protein OS=Lottia gigantea [UniProt; Score = 36.6 bits (83), Expect = 1.4] Transcription factor TT2-like protein OS=Cinnamomum micranthum [UniProt; Score = 35.8 bits (81), Expect = 1.6] No hits [BLASTP; NCBI entire non-redundant protein database (NRDB)] No hits [PSI-B…
Scapharca globosa ORF21-c	Uncharacterized protein OS=Peptoclostridium litorale [UniProt; Score = 35.8 bits (81), Expect = 2.4] Putative Glycosyl transferase, family 2 OS=Latilactobacillus sakei [UniProt; Score = 35.4 bits (80), Expect = 3.3] Exodeoxyribonuclease 7 small subunit OS=Cetobacterium somerae [UniProt; Score = 33.9 bits (76), Expect = 3.4] No hits [BLASTP; NCBI entire non-redundant protein database (NRDB)] No hi…
Tegillarca granosa ORF21	Peroxidase OS=Ricinus communis [UniProt; Score = 34.7 bits (78), Expect = 5.2] RNA-binding protein NOB1 OS=Thrips palmi [UniProt; Score = 34.7 bits (78), Expect = 5.3] Acrosin-binding protein OS=Cyanoderma ruficeps [UniProt; Score = 34.7 bits (78), Expect = 5.4] No hits [BLASTP; NCBI entire non-redundant protein database (NRDB)] No hits [PSI-BLAST; NCBI entire non-redundant protein database (NRDB…
Tegillarca granosa ORF21-b	Centrosomal protein of 85 kDa OS=Myotis brandtii [UniProt; Score = 39.3 bits (90), Expect = 0.13] Centrosomal protein 85 OS=Pipistrellus kuhlii [UniProt; Score = 38.9 bits (89), Expect = 0.17] Centrosomal protein 85 OS=Myotis lucifugus [UniProt; Score = 38.9 bits (89), Expect = 0.17] No hits [BLASTP; NCBI entire non-redundant protein database (NRDB)] No hits [PSI-BLAST; NCBI entire non-redundant …
Tegillarca nodifera ORF21	1-acyl-sn-glycerol-3-phosphate acyltransferase OS=Thiohalophilus thiocyanatoxydans [UniProt; Score = 35.8 bits (81), Expect = 2.2] No hits [BLASTP; NCBI entire non-redundant protein database (NRDB)] No hits [PSI-BLAST; NCBI entire non-redundant protein database (NRDB)]
Anadara crebricostata ORF21	Chaperone protein DnaJ OS=Simkania negevensis [UniProt; Score = 35.8 bits (81), Expect = 3.0] Uncharacterized protein OS=Pseudogymnoascus sp. [UniProt; Score = 35.8 bits (81), Expect = 3.1] Probable GTP-binding protein EngB OS=Candidatus Jidaibacter acanthamoeba [UniProt; Score = 35.4 bits (80), Expect = 3.6] No hits [BLASTP; NCBI entire non-redundant protein database (NRDB)] No hits [PSI-BLAST; …
Anadara crebricostata ORF21-b	N-acetylglucosaminyldiphosphoundecaprenol N-acetyl-beta-D-mannosaminyltransferase OS=Lactobacillus pasteurii [UniProt; Score = 36.2 bits (82), Expect = 2.0] N-terminal acetyltransferase complex subunit OS=Conexivisphaera calida [UniProt; Score = 35.8 bits (81), Expect = 2.1] Catalase OS=Phytohabitans flavus [UniProt; Score = 35.0 bits (79), Expect = 5.8] No hits [BLASTP; NCBI entire non-redundant…
Anadara vellicata ORF21	Heptaprenyl diphosphate synthase component II OS=Terrilactibacillus tamarindi [UniProt; Score = 36.6 bits (83), Expect = 1.5] Ribosome-binding protein 1-like OS=Sinocyclocheilus anshuiensis [UniProt; Score = 36.2 bits (82), Expect = 2.3] Ribosome-binding protein 1-like OS=Sinocyclocheilus anshuiensis [UniProt; Score = 36.2 bits (82), Expect = 2.3] No hits [BLASTP; NCBI entire non-redundant protei…
Potiarca pilula ORF21	GDP-GTP exchange factor subunit epsilon OS=Gouania willdenowi [UniProt; Score = 37.0 bits (84), Expect = 0.85] Putative competence-damage inducible protein OS=Senegalia massiliensis [UniProt; Score = 36.2 bits (82), Expect = 1.6] IQ motif and SEC7 domain-containing protein 1-like OS=Austrofundulus limnaeus [UniProt; Score = 36.2 bits (82), Expect = 1.6] No hits [BLASTP; NCBI entire non-redundant …
Scapharca broughtonii ORF103	Putative glycoprotein 2 OS=Hubei lepidoptera virus [UniProt; Score = 38.8 bits (81), Expect = 0.83] Fatty acid hydroxylase domain-containing protein OS=Acidiluteibacter ferrifornacis [UniProt; Score = 38.3 bits (80), Expect = 1.1] DNA helicase OS=Lysinibacillus sp. [UniProt; Score = 37.5 bits (78), Expect = 1.8] No hits [BLASTP; NCBI entire non-redundant protein database (NRDB)] No hits [PSI-BLAS…
Scapharca kagoshimensis ORF103	Uncharacterized protein OS=Spirosoma endophyticum [UniProt; Score = 37.5 bits (78), Expect = 2.0] AraC family transcriptional regulator OS=Ulvibacter sp. [UniProt; Score = 36.6 bits (76), Expect = 3.8] Cytochrome c oxidase subunit 1 OS=Anatilimnocola aggregata [UniProt; Score = 36.6 bits (76), Expect = 4.0] No hits [BLASTP; NCBI entire non-redundant protein database (NRDB)] No hits [PSI-BLAST; NC…
Scapharca cornea ORF103	Uncharacterized protein OS=Candidatus Mycoplasma haemobos [UniProt; Score = 40.5 bits (85), Expect = 0.20] Uncharacterized protein OS=Pedobacter psychroterrae [UniProt; Score = 39.6 bits (83), Expect = 0.40] Cation efflux protein OS=Agrobacterium radiobacter [UniProt; Score = 38.8 bits (81), Expect = 0.76] No hits [BLASTP; NCBI entire non-redundant protein database (NRDB)] No hits [PSI-BLAST; NCB…
Scapharca gubernaculum ORF103	Uncharacterized protein OS=Candidatus Mycoplasma haemobos [UniProt; Score = 40.5 bits (85), Expect = 0.20] Uncharacterized protein OS=Pedobacter psychroterrae [UniProt; Score = 39.6 bits (83), Expect = 0.40] Cation efflux protein OS=Agrobacterium radiobacter [UniProt; Score = 38.8 bits (81), Expect = 0.76] No hits [BLASTP; NCBI entire non-redundant protein database (NRDB)] No hits [PSI-BLAST; NCB…
Scapharca inaequivalvis ORF103	ABCA3 protein (Fragment) OS=Brachypteracias leptosomus [UniProt; Score = 42.2 bits (89), Expect = 0.062] ATP-binding cassette sub-family A member 3 isoform X2 OS=Alligator sinensis [UniProt; Score = 41.3 bits (87), Expect = 0.12] ATP-binding cassette sub-family A member 3 (Fragment) OS=Eurypyga helias [UniProt; Score = 41.3 bits (87), Expect = 0.12] No hits [BLASTP; NCBI entire non-redundant prot…
Scapharca broughtonii ORF104	Vacuolar protein sorting-associated protein 8 isoform X1 OS=Tripterygium wilfordii [UniProt; Score = 39.7 bits (91), Expect = 1.1] Dual specificity phosphatase, catalytic domain protein OS=Necator americanus [UniProt; Score = 37.0 bits (84), Expect = 6.4] No hits [BLASTP; NCBI entire non-redundant protein database (NRDB)] No hits [PSI-BLAST; NCBI entire non-redundant protein database (NRDB)]
Scapharca cornea ORF104	Hypothetical protein OS=Sepia pharaonic [UniProt; Score = 41.2 bits (95), Expect = 0.23] Sulfide:quinone reductase OS=Prevotella sp. [UniProt; Score = 39.3 bits (90), Expect = 0.24] RsbU_P, phosphoserine phosphatase RsbU/P OS=Nostoc Flagelliforme [UniProt; Score = 41.2 bits (95), Expect = 0.24] No hits [BLASTP; NCBI entire non-redundant protein database (NRDB)] No hits [PSI-BLAST; NCBI entire non…
Scapharca cornea ORF104-b	olfactory receptor 4D2-like OS=Chrysochloris asiatica [UniProt; Score = 40.4 bits (93), Expect = 0.40] protein NLRC3-like OS=Danio rerio [UniProt; Score = 40.0 bits (92), Expect = 0.66] No hits [BLASTP; NCBI entire non-redundant protein database (NRDB)] No hits [PSI-BLAST; NCBI entire non-redundant protein database (NRDB)]
Scapharca cornea ORF104-c	Uncharacterized protein OS=Jeotgalibaca sp. [UniProt; Score = 46.6 bits (109), Expect = 0.010] Transcriptional coactivator ADA2, putative OS=Plasmodium berghei (strain Anka) [UniProt; Score = 45.8 bits (107), Expect = 0.022] Myosin motor domain-containing protein OS=Petromyzon marinus [UniProt; Score = 41.6 bits (96), Expect = 0.049] No hits [BLASTP; NCBI entire non-redundant protein database (NR…
Scapharca cornea ORF104-d	Transcriptional coactivator ADA2, putative OS=Plasmodium berghei (strain Anka) [UniProt; Score = 47.4 bits (111), Expect = 0.007] Uncharacterized protein OS=Jeotgalibaca sp. PTS2502 OX=1903686 GN=BW721_03310 PE=4 SV=1 [UniProt; Score = 46.6 bits (109), Expect = 0.010] Myosin motor domain-containing protein OS=Petromyzon marinus [UniProt; Score = 41.6 bits (96), Expect = 0.049] No hits [BLASTP; NC…
Scapharca gubernaculum ORF104	Hypothetical protein OS=Sepia pharaonis [UniProt; Score = 41.2 bits (95), Expect = 0.23] Sulfide:quinone reductase OS=Prevotella sp. [UniProt; Score = 39.3 bits (90), Expect = 0.24] RsbU_P, phosphoserine phosphatase RsbU/P OS=Nostoc flagelliforme [UniProt; Score = 41.2 bits (95), Expect = 0.24] No hits [BLASTP; NCBI entire non-redundant protein database (NRDB)] No hits [PSI-BLAST; NCBI entire non…
Scapharca gubernaculum ORF104-b	olfactory receptor 4D2-like OS=Chrysochloris asiatica [UniProt; Score = 40.4 bits (93), Expect = 0.40] protein NLRC3-like OS=Danio rerio [UniProt; Score = 40.0 bits (92), Expect = 0.66] No hits [BLASTP; NCBI entire non-redundant protein database (NRDB)] No hits [PSI-BLAST; NCBI entire non-redundant protein database (NRDB)]
Scapharca inaequivalvis ORF104	Glycerophosphocholine acyltransferase 1 OS=Mucor circinelloides f. circinelloides (strain 1006PhL) [UniProt; Score = 41.2 bits (95), Expect = 0.27] Glycerophosphocholine acyltransferase 1 OS=Mucor ambiguus [UniProt; Score = 40.4 bits (93), Expect = 0.49] Glycerophosphocholine acyltransferase 1 OS=Mucor lusitanicus [UniProt; Score = 40.0 bits (92), Expect = 0.60] No hits [BLASTP; NCBI entire non-r…
Scapharca kagoshimensis ORF104	SNF2 domain-containing protein OS=Paenibacillus Prosopidis [UniProt; Score = 37.4 bits (85), Expect = 6.6] Uncharacterized protein OS=Lysobacter sp. [UniProt; Score = 35.8 bits (81), Expect = 8.1] Ring finger membrane protein OS=Stylonychia Lemnae [UniProt; Score = 36.6 bits (83), Expect = 8.6] No hits [BLASTP; NCBI entire non-redundant protein database (NRDB)] No hits [PSI-BLAST; NCBI entire non…
Scapharca kagoshimensis ORF104-b	Hypothetical protein OS=Sepia pharaonis [UniProt; Score = 39.7 bits (91), Expect = 0.85] Uncharacterized protein OS=Stentor coeruleus [UniProt; Score = 39.3 bits (90), Expect = 1.2] Uncharacterized protein OS=Suttonella indologenes [UniProt; Score = 36.2 bits (82), Expect = 8.0] No hits [BLASTP; NCBI entire non-redundant protein database (NRDB)] No hits [PSI-BLAST; NCBI entire non-redundant prote…
Scapharca kagoshimensis ORF104-c	Uncharacterized protein (Fragment) OS=Ameiurus [UniProt; Melas Score = 39.3 bits (90), Expect = 0.35] Uncharacterized protein OS=Aliikangiella marina [UniProt; Score = 39.3 bits (90), Expect = 1.3] Hypothetical protein OS=Sepia pharaonis [UniProt; Score = 38.9 bits (89), Expect = 1.6] No hits [BLASTP; NCBI entire non-redundant protein database (NRDB)] No hits [PSI-BLAST; NCBI entire non-redundant…
Scapharca broughtonii ORF106	Olfactory receptor OS=Monodelphis domestica [UniProt; Score = 39.3 bits (90), Expect = 1.8] Olfactory receptor OS=Chrysemys picta bellii [UniProt; Score = 38.5 bits (88), Expect = 3.2] olfactory receptor 5V1-like OS=Microcaecilia unicolor [UniProt; Score = 37.7 bits (86), Expect = 6.6] No hits [BLASTP; NCBI entire non-redundant protein database (NRDB)] No hits [PSI-BLAST; NCBI entire non-redundan…
Scapharca cornea ORF106	Uncharacterized protein OS=Chitinophagaceae bacterium [UniProt; Score = 39.7 bits (91), Expect = 1.2] Endolytic murein transglycosylase OS=Clostridium sp. [UniProt;Score = 37.4 bits (85), Expect = 7.7] Uncharacterized protein OS=Terrisporobacter othiniensis [UniProt; Score = 37.0 bits (84), Expect = 8.6] No hits [BLASTP; NCBI entire non-redundant protein database (NRDB)] No hits [PSI-BLAST; NCBI …
Scapharca gubernaculum ORF106	Uncharacterized protein OS=Chitinophagaceae bacterium IBVUCB1 [UniProt; Score = 39.7 bits (91), Expect = 1.5] Uncharacterized protein OS=Oxytricha trifallax [UniProt; Score = 38.9 bits (89), Expect = 3.0] centlein-like OS=Thamnophis sirtalis [UniProt; Score = 38.1 bits (87), Expect = 6.1] No hits [BLASTP; NCBI entire non-redundant protein database (NRDB)] No hits [PSI-BLAST; NCBI entire non-redun…
Scapharca inaequivalvis ORF106	MFS transporter OS=Conchiformibius steedae [UniProt; Score = 38.5 bits (88), Expect = 2.6] Oxidoreductase OS=Paenibacillus pasadenensis [UniProt; Score = 38.1 bits (87), Expect = 3.3] Type II toxin-antitoxin system RelB/DinJ family antitoxin OS=Ruminococcus sp. [UniProt; Score = 36.2 bits (82), Expect = 4.1] No hits [BLASTP; NCBI entire non-redundant protein database (NRDB)] No hits [PSI-BLAST; N…
Scapharca kagoshimensis ORF106	Uncharacterized protein OS=Eutrema salsugineum [UniProt; Score = 39.7 bits (91), Expect = 1.3] Uncharacterized protein OS=Eutrema salsugineum [UniProt; Score = 39.7 bits (91), Expect = 1.4] Uncharacterized protein OS=Sulfurimonas autotrophica [UniProt; Score = 37.4 bits (85), Expect = 7.1] No hits [BLASTP; NCBI entire non-redundant protein database (NRDB)] No hits [PSI-BLAST; NCBI entire non-redu…
Scapharca broughtonii ORF10	HTH tetR-type domain-containing protein OS=Jeotgalibaca dankookensis [UniProt; Score = 43.1 bits (100), Expect = 0.059] Phosphodiesterase (Fragment) OS=Ichthyophthirius multifiliis (strain G5) [UniProt; Score = 42.4 bits (98), Expect = 0.19] Hypothetical protein OS=Rotaria socialis [UniProt; Score = 38.5 bits (88), Expect = 0.88] No hits [BLASTP; NCBI entire non-redundant protein database (NRDB)]…
Scapharca cornea ORF10	Dab2-interacting protein 2-like protein OS=Schistosoma haematobium [UniProt; Score = 41.2 bits (95), Expect = 0.51] Uncharacterized protein OS=Eucalyptus grandis [UniProt; Score = 40.0 bits (92), Expect = 1.2] Uncharacterized protein OS=Hamiltosporidium tvaerminnensis [UniProt; Score = 39.7 bits (91), Expect = 1.5] No hits [BLASTP; NCBI entire non-redundant protein database (NRDB)] No hits [PSI-B…
Scapharca gubernaculum ORF10	Dab2-interacting protein 2-like protein OS=Schistosoma haematobium [UniProt; Score = 41.2 bits (95), Expect = 0.51] Uncharacterized protein OS=Eucalyptus grandis [UniProt; Score = 40.0 bits (92), Expect = 1.2] Uncharacterized protein OS=Hamiltosporidium Tvaerminnensis [UniProt; Score = 39.7 bits (91), Expect = 1.5] No hits [BLASTP; NCBI entire non-redundant protein database (NRDB)] No hits [PSI-B…
Scapharca inaequivalvis ORF10	RabGAP/TBC domain-containing protein OS=Cavenderia fasciculata (strain SH3) [UniProt; Score = 43.5 bits (101), Expect = 0.085] Uncharacterized protein OS=Clostridium colicanis [UniProt; Score = 42.4 bits (98), Expect = 0.13] Putative biogenic amine receptor OS=Schistosoma haematobium [UniProt; Score = 42.7 bits (99), Expect = 0.14] No hits [BLASTP; NCBI entire non-redundant protein database (NRDB…
Scapharca kagoshimensis ORF10	Uncharacterized protein OS=Hepatocystis sp. [UniProt; Score = 43.1 bits (100), Expect = 0.10] Valine--tRNA ligase OS=Candidatus Nasuia deltocephalinicola [UniProt; Score = 42.7 bits (99), Expect = 0.15] Uncharacterized protein OS=Confluentibacter flavum [UniProt; Score = 40.4 bits (93), Expect = 0.32] No hits [BLASTP; NCBI entire non-redundant protein database (NRDB)] No hits [PSI-BLAST; NCBI ent…
Scapharca broughtonii ORF11	Kinesin motor domain containing protein OS=Plasmodium gonderi [UniProt; Score = 42.4 bits (98), Expect = 0.24] Uncharacterized protein OS=Kazachstania africana [UniProt; Score = 37.4 bits (85), Expect = 8.3] No hits [BLASTP; NCBI entire non-redundant protein database (NRDB)] No hits [PSI-BLAST; NCBI entire non-redundant protein database (NRDB)]
Scapharca kagoshimensis ORF11	AAA_23 domain-containing protein OS=Cetobacterium somerae [UniProt; Score = 38.1 bits (87), Expect = 5.7] No hits [BLASTP; NCBI entire non-redundant protein database (NRDB)] No hits [PSI-BLAST; NCBI entire non-redundant protein database (NRDB)]
Scapharca broughtonii ORF127	DUF1640-domain-containing protein OS=Rhizophagus sp. [UniProt; Score = 46.2 bits (108), Expect = 0.041] Fmp32p OS=Rhizophagus irregularis (strain DAOM 197198w) [UniProt; Score = 45.1 bits (105), Expect = 0.100] DUF1640-domain-containing protein OS=Rhizophagus irregularis [UniProt; Score = 45.1 bits (105), Expect = 0.100] No hits [BLASTP; NCBI entire non-redundant protein database (NRDB)] No hits …
Scapharca inaequivalvis ORF127	HMG box domain-containing protein OS=Rhizophagus clarus [UniProt; Score = 45.4 bits (106), Expect = 0.13] Transporter OS=Ganoderma sinense [UniProt; Score = 42.4 bits (98), Expect = 1.5] Uncharacterized protein OS=Trichomonas vaginalis [UniProt; Score = 42.7 bits (99), Expect = 1.7] No hits [BLASTP; NCBI entire non-redundant protein database (NRDB)] No hits [PSI-BLAST; NCBI entire non-redundant p…
Scapharca inaequivalvis ORF127-b	acidPPc domain-containing protein OS=Massilia psychrophila sorted_huitie. Score = 43.1 bits (100), Expect = 1.2] NNP family nitrate/nitrite transporter-like MFS transporter OS=Rehaibacterium terrae sorted_huitie. Score = 40.8 bits (94), Expect = 5.3] Disulfide isomerase OS=Cynara cardunculus var. scolymus sorted_huitie. [UniProt; Score = 40.4 bits (93), Expect = 5.8] No hits [BLASTP; NCBI entire …
Scapharca kagoshimensis ORF127	Predicted membrane protein OS=Mycoplasmopsis columboralis [UniProt; Score = 41.2 bits (95), Expect = 1.6] FACT complex subunit OS=Pichia membranifaciens [UniProt; Score = 41.6 bits (96), Expect = 3.3] Methyltransf_2 domain-containing protein OS=Gossypium trilobum [UniProt; Score = 39.7 bits (91), Expect = 3.3] No hits [BLASTP; NCBI entire non-redundant protein database (NRDB)] No hits [PSI-BLAST;…
scapharca broughtonii ORF40	Hypothetical protein OS=Sepia pharaonis [UniProt; Score = 44.7 bits (104), Expect = 0.083] Hypothetical protein OS=Sepia pharaonis [UniProt; Score = 44.3 bits (103), Expect = 0.14] Hypothetical protein OS=Sepia pharaonic [UniProt; Score = 43.5 bits (101), Expect = 0.15] No hits [BLASTP; NCBI entire non-redundant protein database (NRDB)] No hits [PSI-BLAST; NCBI entire non-redundant protein databa…
Scapharca cornea ORF40	Hypothetical protein OS=Sepia pharaonis [UniProt; Score = 57.4 bits (137), Expect = 4e-06] Hypothetical protein OS=Sepia pharaonic [UniProt; Score = 55.1 bits (131), Expect = 8e-06] Hypothetical protein OS=Sepia pharaonis [UniProt; Score = 56.2 bits (134), Expect = 1e-05] No hits [BLASTP; NCBI entire non-redundant protein database (NRDB)] No hits [PSI-BLAST; NCBI entire non-redundant protein data…		4e-06
Scapharca gubernaculum ORF40	Hypothetical protein OS=Sepia pharaonis [UniProt; Score = 57.4 bits (137), Expect = 4e-06] Hypothetical protein OS=Sepia pharaonis [UniProt; Score = 55.1 bits (131), Expect = 8e-06] Hypothetical protein OS=Sepia pharaonic [UniProt; Score = 56.2 bits (134), Expect = 1e-05] No hits [BLASTP; NCBI entire non-redundant protein database (NRDB)] No hits [PSI-BLAST; NCBI entire non-redundant protein data…
Scapharca inaequivalvis ORF40	Hypothetical protein OS=Sepia pharaonis [UniProt; Score = 47.0 bits (110), Expect = 0.015] Hypothetical protein OS=Sepia pharaonic [UniProt; Score = 47.0 bits (110), Expect = 0.016] Hypothetical protein OS=Sepia pharaonis [UniProt; Score = 47.0 bits (110), Expect = 0.017] No hits [BLASTP; NCBI entire non-redundant protein database (NRDB)] No hits [PSI-BLAST; NCBI entire non-redundant protein data…
Scapharca kagoshimensis ORF40	Uncharacterized protein OS=Cryptosporidium parvum (strain Iowa II) [UniProt; Score = 44.3 bits (103), Expect = 0.13] Translocating chain-associated membrane protein OS=Octopus vulgaris [UniProt; Score = 42.4 bits (98), Expect = 0.37] Hypothetical protein OS=Sepia pharaonis [UniProt; Score = 41.2 bits (95), Expect = 0.83] No hits [BLASTP; NCBI entire non-redundant protein database (NRDB)] No hits …
Scapharca broughtonii ORF46	Hypothetical protein OS=Sepia pharaonis [UniProt; Score = 43.9 bits (102), Expect = 0.044] Hypothetical protein OS=Sepia pharaonis [UniProt; Score = 41.2 bits (95), Expect = 0.29] Hypothetical protein OS=Sepia pharaonis [UniProt; Score = 40.0 bits (92), Expect = 0.85] No hits [BLASTP; NCBI entire non-redundant protein database (NRDB)] No hits [PSI-BLAST; NCBI entire non-redundant protein database…
Scapharca cornea ORF46	O-antigen translocase OS=Flavobacterium sp. [UniProt; Score = 43.5 bits (101), Expect = 0.099] Hypothetical protein OS=Rotaria sordida [UniProt; Score = 42.4 bits (98), Expect = 0.21] Uncharacterized protein OS=Carsonella ruddii [UniProt; Score = 40.8 bits (94), Expect = 0.71] No hits [BLASTP; NCBI entire non-redundant protein database (NRDB)] No hits [PSI-BLAST; NCBI entire non-redundant protein…
Scapharca cornea ORF46-b	Ribonuclease H OS=Vibrio diazotrophicus [UniProt; Score = 39.7 bits (91), Expect = 1.4] Uncharacterized protein OS=Plasmodium falciparum [UniProt; Score = 38.9 bits (89), Expect = 2.7] Uncharacterized protein OS=Plasmodium falciparum Tanzania [UniProt; Score = 38.9 bits (89), Expect = 2.9] No hits [BLASTP; NCBI entire non-redundant protein database (NRDB)] No hits [PSI-BLAST; NCBI entire non-redu…
Scapharca gubernaculum ORF46	O-antigen translocase OS=Flavobacterium sp. [UniProt; Score = 43.5 bits (101), Expect = 0.099] Hypothetical protein OS=Rotaria sordida [UniProt; Score = 42.4 bits (98), Expect = 0.21] Uncharacterized protein OS=Carsonella ruddii (strain PV) [UniProt; Score = 40.8 bits (94), Expect = 0.71] No hits [BLASTP; NCBI entire non-redundant protein database (NRDB)] No hits [PSI-BLAST; NCBI entire non-redun…
Scapharca gubernaculum ORF46-b	Ribonuclease H OS=Vibrio diazotrophicus [UniProt; Score = 39.7 bits (91), Expect = 1.4] Uncharacterized protein OS=Plasmodium falciparum [UniProt; Score = 38.9 bits (89), Expect = 2.7] Uncharacterized protein OS=Plasmodium falciparum Tanzania [UniProt; Score = 38.9 bits (89), Expect = 2.9] No hits [BLASTP; NCBI entire non-redundant protein database (NRDB)] No hits [PSI-BLAST; NCBI entire non-redu…
Scapharca inaequivalvis ORF46	Hypothetical protein OS=Sepia pharaonis [UniProt; Score = 42.0 bits (97), Expect = 0.19] Uncharacterized protein OS=Thraustotheca clavata [UniProt; Score = 39.3 bits (90), Expect = 1.2] AarF/ABC1/UbiB kinase family protein OS=Psychroserpens burtonensis [UniProt; Score = 38.1 bits (87), Expect = 3.2] No hits [BLASTP; NCBI entire non-redundant protein database (NRDB)] No hits [PSI-BLAST; NCBI entir…
Scapharca kagoshimensis ORF46	Uncharacterized protein OS=Candidatus Gracilibacteria bacterium [UniProt; Score = 42.4 bits (98), Expect = 0.025] Uncharacterized protein OS=Psychrobacillus sp. [UniProt; Score = 38.5 bits (88), Expect = 1.3] Hypothetical protein OS=Sepia pharaonis [UniProt; Score = 39.3 bits (90), Expect = 1.7] No hits [BLASTP; NCBI entire non-redundant protein database (NRDB)] No hits [PSI-BLAST; NCBI entire no…
Scapharca broughtonii ORF49	Chitin synthase OS=Drosophila lebanonensis [UniProt; Score = 41.6 bits (96), Expect = 0.45] Chitin synthase OS=Drosophila mojavensis [UniProt; Score = 41.6 bits (96), Expect = 0.45] Chitin synthase OS=Drosophila navojoa [UniProt; Score = 41.2 bits (95), Expect = 0.60] No hits [BLASTP; NCBI entire non-redundant protein database (NRDB)] No hits [PSI-BLAST; NCBI entire non-redundant protein database…
Scapharca cornea ORF49	DNA-binding response regulator OS=Fictibacillus Arsenicus [UniProt; Score = 40.4 bits (93), Expect = 0.46] Uncharacterized protein OS=Hamiltosporidium magnivora [UniProt; Score = 38.9 bits (89), Expect = 2.4] Uncharacterized protein OS=Hamiltosporidium tvaerminnensis [UniProt; Score = 38.9 bits (89), Expect = 2.4] No hits [BLASTP; NCBI entire non-redundant protein database (NRDB)] No hits [PSI-BL…
Scapharca gubernaculum ORF49	DNA-binding response regulator OS=Fictibacillus arsenicus [UniProt; Score = 40.4 bits (93), Expect = 0.46] Uncharacterized protein OS=Hamiltosporidium magnivora [UniProt; Score = 38.9 bits (89), Expect = 2.4] Uncharacterized protein OS=Hamiltosporidium tvaerminnensis [UniProt; Score = 38.9 bits (89), Expect = 2.4] No hits [BLASTP; NCBI entire non-redundant protein database (NRDB)] No hits [PSI-BL…
Scapharca inaequivalvis ORF49	Uncharacterized protein OS=Brachionus plicatilis [UniProt; Score = 36.6 bits (83), Expect = 1.9] Ceruloplasmin OS=Lepisosteus oculatus [UniProt; Score = 38.9 bits (89), Expect = 3.6] Uncharacterized protein OS=Plasmodium ovale wallikeri [UniProt; Score = 38.9 bits (89), Expect = 3.7] No hits [BLASTP; NCBI entire non-redundant protein database (NRDB)] No hits [PSI-BLAST; NCBI entire non-redundant …
Anadara crebricostata ORF5	Zinc protease OS=Hathewaya histolytica [UniProt; Score = 41.6 bits (96), Expect = 0.73] Pesticidal protein Cry28Aa OS=Mesonia sp. [UniProt; Score = 40.4 bits (93), Expect = 1.8] Glycosyl transferase family 2 OS=Butyrivibrio sp. [UniProt; Score = 39.3 bits (90), Expect = 3.9] No hits [BLASTP; NCBI entire non-redundant protein database (NRDB)] No hits [PSI-BLAST; NCBI entire non-redundant protein d…
Anadara crebricostata ORF5-b	putative ripening-related protein 2 OS=Nicotiana sylvestris [UniProt; Score = 39.7 bits (91), Expect = 0.81] putative ripening-related protein 2 OS=Nicotiana tabacum [UniProt; Score = 39.7 bits (91), Expect = 0.81] Hypothetical protein OS=Rotaria socialis [UniProt; Score = 41.2 bits (95), Expect = 1.0] No hits [BLASTP; NCBI entire non-redundant protein database (NRDB)] No hits [PSI-BLAST; NCBI en…
Scapharca broughtonii ORF5	Uncharacterized protein OS=Caenorhabditis remanei [UniProt; Score = 38.5 bits (88), Expect = 7.6] No hits [BLASTP; NCBI entire non-redundant protein database (NRDB)] No hits [PSI-BLAST; NCBI entire non-redundant protein database (NRDB)]
Scapharca cornea ORF5	NAD(P)(+)--arginine ADP-ribosyltransferase OS=Didymodactylos carnosus [UniProt; Score = 37.7 bits (86), Expect = 9.1] No hits [BLASTP; NCBI entire non-redundant protein database (NRDB)] No hits [PSI-BLAST; NCBI entire non-redundant protein database (NRDB)]
Scapharca gubernaculum ORF5	Signal peptide, possible transmembrane domain near N-terminus, proline rich and His-stretch at C-terminus OS=Cryptosporidium parvum (strain Iowa II) [UniProt; Score = 41.2 bits (95), Expect = 0.54] MFS domain-containing protein OS=Exophiala aquamarina [UniProt; Score = 41.2 bits (95), Expect = 0.85] General substrate transporter OS=Hyaloscypha variabilis F [UniProt; Score = 40.8 bits (94), Expect…
Scapharca inaequivalvis ORF5	Uncharacterized protein OS=Caenorhabditis nigoni [UniProt; Score = 37.4 bits (85), Expect = 4.3] Uncharacterized protein OS=Malus baccata [UniProt; Score = 36.6 bits (83), Expect = 5.9] domain-containing protein OS=Methyloprofundus sedimenti [UniProt; Score = 36.2 bits (82), Expect = 6.8] No hits [BLASTP; NCBI entire non-redundant protein database (NRDB)] No hits [PSI-BLAST; NCBI entire non-redun…
Scapharca kagoshimensis ORF5	uncharacterized protein LOC106757846 isoform X2 OS=Vigna radiata var. [UniProt; Score = 37.4 bits (85), Expect = 4.9] uncharacterized protein LOC106757846 isoform X1 OS=Vigna radiata var. [UniProt; Score = 37.4 bits (85), Expect = 5.9] Alpha-1,6-mannosyl-glycoprotein 6-beta-N-acetylglucosaminyltransferase OS=Vanrija humicola [UniProt; Score = 38.1 bits (87), Expect = 8.9] No hits [BLASTP; NCBI en…
Scapharca broughtonii ORF78	NLE domain-containing protein (Fragment) OS=Verticillium longisporum [UniProt; Score = 39.3 bits (90), Expect = 2.7] Coatomer subunit beta' OS=Plasmodium knowlesi [UniProt; Score = 38.9 bits (89), Expect = 3.4] Cytosine permease OS=Erwiniaceae bacterium PD-1 [UniProt; Score = 38.1 bits (87), Expect = 5.3] No hits [BLASTP; NCBI entire non-redundant protein database (NRDB)] No hits [PSI-BLAST; NCBI…
Scapharca cornea ORF78	Uncharacterized protein OS=Plasmodium falciparum [UniProt; Score = 40.4 bits (93), Expect = 1.0] Uncharacterized protein OS=Plasmodium falciparum [UniProt; Score = 40.0 bits (92), Expect = 1.3] Uncharacterized protein OS=Plasmodium falciparum [UniProt; Score = 40.0 bits (92), Expect = 1.3] No hits [BLASTP; NCBI entire non-redundant protein database (NRDB)] No hits [PSI-BLAST; NCBI entire non-redu…
Scapharca gubernaculum ORF78	Uncharacterized protein OS=Plasmodium falciparum [UniProt; Score = 40.4 bits (93), Expect = 1.1] Uncharacterized protein OS=Plasmodium falciparum [UniProt; Score = 40.0 bits (92), Expect = 1.3] Uncharacterized protein OS=Plasmodium falciparum [UniProt; Score = 40.0 bits (92), Expect = 1.3] No hits [BLASTP; NCBI entire non-redundant protein database (NRDB)] No hits [PSI-BLAST; NCBI entire non-redu…
Scapharca inaequivalvis ORF78	Peptidase C11, clostripain OS=Candidatus Magnetomorum sp. [UniProt; Score = 45.1 bits (105), Expect = 0.034] DNA repair protein RecO OS=Firmicutes bacterium [UniProt; Score = 42.0 bits (97), Expect = 0.21] Uncharacterized protein OS=Candidatus Magnetoglobus multicellularis str. [UniProt; Score = 42.0 bits (97), Expect = 0.36] No hits [BLASTP; NCBI entire non-redundant protein database (NRDB)] No …
Scapharca kagoshimensis ORF78	LPG_synthase_C domain-containing protein OS=Sebaldella termitidis [UniProt; Score = 41.6 bits (96), Expect = 0.43] Aminopeptidase OS=Frankliniella occidentalis [UniProt; Score = 40.4 bits (93), Expect = 1.0] RAD54 homolog B OS=Aotus nancymaae [UniProt; Score = 38.9 bits (89), Expect = 3.2] No hits [BLASTP; NCBI entire non-redundant protein database (NRDB)] No hits [PSI-BLAST; NCBI entire non-redu…
Anadara crebricostata ORF7	NPHP3 protein OS=Symbiodinium natans [UniProt; Score = 43.1 bits (100), Expect = 0.15] Hypothetical protein OS=Symbiodinium natans [UniProt; Score = 40.0 bits (92), Expect = 1.4] Transcription factor bHLH140 OS=Glycine soja [UniProt; Score = 39.7 bits (91), Expect = 2.0] No hits [BLASTP; NCBI entire non-redundant protein database (NRDB)] No hits [PSI-BLAST; NCBI entire non-redundant protein datab…
Scapharca broughtonii ORF7	Carrier domain-containing protein OS=Monosporascus sp. [UniProt; Score = 42.0 bits (97), Expect = 0.40] Carrier domain-containing protein OS=Monosporascus sp. [UniProt; Score = 41.6 bits (96), Expect = 0.54] ADP,ATP carrier protein OS=Polaribacter reichenbachii [UniProt; Score = 39.7 bits (91), Expect = 2.1] No hits [BLASTP; NCBI entire non-redundant protein database (NRDB)] No hits [PSI-BLAST; N…
Scapharca cornea ORF7	Uncharacterized protein OS=Dictyostelium discoideum [UniProt; Score = 40.0 bits (92), Expect = 1.9] Nucleoside triphosphatase I OS=Amsacta moorei entomopoxvirus [UniProt; Score = 39.7 bits (91), Expect = 2.2] FNR-like protein FLP OS=Tetragenococcus halophilus [UniProt; Score = 38.5 bits (88), Expect = 3.3] No hits [BLASTP; NCBI entire non-redundant protein database (NRDB)] No hits [PSI-BLAST; NCB…
Scapharca gubernaculum ORF7	Uncharacterized protein OS=Dictyostelium discoideum [UniProt; Score = 40.0 bits (92), Expect = 2.0] Nucleoside triphosphatase I OS=Amsacta moorei entomopoxvirus [UniProt; Score = 39.7 bits (91), Expect = 2.3] FNR-like protein FLP OS=Tetragenococcus halophilus [UniProt; Score = 38.5 bits (88), Expect = 3.4] No hits [BLASTP; NCBI entire non-redundant protein database (NRDB)] No hits [PSI-BLAST; NCB…
Scapharca inaequivalvis ORF7	Uncharacterized protein OS=Lactuca saligna [UniProt; Score = 46.6 bits (109), Expect = 0.011] Uncharacterized protein OS=Lactuca sativa [UniProt; Score = 45.1 bits (105), Expect = 0.035] SWIM-type domain-containing protein OS=Johnsonella ignava [UniProt; Score = 42.0 bits (97), Expect = 0.34] No hits [BLASTP; NCBI entire non-redundant protein database (NRDB)] No hits [PSI-BLAST; NCBI entire non-r…
Scapharca kagoshimensis ORF7	Uncharacterized protein OS=Malaciobacter mytili [UniProt; Score = 39.7 bits (91), Expect = 1.5] Sporozoite and liver stage asparagine-rich protein, putative OS=Plasmodium relictum [UniProt; Score = 39.3 bits (90), Expect = 2.2] Putative outer membrane starch-binding protein OS=Prolixibacter denitrificans [UniProt; Score = 38.9 bits (89), Expect = 2.5] No hits [BLASTP; NCBI entire non-redundant pr…
Anadara crebricostata ORF86	Uncharacterized protein OS=Leptobrachium leishanense [UniProt; Score = 37.7 bits (86), Expect = 2.8] HET domain-containing protein OS=Aspergillus awamori [UniProt; Score = 38.9 bits (89), Expect = 3.0] LicD family protein OS=Clostridium sp. [UniProt; Score = 38.5 bits (88), Expect = 3.3] No hits [BLASTP; NCBI entire non-redundant protein database (NRDB)] No hits [PSI-BLAST; NCBI entire non-redund…
Scapharca broughtonii ORF86	MULE domain-containing protein OS=Trichomonas vaginalis [UniProt; Score = 38.9 bits (89), Expect = 2.6] Uncharacterized protein OS=Trichomonas vaginalis [UniProt; Score = 37.7 bits (86), Expect = 2.9] Uncharacterized protein OS=Strongyloides venezuelensis [UniProt; Score = 38.5 bits (88), Expect = 3.3] No hits [BLASTP; NCBI entire non-redundant protein database (NRDB)] No hits [PSI-BLAST; NCBI en…
Scapharca broughtonii ORF86-b	Permease OS=Sphingorhabdus sp. [UniProt; Score = 39.3 bits (90), Expect = 0.33] Uncharacterized protein OS=Temnothorax longispinosus [UniProt; Score = 38.9 bits (89), Expect = 4.0] 3'-5' exonuclease OS=Gemella palaticanis [UniProt; Score = 38.5 bits (88), Expect = 4.6] No hits [BLASTP; NCBI entire non-redundant protein database (NRDB)] No hits [PSI-BLAST; NCBI entire non-redundant protein databas…
Scapharca cornea ORF86	Uncharacterized protein OS=Plasmodium ovale [UniProt; Score = 43.5 bits (101), Expect = 0.092] Uncharacterized protein OS=Plasmodium ovale curtisi [UniProt; Score = 43.5 bits (101), Expect = 0.092] Chloroplast protein-transporting ATPase OS=Adineta steineri [UniProt; Score = 42.7 bits (99), Expect = 0.17] No hits [BLASTP; NCBI entire non-redundant protein database (NRDB)] No hits [PSI-BLAST; NCBI…
Scapharca globosa ORF86	Uncharacterized protein OS=Clostridium sp. [UniProt; Score = 42.7 bits (99), Expect = 0.18] HAD-superfamily hydrolase, subfamily IA, variant 3 OS=Odoribacter splanchnicus [UniProt; Score = 41.2 bits (95), Expect = 0.32] Zn(2)-C6 fungal-type domain-containing protein OS=Saccharomycodes ludwigii [UniProt; Score = 42.0 bits (97), Expect = 0.38] No hits [BLASTP; NCBI entire non-redundant protein data…
Scapharca gubernaculum ORF86	Uncharacterized protein OS=Plasmodium ovale [UniProt; Score = 43.5 bits (101), Expect = 0.092] Uncharacterized protein OS=Plasmodium ovale curtisi [UniProt; Score = 43.5 bits (101), Expect = 0.092] Chloroplast protein-transporting ATPase OS=Adineta Steineri [UniProt; Score = 42.7 bits (99), Expect = 0.17] No hits [BLASTP; NCBI entire non-redundant protein database (NRDB)] No hits [PSI-BLAST; NCBI…
Scapharca inaequivalvis ORF86	Uncharacterized protein OS=Plasmodium berghei [UniProt; Score = 38.5 bits (88), Expect = 3.8] Uncharacterized protein OS=Caenorhabditis nigoni [UniProt; Score = 38.5 bits (88), Expect = 4.3] Uncharacterized protein OS=Caenorhabditis nigoni [UniProt; Score = 38.5 bits (88), Expect = 4.3] No hits [BLASTP; NCBI entire non-redundant protein database (NRDB)] No hits [PSI-BLAST; NCBI entire non-redunda…
Scapharca inaequivalvis ORF86-b	CAP-Gly domain-containing protein OS=Ascoidea rubescens [UniProt; Score = 41.2 bits (95), Expect = 0.36] Transmembrane protein, putative OS=Tetrahymena thermophila [UniProt; Score = 39.7 bits (91), Expect = 1.3] Hypothetical protein OS=Brachionus calyciflorus [UniProt; Score = 38.9 bits (89), Expect = 2.2] No hits [BLASTP; NCBI entire non-redundant protein database (NRDB)] No hits [PSI-BLAST; NCB…
Scapharca kagoshimensis ORF86	Diguanylate cyclase OS=Thermodesulfobacterium geofontis [UniProt; Score = 42.0 bits (97), Expect = 0.28] Uncharacterized protein OS=Bacteroides graminisolvens [UniProt; Score = 40.8 bits (94), Expect = 0.60] PIR Superfamily Protein OS=Plasmodium ovale wallikeri [UniProt; Score = 40.0 bits (92), Expect = 1.1] No hits [BLASTP; NCBI entire non-redundant protein database (NRDB)] No hits [PSI-BLAST; N…
Scapharca broughtonii ORF87	Uncharacterized protein OS=Chelydra serpentina [UniProt; Score = 52.0 bits (123), Expect = 0.003] Uncharacterized protein OS=Chelydra serpentina [UniProt; Score = 52.0 bits (123), Expect = 0.003] Uncharacterized protein OS=Chelydra serpentina [UniProt; Score = 52.0 bits (123), Expect = 0.003] No hits [BLASTP; NCBI entire non-redundant protein database (NRDB)] No hits [PSI-BLAST; NCBI entire non-r…
Scapharca cornea ORF87	Methyl-accepting chemotaxis (MCP) signaling domain protein OS=Clostridium argentinense [UniProt; Score = 52.0 bits (123), Expect = 0.002] CLUMA_CG017585, isoform A OS=Clunio marinus [UniProt; Score = 50.4 bits (119), Expect = 0.004] Uncharacterized protein (Fragment) OS=Enterococcus avium [UniProt; Score = 49.7 bits (117), Expect = 0.014] No hits [BLASTP; NCBI entire non-redundant protein databas…
Scapharca gubernaculum ORF87	Methyl-accepting chemotaxis (MCP) signaling domain protein OS=Clostridium argentinense [UniProt; Score = 52.0 bits (123), Expect = 0.002] CLUMA_CG017585, isoform A OS=Clunio marinus [UniProt; Score = 50.4 bits (119), Expect = 0.004] Uncharacterized protein (Fragment) OS=Enterococcus avium [UniProt; Score = 49.7 bits (117), Expect = 0.014] No hits [BLASTP; NCBI entire non-redundant protein databas…
Scapharca inaequivalvis ORF87	Methyl-accepting chemotaxis sensory transducer with Cache sensor OS=Paucidesulfovibrio gracilis [UniProt; Score = 44.3 bits (103), Expect = 0.52] Nuclear factor of activated T-cells 5 OS=Stylophora pistillata [UniProt; Score = 43.9 bits (102), Expect = 0.65] WSC domain-containing protein OS=Fusarium pseudocircinatum [UniProt; Score = 42.7 bits (99), Expect = 1.5] No hits [BLASTP; NCBI entire non-…
Scapharca kagoshimensis ORF87	SRP40_C domain-containing protein OS=Tieghemostelium lacteum [UniProt; Score = 52.0 bits (123), Expect = 0.001] Uncharacterized protein OS=Tortispora caseinolytica [UniProt; Score = 48.9 bits (115), Expect = 0.023] Probable GPI-anchored adhesin-like protein PGA55 OS=Candida albicans [UniProt; Score = 48.1 bits (113), Expect = 0.039] No hits [BLASTP; NCBI entire non-redundant protein database (NRD…
Anadara crebricostata ORF8	uncharacterized protein LOC115747833 OS=Rhodamnia argentea [UniProt; Score = 39.7 bits (91), Expect = 0.75] Aspartate-semialdehyde dehydrogenase OS=Macleaya cordata [UniProt; Score = 37.7 bits (86), Expect = 7.2] Signal transduction histidine kinase OS=Dokdonia pacifica [UniProt; Score = 37.7 bits (86), Expect = 8.5] No hits [BLASTP; NCBI entire non-redundant protein database (NRDB)] No hits [PSI…
Scapharca broughtonii ORF8	Uncharacterized protein OS=Treponema pedis [UniProt; Score = 38.9 bits (89), Expect = 2.7] Hypothetical protein OS=Sepia pharaonis [UniProt; Score = 37.4 bits (85), Expect = 9.9] No hits [BLASTP; NCBI entire non-redundant protein database (NRDB)] No hits [PSI-BLAST; NCBI entire non-redundant protein database (NRDB)]
Scapharca cornea ORF8	Hypothetical protein OS=Sepia pharaonis [UniProt; Score = 44.3 bits (103), Expect = 0.067] Hypothetical protein OS=Sepia pharaonis [UniProt; Score = 41.6 bits (96), Expect = 0.52] Hypothetical protein OS=Sepia pharaonis [UniProt; Score = 41.2 bits (95), Expect = 0.56] No hits [BLASTP; NCBI entire non-redundant protein database (NRDB)] No hits [PSI-BLAST; NCBI entire non-redundant protein database…
Scapharca globosa ORF8	Uncharacterized protein OS=Treponema sp. [UniProt; Score = 41.2 bits (95), Expect = 0.41] Amidohydrolase family protein OS=Aquimarina amphilecti [UniProt; Score = 40.8 bits (94), Expect = 0.66] No hits [BLASTP; NCBI entire non-redundant protein database (NRDB)] No hits [PSI-BLAST; NCBI entire non-redundant protein database (NRDB)]
Scapharca gubernaculum ORF8	Hypothetical protein OS=Sepia pharaonis [UniProt; Score = 44.3 bits (103), Expect = 0.067] Hypothetical protein OS=Sepia pharaonic [UniProt; Score = 41.6 bits (96), Expect = 0.52] Hypothetical protein OS=Sepia pharaonis [UniProt; Score = 41.2 bits (95), Expect = 0.56] No hits [BLASTP; NCBI entire non-redundant protein database (NRDB)] No hits [PSI-BLAST; NCBI entire non-redundant protein database…
Scapharca inaequivalvis ORF8	TetR/AcrR family transcriptional regulator OS=Paenibacillus faecis [UniProt; Score = 37.7 bits (86), Expect = 4.4] Uncharacterized protein OS=Dictyostelium purpureum [UniProt; Score = 38.5 bits (88), Expect = 4.6] 2EXR domain-containing protein OS=Cadophora malorum [UniProt; Score = 37.4 bits (85), Expect = 7.6] No hits [BLASTP; NCBI entire non-redundant protein database (NRDB)] No hits [PSI-BLAS…
Scapharca kagoshimensis ORF8	Hypothetical protein OS=Sepia pharaonis [UniProt; Score = 38.1 bits (87), Expect = 5.0] Uncharacterized protein OS=Oikopleura dioica [UniProt; Score = 38.1 bits (87), Expect = 5.3] Cyclic nucleotide-binding domain-containing protein OS=Deferribacter desulfuricans [UniProt; Score = 37.0 bits (84), Expect = 6.6] No hits [BLASTP; NCBI entire non-redundant protein database (NRDB)] No hits [PSI-BLAST;…
