# Supplementary material for: A comparative analysis of mitochondrial ORFs provides new insights on expansion of mitochondrial genome size in Arcidae
Source: BMC Genomics. 2022 Dec 7;23:809. doi: 10.1186/s12864-022-09040-3 (PMC9727918; doi:10.1186/s12864-022-09040-3)
Supplement: Supplementary file 1 — Additional file 1. Table S1-S4. Table S5. Table S6. Table S7-S12 and S14. Table S13. [file 12864_2022_9040_MOESM1_ESM.zip › Additional file 1 Table S7-S12 and S14.xlsx]

## Sheet: Sheet1
Table S7
BLAST results of 16 identified ORFs in 32 Arcidae mitogenomes.
Query species and ORF	Target species	Target ORF	E-value	Score(Bits)	Identities	Positives
Scapharca broughtonii (4) ORF21	Scapharca broughtonii (4)	ORF21	5e-51	166	79/79 (100%)	79/79 (100%)
	Scapharca broughtonii (6)	ORF21	1e-36	125	59/79 (75%)	69/79 (87%)
	Scapharca broughtonii (5)	ORF21	2e-36	124	59/79 (75%)	69/79 (87%)
	Scapharca broughtonii (2)	ORF21	3e-33	115	54/78 (69%)	67/78 (86%)
	Scapharca kagoshimensis (1)	ORF21	5e-31	108	50/79 (63%)	66/79 (84%)
		ORF21-b	6e-29	103	49/79 (62%)	61/79 (77%)
		ORF21-c	2e-28	101	51/79 (65%)	60/79 (76%)
		ORF21-d	3e-26	95.5	47/79 (59%)	62/79 (78%)
		ORF21-e	2e-24	90.5	43/79 (54%)	56/79 (71%)
	Scapharca inaequivalvis	ORF21	1e-29	105	46/79 (58%)	62/79 (78%)
	Scapharca kagoshimensis (2)	ORF21	3e-29	103	49/79 (62%)	60/79 (76%)
		ORF21-b	8e-28	100	50/79 (63%)	60/79 (76%)
		ORF21-c	3e-26	95.5	46/78 (59%)	62/78 (79%)
		ORF21-d	2e-24	90.1	43/79 (54%)	57/79 (72%)
	Scapharca cornea	ORF21	7e-19	74.7	35/79 (44%)	54/79 (68%)
	Scapharca gubernaculum	ORF21	8e-19	74.3	35/79 (44%)	54/79 (68%)
	Tegillarca sp	ORF21	6e-07	40.8	21/75 (28%)	43/75 (57%)
		ORF21-b	8e-06	37.7	17/67 (25%)	38/67 (57%)
		ORF21-c	1e-05	37.4	20/73 (27%)	35/73 (48%)
Scapharca broughtonii (4) ORF103	Scapharca broughtonii (4)	ORF103	2e-38	130	81/81 (100%)	81/81 (100%)
	Scapharca broughtonii (6)	ORF103	2e-32	112	72/80 (90%)	77/80 (96%)
	Scapharca broughtonii (5)	ORF103	2e-32	112	72/80 (90%)	77/80 (96%)
	Scapharca broughtonii (1)	ORF103	2e-27	99	64/80 (80%)	73/80 (91%)
	Scapharca broughtonii (2)	ORF103	4e-26	95.5	63/80 (79%)	71/80 (89%)
	Scapharca kagoshimensis (2)	ORF103	6e-24	89	54/77 (70%)	69/77 (90%)
	Scapharca kagoshimensis (1)	ORF103	2e-23	87.4	54/77 (70%)	68/77 (88%)
	Scapharca inaequivalvis	ORF103	2e-15	64.7	45/76 (59%)	59/76 (78%)
	Scapharca cornea	ORF103	1e-10	50.8	34/54 (63%)	42/54 (78%)
	Scapharca gubernaculum	ORF103	1e-10	50.8	34/54 (63%)	42/54 (78%)
	Scapharca broughtonii (4)	ORF103	6e-10	49.3	42/80 (53%)	53/80 (66%)
Scapharca broughtonii (3) ORF5	Scapharca broughtonii (2)	ORF5	1e-152	466	253/253 (100%)	253/253 (100%)
	Scapharca broughtonii (3)	ORF5	1e-152	466	253/253 (100%)	253/253 (100%)
	Scapharca broughtonii (1)	ORF5	7e-152	463	252/253 (99%)	252/253 (99%)
	Scapharca broughtonii (6)	ORF5	6e-146	446	238/253 (94%)	245/253 (97%)
	Scapharca broughtonii (5)	ORF5	6e-146	446	238/253 (94%)	245/253 (97%)
	Scapharca broughtonii (4)	ORF5	6e-146	446	238/253 (94%)	245/253 (97%)
	Scapharca inaequivalvis	ORF5	8e-128	394	185/223 (83%)	200/223 (90%)
	Scapharca kagoshimensis (1)	ORF5	1e-126	391	190/223 (85%)	201/223 (90%)
	Scapharca kagoshimensis (2)	ORF5	2e-126	390	190/223 (85%)	200/223 (90%)
	Scapharca gubernaculum	ORF5	8e-108	337	156/223 (70%)	188/223 (84%)
	Scapharca cornea	ORF5	8e-108	337	156/223 (70%)	188/223 (84%)
	Scapharca kagoshimensis (3)	ORF5	4e-97	279	133/159 (84%)	142/159 (89%)
		ORF5	4e-97	67	32/40 (80%)	35/40 (88%)
		ORF5	4e-97	44.3	20/23 (87%)	21/23 (91%)
	Anadara crebricostata	ORF5	1e-14	68.9	48/141 (34%)	70/141 (50%)
	Anadara crebricostata	ORF5-b	1e-09	53.5	59/228 (26%)	91/228 (40%)
Scapharca broughtonii (3) ORF86	Scapharca broughtonii (2)	ORF86	9e-129	394	193/193 (100%)	193/193 (100%)
	Scapharca broughtonii (1)	ORF86	9e-129	394	193/193 (100%)	193/193 (100%)
	Scapharca broughtonii (3)	ORF86	9e-129	394	193/193 (100%)	193/193 (100%)
	Scapharca broughtonii (6)	ORF86	1e-120	371	179/193 (93%)	185/193 (96%)
	Scapharca broughtonii (5)	ORF86	1e-120	371	179/193 (93%)	185/193 (96%)
	Scapharca broughtonii (4)	ORF86	1e-120	371	179/193 (93%)	185/193 (96%)
		ORF86-b	3e-06	42.4	53/180 (29%)	80/180 (44%)
	Scapharca inaequivalvis	ORF86	7e-96	300	145/190 (76%)	165/190 (87%)
		ORF86-b	8e-07	44.3	44/181 (24%)	86/181 (48%)
	Scapharca kagoshimensis (1)	ORF86	8e-95	297	143/193 (74%)	161/193 (83%)
	Scapharca kagoshimensis (2)	ORF86	2e-93	293	141/193 (73%)	161/193 (83%)
	Scapharca gubernaculum	ORF86	1e-71	230	111/191 (58%)	141/191 (74%)
		ORF86-b	8e-06	41.2	33/111 (30%)	52/111 (47%)
	Scapharca cornea	ORF86	1e-71	230	111/191 (58%)	141/191 (74%)
		ORF86-b	8e-06	41.2	33/111 (30%)	52/111 (47%)
	Anadara crebricostata	ORF86	9e-06	40.8	36/127 (28%)	59/127 (46%)
Scapharca broughtonii (3) ORF10	Scapharca broughtonii (3)	ORF10	1e-111	345	194/194 (100%)	194/194 (100%)
	Scapharca broughtonii (2)	ORF10	1e-110	342	193/194 (99%)	193/194 (99%)
	Scapharca broughtonii (1)	ORF10	1e-110	342	193/194 (99%)	193/194 (99%)
	Scapharca broughtonii (5)	ORF10	7e-100	311	176/194 (91%)	183/194 (94%)
	Scapharca broughtonii (4)	ORF10	5e-99	309	175/194 (90%)	182/194 (94%)
	Scapharca kagoshimensis (1)	ORF10	3e-87	275	130/161 (81%)	146/161 (91%)
	Scapharca kagoshimensis (2)	ORF10	4e-86	272	129/161 (80%)	144/161 (89%)
	Scapharca broughtonii (6)	ORF10	3e-81	231	111/121 (92%)	115/121 (95%)
		ORF10	3e-81	84	65/73 (89%)	68/73 (93%)
	Scapharca inaequivalvis	ORF10	1e-74	239	108/161 (67%)	137/161 (85%)
	Scapharca gubernaculum	ORF10	2e-51	173	84/157 (54%)	108/157 (69%)
	Scapharca cornea	ORF10	2e-51	173	84/157 (54%)	108/157 (69%)
Scapharca broughtonii (3) ORF40	Scapharca broughtonii (1)	ORF40	2e-132	409	275/276 (99%)	275/276 (99%)
	Scapharca broughtonii (2)	ORF40	2e-132	409	276/276 (100%)	276/276 (100%)
	Scapharca broughtonii (3)	ORF40	2e-132	409	276/276 (100%)	276/276 (100%)
	Scapharca broughtonii (6)	ORF40	2e-100	317	201/245 (82%)	214/245 (87%)
	Scapharca broughtonii (5)	ORF40	2e-100	317	201/245 (82%)	214/245 (87%)
	Scapharca broughtonii (4)	ORF40	2e-100	317	201/245 (82%)	214/245 (87%)
	Scapharca kagoshimensis (3)	ORF40	1e-61	206	127/245 (52%)	167/245 (68%)	+
		ORF40	4e-49	169	107/213 (50%)	143/213 (67%)	-
	Scapharca kagoshimensis (1)	ORF40	1e-61	206	127/245 (52%)	167/245 (68%)
	Scapharca kagoshimensis (2)	ORF40	4e-61	204	128/245 (52%)	168/245 (69%)
	Scapharca inaequivalvis	ORF40	1e-53	183	113/213 (53%)	142/213 (67%)
	Scapharca gubernaculum	ORF40	3e-27	106	81/208 (39%)	111/208 (53%)
	Scapharca cornea	ORF40	3e-27	106	81/208 (39%)	111/208 (53%)
Scapharca broughtonii (3) ORF127	Scapharca broughtonii (3)	ORF127	0	1154	623/623 (100%)	623/623 (100%)
	Scapharca broughtonii (2)	ORF127	0	1154	623/623 (100%)	623/623 (100%)
	Scapharca broughtonii (1)	ORF127	0	1154	623/623 (100%)	623/623 (100%)
	Scapharca broughtonii (4)	ORF127	0	1061	571/623 (92%)	591/623 (95%)
	Scapharca broughtonii (6)	ORF127	0	1014	527/586 (90%)	548/586 (94%)
	Scapharca broughtonii (5)	ORF127	0	912	498/548 (91%)	517/548 (94%)
		ORF127	5e-88	296	196/225 (87%)	205/225 (91%)
	Scapharca kagoshimensis (2)	ORF127	0	781	441/623 (71%)	501/623 (80%)
	Scapharca inaequivalvis	ORF127	0	761	403/608 (66%)	472/608 (78%)
	Scapharca kagoshimensis (1)	ORF127	0	680	339/459 (74%)	380/459 (83%)
		ORF127	0	118	100/157 (64%)	118/157 (75%)
	Scapharca kagoshimensis (3)	ORF127	6e-65	228	124/226 (55%)	147/226 (65%)
		ORF127	7e-18	83.6	44/89 (49%)	53/89 (60%)
	Anadara crebricostata	ORF127	5e-22	97.1	51/130 (39%)	71/130 (55%)
		ORF127	1e-09	57	40/162 (25%)	72/162 (44%)
		ORF127	2e-07	50.1	27/74 (36%)	42/74 (57%)
	Scapharca globosa	ORF127	1e-15	76.6	56/195 (29%)	86/195 (44%)
		ORF127	9e-08	50.8	36/133 (27%)	60/133 (45%)
		ORF127	6e-07	48.1	36/137 (26%)	62/137 (45%)
		ORF127	4e-06	45.4	20/49 (41%)	32/49 (65%)
	Anadara vellicata	ORF127	7e-15	73.9	45/128 (35%)	66/128 (52%)
	Tegillarca sp.	ORF127	3e-12	65.5	42/123 (34%)	62/123 (50%)
		ORF127	3e-09	55.5	45/169 (27%)	76/169 (45%)
	Tegillarca nodifera	ORF127	4e-11	61.6	46/169 (27%)	73/169 (43%)
	Tegillarca granosa	ORF127	2e-10	59.7	38/127 (30%)	64/127 (50%)
		ORF127	6e-09	54.7	36/139 (26%)	69/139 (50%)
	Anadara pilula	ORF127	6e-08	51.2	42/146 (29%)	68/146 (47%)
Scapharca broughtonii (3) ORF87	Scapharca broughtonii (3)	ORF87	0	1222	660/660 (100%)	660/660 (100%)
	Scapharca broughtonii (2)	ORF87	0	1222	660/660 (100%)	660/660 (100%)
	Scapharca broughtonii (1)	ORF87	0	1222	660/660 (100%)	660/660 (100%)
	Scapharca broughtonii (5)	ORF87	0	1101	595/660 (90%)	617/660 (93%)
	Scapharca broughtonii (4)	ORF87	0	1101	595/660 (90%)	617/660 (93%)
	Scapharca kagoshimensis (2)	ORF87	0	891	476/660 (72%)	539/660 (82%)
	Scapharca broughtonii (6)	ORF87	0	872	446/484 (92%)	460/484 (95%)
		ORF87	0	231	149/177 (84%)	157/177 (89%)
	Scapharca inaequivalvis	ORF87	0	818	435/656 (66%)	501/656 (76%)
	Scapharca kagoshimensis (1)	ORF87	0	757	378/498 (76%)	418/498 (84%)
		ORF87	0	140	102/166 (61%)	122/166 (73%)
	Scapharca gubernaculum	ORF87	3e-172	541	317/642 (49%)	404/642 (63%)
	Scapharca cornea	ORF87	3e-172	541	317/642 (49%)	404/642 (63%)
	Scapharca kagoshimensis (3)	ORF87	4e-80	262	132/196 (67%)	150/196 (77%)
		ORF87	4e-80	51.6	26/35 (74%)	28/35 (80%)
	Anadara crebricostata	ORF87	3e-21	94.7	53/135 (39%)	74/135 (55%)
		ORF87	3e-14	72	42/161 (26%)	84/161 (52%)
		ORF87	2e-07	50.1	28/74 (38%)	41/74 (55%)
	Scapharca globosa	ORF87	5e-16	77.8	43/114 (38%)	57/114 (50%)
		ORF87	4e-06	45.4	20/49 (41%)	32/49 (65%)
	Anadara vellicata	ORF87	8e-15	73.9	45/128 (35%)	67/128 (52%)
		ORF87	7e-07	48.1	37/141 (26%)	66/141 (47%)
	Tegillarca sp.	ORF87	6e-13	67.8	42/123 (34%)	63/123 (51%)
		ORF87	4e-09	55.1	44/159 (28%)	76/159 (48%)
	Tegillarca nodifera	ORF87	6e-11	61.2	49/190 (26%)	85/190 (45%)
	Tegillarca granosa	ORF87	7e-10	57.8	37/127 (29%)	65/127 (51%)
	Anadara pilula	ORF87	3e-07	49.3	40/142 (28%)	65/142 (46%)
Scapharca broughtonii (3) ORF8	Scapharca broughtonii (2)	ORF8	2e-140	429	211/211 (100%)	211/211 (100%)
	Scapharca broughtonii (1)	ORF8	2e-140	429	211/211 (100%)	211/211 (100%)
	Scapharca broughtonii (3)	ORF8	2e-140	429	211/211 (100%)	211/211 (100%)
	Scapharca broughtonii (6)	ORF8	1e-120	372	183/201 (91%)	190/201 (95%)
	Scapharca broughtonii (4)	ORF8	1e-120	372	182/201 (91%)	190/201 (95%)
	Scapharca broughtonii (5)	ORF8	4e-99	216	106/115 (92%)	109/115 (95%)
		ORF8	4e-99	159	77/86 (90%)	81/86 (94%)
	Scapharca kagoshimensis (2)	ORF8	4e-89	281	149/202 (74%)	168/202 (83%)
	Scapharca kagoshimensis (1)	ORF8	9e-89	280	148/202 (73%)	168/202 (83%)
	Scapharca inaequivalvis	ORF8	2e-80	257	128/193 (66%)	147/193 (76%)
	Scapharca gubernaculum	ORF8	2e-64	211	110/199 (55%)	145/199 (73%)
	Scapharca cornea	ORF8	2e-64	211	110/199 (55%)	145/199 (73%)
	Anadara crebricostata	ORF8	7e-20	83.2	59/195 (30%)	102/195 (52%)
		ORF8-b	9e-11	56.2	49/158 (31%)	71/158 (45%)
	Scapharca globosa	ORF8	1e-15	70.9	50/150 (33%)	76/150 (51%)
Scapharca broughtonii (3) ORF11	Scapharca broughtonii (2)	ORF11	4e-132	404	200/200 (100%)	200/200 (100%)
	Scapharca broughtonii (3)	ORF11	4e-132	404	200/200 (100%)	200/200 (100%)
	Scapharca broughtonii (1)	ORF11	1e-130	400	198/200 (99%)	198/200 (99%)
	Scapharca broughtonii (6)	ORF11	2e-122	377	184/200 (92%)	190/200 (95%)
	Scapharca broughtonii (5)	ORF11	2e-122	377	184/200 (92%)	190/200 (95%)
	Scapharca broughtonii (4)	ORF11	2e-122	377	184/200 (92%)	190/200 (95%)
	Scapharca kagoshimensis (1)	ORF11	1e-96	302	145/196 (74%)	166/196 (85%)
	Scapharca kagoshimensis (2)	ORF11	2e-94	296	142/196 (72%)	163/196 (83%)
Scapharca broughtonii (3) ORF7	Scapharca broughtonii (2)	ORF7	7e-144	439	230/230 (100%)	230/230 (100%)
	Scapharca broughtonii (1)	ORF7	7e-144	439	230/230 (100%)	230/230 (100%)
	Scapharca broughtonii (3)	ORF7	7e-144	439	230/230 (100%)	230/230 (100%)
	Scapharca broughtonii (5)	ORF7	1e-131	404	210/229 (92%)	219/229 (96%)
	Scapharca broughtonii (6)	ORF7	9e-127	390	203/226 (90%)	212/226 (94%)
	Scapharca broughtonii (4)	ORF7	2e-109	329	162/177 (92%)	170/177 (96%)
		ORF7	2e-109	80.5	36/39 (92%)	37/39 (95%)
	Scapharca kagoshimensis (2)	ORF7	2e-95	301	158/223 (71%)	185/223 (83%)
	Scapharca kagoshimensis (1)	ORF7	3e-82	263	130/182 (71%)	154/182 (85%)
	Scapharca inaequivalvis	ORF7	7e-77	247	141/228 (62%)	163/228 (71%)
	Scapharca gubernaculum	ORF7	2e-63	209	118/224 (53%)	156/224 (70%)
	Scapharca cornea	ORF7	2e-63	209	118/224 (53%)	156/224 (70%)
	Scapharca globosa	ORF7	2e-20	85.1	60/172 (35%)	91/172 (53%)
	Anadara crebricostata	ORF7	5e-20	84	50/139 (36%)	78/139 (56%)
	Anadara crebricostata	ORF7	3e-18	79	46/145 (32%)	81/145 (56%)
	Anadara crebricostata	ORF7	4e-07	45.8	32/98 (33%)	49/98 (50%)
Scapharca broughtonii (3) ORF78	Scapharca broughtonii (2)	ORF78	8e-132	404	204/204 (100%)	204/204 (100%)
	Scapharca broughtonii (1)	ORF78	8e-132	404	204/204 (100%)	204/204 (100%)
	Scapharca broughtonii (3)	ORF78	8e-132	404	204/204 (100%)	204/204 (100%)
	Scapharca broughtonii (6)	ORF78	4e-110	342	179/204 (88%)	189/204 (93%)
	Scapharca broughtonii (5)	ORF78	4e-110	342	179/204 (88%)	189/204 (93%)
	Scapharca broughtonii (4)	ORF78	4e-110	342	179/204 (88%)	189/204 (93%)
	Scapharca kagoshimensis (1)	ORF78	5e-88	278	150/204 (74%)	173/204 (85%)
	Scapharca kagoshimensis (2)	ORF78	3e-87	276	149/204 (73%)	173/204 (85%
	Scapharca inaequivalvis	ORF78	4e-78	249	130/199 (65%)	153/199 (77%)
	Scapharca kagoshimensis (3)	ORF78	3e-69	224	127/195 (65%)	151/195 (77%)
	Scapharca cornea	ORF78	1e-52	177	103/200 (52%)	131/200 (66%)
	Scapharca gubernaculum	ORF78	6e-51	172	102/200 (51%)	130/200 (65%)
Scapharca broughtonii (3) ORF104	Scapharca broughtonii (2)	ORF104	3e-106	328	170/170 (100%)	170/170 (100%)
	Scapharca broughtonii (1)	ORF104	3e-106	328	170/170 (100%)	170/170 (100%)
	Scapharca broughtonii (3)	ORF104	3e-106	328	170/170 (100%)	170/170 (100%)
	Scapharca broughtonii (6)	ORF104	2e-98	306	159/170 (94%)	162/170 (95%)
	Scapharca broughtonii (4)	ORF104	2e-98	306	159/170 (94%)	162/170 (95%)
	Scapharca broughtonii (5)	ORF104	1e-94	295	154/170 (91%)	161/170 (95%)
	Scapharca kagoshimensis (2)	ORF104	3e-59	194	103/168 (61%)	130/168 (77%
	Scapharca kagoshimensis (1)	ORF104	2e-57	189	100/168 (60%)	126/168 (75%)
	Scapharca inaequivalvis	ORF104	7e-52	173	90/165 (55%)	117/165 (71%)
	Scapharca gubernaculum	ORF104	5e-27	102	59/153 (39%)	91/153 (59%)
	Scapharca cornea	ORF104	5e-27	102	59/153 (39%)	91/153 (59%)
Scapharca broughtonii (3) ORF46	Scapharca broughtonii (2)	ORF46	2e-107	333	191/191 (100%)	191/191 (100%)
	Scapharca broughtonii (1)	ORF46	2e-107	333	191/191 (100%)	191/191 (100%)
	Scapharca broughtonii (3)	ORF46	2e-107	333	191/191 (100%)	191/191 (100%)
	Scapharca broughtonii (4)	ORF46	5e-88	277	138/154 (90%)	141/154 (92%)
	Scapharca broughtonii (5)	ORF46	1e-74	239	118/139 (85%)	121/139 (87%)
	Scapharca broughtonii (6)	ORF46	6e-71	169	81/88 (92%)	81/88 (92%)
		ORF46	6e-71	111	56/65 (86%)	59/65 (91%)
	Scapharca inaequivalvis	ORF46	1e-64	211	110/155 (71%)	125/155 (81%)
	Scapharca kagoshimensis (1)	ORF46	5e-61	200	111/153 (73%)	123/153 (80%)
	Scapharca kagoshimensis (2)	ORF46	6e-58	191	106/153 (69%)	121/153 (79%)
	Scapharca gubernaculum	ORF46	2e-42	147	78/157 (50%)	107/157 (68%)
	Scapharca cornea	ORF46	2e-42	147	78/157 (50%)	107/157 (68%)
Scapharca broughtonii (3) ORF106	Scapharca broughtonii (3)	ORF106	4e-111	343	191/191 (100%)	191/191 (100%)
	Scapharca broughtonii (2)	ORF106	8e-110	340	189/191 (99%)	190/191 (99%)
	Scapharca broughtonii (1)	ORF106	8e-110	340	189/191 (99%)	190/191 (99%)
	Scapharca broughtonii (6)	ORF106	4e-90	283	135/159 (85%)	145/159 (91%)
	Scapharca broughtonii (5)	ORF106	7e-90	283	134/159 (84%)	145/159 (91%)
	Scapharca broughtonii (4)	ORF106	7e-90	283	134/159 (84%)	145/159 (91%)
	Scapharca kagoshimensis (1)	ORF106	1e-56	187	92/159 (58%)	112/159 (70%)
	Scapharca kagoshimensis (2)	ORF106	6e-56	186	91/159 (57%)	112/159 (70%)
	Scapharca inaequivalvis	ORF106	1e-35	127	69/158 (44%)	98/158 (62%)
	Scapharca gubernaculum	ORF106	6e-31	114	58/159 (36%)	93/159 (58%)
	Scapharca cornea	ORF106	6e-31	114	58/159 (36%)	93/159 (58%)
Scapharca broughtonii (3) ORF49	Scapharca broughtonii (2)	ORF49	2e-107	334	204/204 (100%)	204/204 (100%)
	Scapharca broughtonii (1)	ORF49	2e-107	334	204/204 (100%)	204/204 (100%)
	Scapharca broughtonii (3)	ORF49	2e-107	334	204/204 (100%)	204/204 (100%)
	Scapharca broughtonii (6)	ORF49	5e-91	286	181/204 (89%)	189/204 (93%)
	Scapharca broughtonii (5)	ORF49	5e-91	286	181/204 (89%)	189/204 (93%)
	Scapharca broughtonii (4)	ORF49	5e-91	286	181/204 (89%)	189/204 (93%)
	Scapharca inaequivalvis	ORF49	3e-67	219	125/187 (67%)	146/187 (78%)
	Scapharca cornea	ORF49	1e-11	58.5	35/99 (35%)	62/99 (63%)
	Scapharca gubernaculum	ORF49	9e-11	56.2	34/99 (34%)	62/99 (63%)
	Scapharca kagoshimensis (1)	ORF49	2e-10	55.1	48/150 (32%)	74/150 (49%)
	Scapharca kagoshimensis (2)	ORF49	4e-10	54.3	44/136 (32%)	66/136 (49%)
Table S8
Annotation of 16 identified ORFs in Arcidae mitogenomes.
Species	ORF	Sequence location	Size (bp)	aa	Start codon	Stop codon
Scapharca broughtonii (2)	ORF21	40797-41034	238	80	ACG	T
Scapharca broughtonii (4)	ORF21	2640-2878	238	80	ATG	T
Scapharca broughtonii (5)	ORF21	31907-32144	238	80	ATG	T
Scapharca broughtonii (6)	ORF21	31935-32172	238	80	ATG	T
Scapharca kagoshimensis (1)	ORF21	7592-7829	238	80	ATA	T
	ORF21-b	13253-13490	238	80	ATG	T
	ORF21-c	15438-15675	238	80	ATG	T
	ORF21-d	19279-19516	238	80	GTG	T
	ORF21-e	10438-10675	238	80	ATA	T
Scapharca kagoshimensis (2)	ORF21	3254-3491	238	80	ATG	T
	ORF21-b	7256-7493	238	80	ATG	T
	ORF21-c	11081-11318	238	80	GTG	T
	ORF21-d	439-676	238	80	ATA	T
Scapharca cornea	ORF21	1674-1911	238	80	ATG	C(CTG)
Scapharca gubernaculum	ORF21	33791-34028	238	80	ATG	C(CTG)
Scapharca inaequivalvis	ORF21	4283-4520	238	80	TTG	T
Scapharca globosa	ORF21	30798-31059	262	88	ATG	T
	ORF21-b	30276-30531	256	86	TAT	T
	ORF21-c	29754-30006	253	85	TTT	T
Anadara crebricostata	ORF21	18189-18459	271	91	CTT	T
	ORF21-b	16578-16848	271	91	AGT	T
Anadara vellicata	ORF21	20360-20626	267	89	GTT	T
Tegillarca sp	ORF21	39386-39623	238	80	ATG	T
	ORF21-b	37736-37973	238	80	GAT	A
	ORF21-c	35171-35408	238	80	TTT	A
Tegillarca granosa	ORF21	27986-28223	238	80	TTG	T
	ORF21-b	28499-28736	238	80	GCG	C(CAT)
Tegillarca nodifera	ORF21	18401-18638	238	80	TTG	T
Potiarca pilula	ORF21	27612-27852	241	81	GTG	T
Scapharca broughtonii (1)	ORF103	37484-37727	244	81	ATG	T
Scapharca broughtonii (2)	ORF103	37341-37584	244	81	ATG	T
Scapharca broughtonii (3)	ORF103	37334-37577	244	81	ATG	T
Scapharca broughtonii (4)	ORF103	44644-44889	246	82	ATG	TAA
Scapharca broughtonii (5)	ORF103	28379-28622	244	81	ATG	T
Scapharca broughtonii (6)	ORF103	28390-28633	244	81	ATG	T
Scapharca kagoshimensis (1)	ORF103	4151-4382	232	78	GTG	T
Scapharca kagoshimensis (2)	ORF103	50940-51171	232	78	GTG	T
Scapharca cornea	ORF103	45070-45307	238	80	ATT	T
Scapharca gubernaculum	ORF103	29400-29637	238	80	ATT	T
Scapharca inaequivalvis	ORF103	711-954	244	81	GTG	T
Scapharca broughtonii (1)	ORF5	18127-18888	762	253	ATA	TAA
Scapharca broughtonii (2)	ORF5	17984-18745	762	253	ATA	TAA
Scapharca broughtonii (3)	ORF5	18103-18864	762	253	ATA	TAA
Scapharca broughtonii (4)	ORF5	25915-26676	762	253	ATA	TAA
Scapharca broughtonii (5)	ORF5	9384-10145	762	253	ATA	TAA
Scapharca broughtonii (6)	ORF5	9382-10143	762	253	ATA	TAA
Scapharca kagoshimensis (1)	ORF5	38998-39759	762	253	ATA	TAA
Scapharca kagoshimensis (2)	ORF5	30783-31544	762	253	ATA	TAA
Scapharca kagoshimensis (3)	ORF5	9465-10052 10054-10176	711	235	ATA	TAA
Scapharca inaequivalvis	ORF5	25209-25976	768	255	ATG	TAA
Scapharca gubernaculum	ORF5	9257-9997	741	246	ATT	TAA
Scapharca cornea	ORF5	22886-23569	684	227	ATT	TAA
Anadara crebricostata	ORF5	25284-26105	822	273	ATG	TAG
	ORF5-b	23653-24438	786	261	ATG	TAG
Scapharca broughtonii (1)	ORF86	4364-4945	582	193	ATA	TAG
Scapharca broughtonii (2)	ORF86	4221-4802	582	193	ATA	TAG
Scapharca broughtonii (3)	ORF86	4341-4922	582	193	ATA	TAG
Scapharca broughtonii (4)	ORF86	12298-12879	582	193	ATA	TAG
	ORF86-b	3799-4434	636	211	ATG	TAG
Scapharca broughtonii (5)	ORF86	43927-44508	582	193	ATA	TAG
Scapharca broughtonii (6)	ORF86	42752-43333	582	163	ATA	TAG
Scapharca kagoshimensis (1)	ORF86	25433-26038	606	201	ATG	TAG
Scapharca kagoshimensis (2)	ORF86	17213-17818	606	201	ATA	TAG
Scapharca inaequivalvis	ORF86	12115-12708	594	197	ATG	TAA
	ORF86-b	5804-6343	540	179	ATT	TAG
Scapharca gubernaculum	ORF86	41525-42109	585	194	ATA	TAA
	ORF86-b	35303-35623
Scapharca cornea	ORF86	9399-9983	585	194	ATA	TAA
	ORF86-b	3185-3505
Scapharca globosa	ORF86	16150-16794	645	214	ATT	TAA
Anadara crebricostata	ORF86	26964-27584	621	206	ATA	TAG
Scapharca broughtonii (1)	ORF10	26189-26773	585	194	ATG	TAG
Scapharca broughtonii (2)	ORF10	26046-26630	585	194	ATG	TAG
Scapharca broughtonii (3)	ORF10	26163-26747	585	194	ATG	TAG
Scapharca broughtonii (4)	ORF10	33951-34535	585	194	ATG	TAG
Scapharca broughtonii (5)	ORF10	17418-18002	585	194	ATG	TAG
Scapharca broughtonii (6)	ORF10	17420-17641 17644-18003	582	193	ATG	TAG
Scapharca kagoshimensis (1)	ORF10	46974-47558	585	194	ATA	TAA
Scapharca kagoshimensis (2)	ORF10	39062-39646	585	194	ATA	TAA
Scapharca inaequivalvis	ORF10	32631-33215	585	194	ATG	TAA
Scapharca gubernaculum	ORF10	18681-19265	585	194	ATG	TAA
Scapharca cornea	ORF10	34352-34936	585	194	ATG	TAA
Scapharca broughtonii (1)	ORF40	7723-8553	831	276	ATG	TAG
Scapharca broughtonii (2)	ORF40	7581-8411	831	276	ATG	TAG
Scapharca broughtonii (3)	ORF40	7700-8530	831	276	ATG	TAG
Scapharca broughtonii (4)	ORF40	15652-16470	819	272	ATG	TAG
Scapharca broughtonii (5)	ORF40	47281-48099	819	272	ATG	TAG
Scapharca broughtonii (6)	ORF40	46105-46923	819	272	ATG	TAG
Scapharca kagoshimensis (1)	ORF40	28646-29449	804	267	ATA	TAG
Scapharca kagoshimensis (2)	ORF40	20396-21226	831	276	ATA	TAG
Scapharca kagoshimensis (3)	ORF40	45788-46618	831	276	ATA	TAG
Scapharca inaequivalvis	ORF40	15142-15969	828	275	ATG	TAA
Scapharca gubernaculum	ORF40	44870-45637	768	255	ATG	TAA
Scapharca cornea	ORF40	12744-13511	768	255	ATG	TAA
Scapharca broughtonii (1)	ORF127	2111-3982	1872	623	ATG	TAG
Scapharca broughtonii (2)	ORF127	1968-3839	1872	623	ATG	TAG
Scapharca broughtonii (3)	ORF127	2088-3959	1872	623	ATG	TAG
Scapharca broughtonii (4)	ORF127	10109-11917	1809	602	ATT	TAG
Scapharca broughtonii (5)	ORF127	41694-43316 43318-43392	1698	565	ATT	TAA
Scapharca broughtonii (6)	ORF127	40557-42311	1755	584	ATT	TAA
Scapharca kagoshimensis (1)	ORF127	23358-23732 23773-25152	1755	584	ATT	TAA
Scapharca kagoshimensis (2)	ORF127	15079-16935	1857	618	ATG	TAA
Scapharca kagoshimensis (3)	ORF127
Scapharca broughtonii (1)	ORF87	5210-7192	1983	660	ATG	TAG
Scapharca broughtonii (2)	ORF87	5067-7049	1983	660	ATG	TAG
Scapharca broughtonii (3)	ORF87	5187-7169	1983	660	ATG	TAG
Scapharca broughtonii (4)	ORF87	13150-15132	1983	660	ATG	TAG
Scapharca broughtonii (5)	ORF87	44779-46761	1983	660	ATG	TAG
Scapharca broughtonii (6)	ORF87	43604-44128 44131-45585	1980	659	ATG	TAG
Scapharca kagoshimensis (1)	ORF87	26299-26775 26778-28271	1971	655	ATG	TAG
Scapharca kagoshimensis (2)	ORF87	18079-20049	1971	656	ATG	TAG
Scapharca kagoshimensis (3)	ORF87
Scapharca inaequivalvis	ORF87	12905-14857	1953	650	ATG	TAA
	ORF87-b	9991-11817	1827	608	ATG	TAG
	ORF87-c	7619-9502	1884	627	ATG	TAA
Scapharca gubernaculum	ORF87	42249-44366	2118	705	ATG	TAA
Scapharca cornea	ORF87	10123-12240	2118	705	ATG	TAA
Scapharca broughtonii (1)	ORF8	24157-24792	636	211	ATA	TAA
Scapharca broughtonii (2)	ORF8	24089-24649	561	186	ATG	TAA
Scapharca broughtonii (3)	ORF8	24133-24768	636	211	ATA	TAA
Scapharca broughtonii (4)	ORF8	31925-32533	609	202	ATA	TAA
Scapharca broughtonii (5)	ORF8	15391-15735 15737-16000	609	202	ATA	TAA
Scapharca broughtonii (6)	ORF8	15394-16002	609	202	ATA	TAA
Scapharca kagoshimensis (1)	ORF8	44980-45621	642	213	ATA	TAA
Scapharca kagoshimensis (2)	ORF8	37101-37739	639	212	ATG	TAA
Scapharca inaequivalvis	ORF8	30494-31111	618	205	TTA	TAA
Scapharca gubernaculum	ORF8	16301-16948	648	215	ATA	TAA
Scapharca cornea	ORF8	31972-32619	648	215	ATA	TAA
Anadara crebricostata	ORF8	26169-26804	636	211	ATG	TAG
Scapharca broughtonii (1)	ORF11	27038-27640	603	200	ATA	TAG
Scapharca broughtonii (2)	ORF11	26895-27497	603	200	ATA	TAG
Scapharca broughtonii (3)	ORF11	27012-27614	603	200	ATA	TAG
Scapharca broughtonii (4)	ORF11	34722-35324	603	200	ATA	TAA
Scapharca broughtonii (5)	ORF11	18189-18791	603	200	ATA	TAA
Scapharca broughtonii (6)	ORF11	18190-18792	603	200	ATA	TAA
Scapharca kagoshimensis (1)	ORF11	47829-48431	603	200	ATT	TAG
Scapharca kagoshimensis (2)	ORF11	39926-40519	594	197	ATG	TAG
Scapharca broughtonii (1)	ORF7	23317-24009	693	230	ATG	TAG
Scapharca broughtonii (2)	ORF7	23174-23866	693	230	ATG	TAG
Scapharca broughtonii (3)	ORF7	23293-23985	693	230	ATG	TAG
Scapharca broughtonii (4)	ORF7	31087-31203 31251-31778	645	182	ATG	TAG
Scapharca broughtonii (5)	ORF7	14551-15249	699	232	ATG	TAA
Scapharca broughtonii (6)	ORF7	14554-15240	687	228	ATG	TAG
Scapharca kagoshimensis (1)	ORF7	44264-44842	579	190	ATT	TAG
Scapharca kagoshimensis (2)	ORF7	36290-36967	678	225	ATA	TAA
Scapharca inaequivalvis	ORF7	29688-30347	660	219	GTG	TAG
Scapharca gubernaculum	ORF7	15618-16304	687	228	ATC	TAA
Scapharca cornea	ORF7	31301-31975	675	224	ATT	TAA
Scapharca globosa	ORF7	17074-17679	606	201	ATG	TAA
Anadara crebricostata	ORF7	24549-25184	636	211	ATG	TAA
	ORF7-b	26169-26804	636	211	ATG	TAG
Scapharca broughtonii (1)	ORF78	19000-19614	615	204	ATC	TAA
Scapharca broughtonii (2)	ORF78	18857-19471	615	204	ATC	TAA
Scapharca broughtonii (3)	ORF78	18976-19590	615	204	ATC	TAA
Scapharca broughtonii (4)	ORF78	26789-27403	615	204	ATC	TAA
Scapharca broughtonii (5)	ORF78	10258-10872	615	204	ATC	TAA
Scapharca broughtonii (6)	ORF78	10256-10870	615	204	ATC	TAA
Scapharca kagoshimensis (1)	ORF78	39867-40484	618	205	ATA	TAA
Scapharca kagoshimensis (2)	ORF78	31652-32269	618	205	ATA	TAA
Scapharca kagoshimensis (3)	ORF78	10336-10920	621	204	ATA	TAA
Scapharca inaequivalvis	ORF78	26096-26722	627	208	ATG	TAA
Scapharca gubernaculum	ORF78	10143-10751	609	202	GTG	TAA
Scapharca cornea	ORF78	23733-24335	603	200	ATT	TAA
Scapharca broughtonii (1)	ORF104	22582-23094	513	170	ATA	TAG
Scapharca broughtonii (2)	ORF104	22439-22951	513	170	ATA	TAG
Scapharca broughtonii (3)	ORF104	22558-23070	513	170	ATA	TAG
Scapharca broughtonii (4)	ORF104	30350-30862	513	170	ATA	TAG
Scapharca broughtonii (5)	ORF104	13814-14326	513	170	ATA	TAG
Scapharca broughtonii (6)	ORF104	13815-14327	513	170	ATA	TAG
Scapharca kagoshimensis (1)	ORF104	41840-42352	513	170	ATG	TAG
	ORF104-b	42506-43012	507	168	GTA	TAA
	ORF104-c	43169-43684	516	171	AGT	TAA
Scapharca kagoshimensis (2)	ORF104	33638-34144	507	168	ATA	TAG
	ORF104-b	34225-34788	564	187	ATT	TAA
	ORF104-c	34922-35452	531	176	ATG	TAA
Scapharca inaequivalvis	ORF104	29009-29506	498	165	ATA	TAA
Scapharca gubernaculum	ORF104	12146-12637	492	163	ATT	TAA
	ORF104-b	12820-13296	486	161	ATG	TAG
Scapharca cornea	ORF104	25730-26221	492	163	ATT	TAA
	ORF104-b	26404-26889	486	161	ATG	TAG
	ORF104-c	28525-29172	648	215	ATG	TAA
	ORF104-d	30069-30716	648	215	ATG	TAA
Scapharca broughtonii (1)	ORF46	20902-21477	576	191	ATG	TAA
Scapharca broughtonii (2)	ORF46	20759-21334	576	191	ATG	TAA
Scapharca broughtonii (3)	ORF46	20878-21453	576	191	ATG	TAA
Scapharca broughtonii (4)	ORF46	28722-29255	534	177	ATT	TAA
Scapharca broughtonii (5)	ORF46	12194-12688	495	164	ATA	TAA
Scapharca broughtonii (6)	ORF46	12189-12515 12517-12720	531	176	ATT	TAA
Scapharca kagoshimensis (1)	ORF46	40878-41408	531	176	ATA	TAA
Scapharca kagoshimensis (2)	ORF46	32616-33200	585	194	TTA	TAA
Scapharca inaequivalvis	ORF46	27379-27894	516	171	ATG	TAA
Scapharca gubernaculum	ORF46	11051-11707	657	218	ATG	TAA
Scapharca cornea	ORF46	24635-25291	657	218	ATG	TAA
Scapharca broughtonii (1)	ORF106	25172-25747	576	191	GTG	TAA
Scapharca broughtonii (2)	ORF106	25029-25604	576	191	GTG	TAA
Scapharca broughtonii (3)	ORF106	25148-25723	576	191	GTG	TAA
Scapharca broughtonii (4)	ORF106	32920-33510	591	196	ATG	TAA
Scapharca broughtonii (5)	ORF106	16387-16977	591	196	ATG	TAA
Scapharca broughtonii (6)	ORF106	16389-16979	591	196	ATG	TAA
Scapharca kagoshimensis (1)	ORF106	45951-46541	591	195	GTG	TAA
Scapharca kagoshimensis (2)	ORF106	38127-38636	510	169	ATA	TAA
Scapharca inaequivalvis	ORF106	31615-32139	525	174	ATA	TAG
Scapharca gubernaculum	ORF106	17893-18519	627	208	ATA	TAA
	ORF106-b	19739-20311	573	190	ATG	TAG
Scapharca cornea	ORF106	33624-34190	567	188	ATT	TAA
	ORF106-b	35410-35982	573	190	ATG	TAG
Scapharca broughtonii (1)	ORF49	21650-22264	615	204	ATT	TAG
Scapharca broughtonii (2)	ORF49	21507-22121	615	204	ATT	TAG
Scapharca broughtonii (3)	ORF49	21626-22240	615	204	ATT	TAG
Scapharca broughtonii (4)	ORF49	29428-30042	615	204	ATC	TAA
Scapharca broughtonii (5)	ORF49	12892-13506	615	204	ATC	TAG
Scapharca broughtonii (6)	ORF49	12893-13507	615	204	ATC	TAG
Scapharca inaequivalvis	ORF49	28067-28693	627	208	ATG	TAG
Scapharca gubernaculum	ORF49	17226-17789	564	187	ATT	TAG
Scapharca cornea	ORF49	32897-33460	564	187	ATT	TAG
Table S9
Unidentified large ORF (LORF) in Arcidae mitogenomes
Species	Relevant ORF	Sequence location	Size (bp)	aa
Anadara crebricostata	ORF87	2950-5835	2886	961
	ORF87	14086-16413	2328	775
	No related ORF	16653-18623	1971	656
Anadara pilula	ORF87	23553-28145	4593	1530
Anadara vellicata	ORF87	18473-19501	1029	342
	No related ORF	24508-26022	1515	504
	No related ORF	20808-22199	1392	463
	No related ORF	29464-30591	1128	375
	No related ORF	28365-29333	969	322
	No related ORF	27340-28272	933	310
Scapharca broughtonii (1)	No related ORF	37484-38944	1461	486
Scapharca broughtonii (2)	No related ORF	37341-41741	4401	1466
Scapharca broughtonii (4)	No related ORF	45763-47874	2112	703
	No related ORF	2526-3587	1062	353
Scapharca broughtonii (5)	No related ORF	31175-32851	1677	558
	No related ORF	29986-31146	1161	386
	No related ORF	28379-29536	1158	385
Scapharca broughtonii (6)	No related ORF	28390-31431	3042	1013
	No related ORF	31821-32879	1059	352
Scapharca cornea	No related ORF	570-2612	2043	680
	No related ORF	45079-46362	1284	427
Scapharca globosa	ORF87	26727-28544	1818	605
	ORF87	29139-31229	2091	696
	No related ORF	2017-3201	1185	394
Scapharca gubernaculum	No related ORF	32312-34729	2418	805
	No related ORF	29409-30587	1179	392
Scapharca inaequivalvis	No related ORF	1976-5227	3252	1083
Scapharca kagoshimensis (1)	No related ORF	4160-8536	4377	1458
	No related ORF	9127-11382	2256	751
	No related ORF	17824-19788	1965	654
	No related ORF	14124-15947	1824	607
	No related ORF	11945-13723	1779	592
Scapharca kagoshimensis (2)	No related ORF	50949-54200	3252	1083
	No related ORF	9626-11590	1965	654
	No related ORF	5933-7765	1833	610
	No related ORF	1964-3724	1761	586
	No related ORF	325-1383	1059	352
Scapharca kagoshimensis (3)	No related ORF	33468-32011	1458	485
Tegillarca granosa	ORF87	20012-22999	2988	995
	ORF87	29122-31521	2400	799
	ORF87	24350-28921	4572	1523
	No related ORF	5446-7746	2301	766
Tegillarca nodifera	ORF87	19584-21776	2193	730
	ORF87	14216-19402	5187	1728
	ORF87	10787-13867	3081	1026
	ORF87	5363-8188	2826	941
	ORF87	2930-4729	1800	599
	ORF87	8651-10390	1740	579
	No related ORF	27412-28848	1437	478
Tegillarca sp.	ORF87	14972-17518	2547	848
	ORF87	8438-10120	1683	560
	ORF87	37340-40327	2988	995
	ORF87	33680-37087	3408	1135
	ORF87	10199-13186	2988	995
Table S10
Rates of synonymous and nonsynonymous substitutions within mitochondrial protein-coding genes and ORFs identified for Scapharca broughtonii.
S.broughtonii (4) - S.broughtonii (3)
Gene	ka	ks	ka/ks
atp6	0.0148368	0.177828	0.0834336
cox1	0.0133985	0.190269	0.0704186
cox2	0.0117339	0.136064	0.0862381
cox3	0.0124887	0.127742	0.0977654
cob	0.0107196	0.228194	0.0469757
nad1	0.00922689	0.153057	0.0602841
nad2	0.0153136	0.188356	0.081301
nad3	0.00670523	0.0689706	0.0972188
nad4L	0.0270536	0.186939	0.144719
nad4	0.0112604	0.175817	0.0640461
nad5	0.0214995	0.168998	0.127217
nad6	0.0102709	0.115686	0.088783
Average value	0.013709	0.159827	0.0873667
ORF	ka	ks	ka/ks
ORF46	0.0680348	0.224025	0.303692
ORF104	0.0353773	0.201785	0.175321
ORF106	0.104285	0.315314	0.330732
ORF10	0.0459837	0.175948	0.261348
ORF11	0.0424583	0.188742	0.224954
ORF127	0.0390991	0.262368	0.149024
ORF40	0.112174	0.182385	0.615042
ORF49	0.0627122	0.156627	0.400392
ORF5	0.0319202	0.191736	0.16648
ORF78	0.0611158	0.146621	0.416829
ORF7	0.0389733	0.129202	0.301645
ORF86	0.0380266	0.177423	0.214328
ORF87	0.0482431	0.197803	0.243894
ORF8	0.0478289	0.162107	0.295045
ORF21	0.173468	0.560591	0.309438
ORF103	0.0487109	0.384483	0.126692
Average value	0.0624007	0.228573	0.283429
Table S11
The summary of transmembrane helix and signal peptide prediction
ORF name	Phobius			TMHMM 2.0			TOPCONS		Phobius		TOPCONS		SignalP 4.0		TargetP-2.0
	TMH number	TMH location		TMH number	TMH location		TMH number		SP	SP location	SP		SP	information	SP
Scapharca_broughtonii_(2)_ORF21	0	-		0	-		0		NO		NO		NO		NO
Scapharca_broughtonii_(4)_ORF21	0	-		0	-		0		NO		NO		NO		NO
Scapharca_broughtonii_(5)_ORF21	0	-		0	-		0		NO		NO		NO		NO
Scapharca_broughtonii_(6)_ORF21	0	-		0	-		0		NO		NO		NO		NO
Scapharca_kagoshimensis_(1)_ORF21	0	-		0	-		0		NO		NO		NO		NO
Scapharca_kagoshimensis_(1)_ORF21-b	0	-		0	-		0		NO		NO		NO		NO
Scapharca_kagoshimensis_(1)_ORF21-c	0	-		0	-		0		NO		NO		NO		NO
Scapharca_kagoshimensis_(1)_ORF21-d	0	-		0	-		0		NO		NO		NO		NO
Scapharca_kagoshimensis_(1)_ORF21-e	0	-		0	-		0		NO		NO		NO		NO
Scapharca_kagoshimensis_(2)_ORF21	0	-		0	-		0		NO		NO		NO		NO
Scapharca_kagoshimensis_(2)_ORF21-b	0	-		0	-		0		NO		NO		NO		NO
Scapharca_kagoshimensis_(2)_ORF21-c	0	-		0	-		0		NO		NO		NO		NO
Scapharca_kagoshimensis_(2)_ORF21-d	0	-		0	-		0		NO		NO		NO		NO
Scapharca_cornea_ORF21	0	-		0	-		0		NO		NO		NO		NO
Scapharca_gubernaculum_ORF21	0	-		0	-		0		NO		NO		NO		NO
Scapharca_inaequivalvis_ORF21	0	-		0	-		0		NO		NO		NO		NO
Anadara_crebricostata_ORF21	0	-		0	-		0		NO		NO		NO		NO
Anadara_crebricostata_ORF21-b	0	-		0	-		0		NO		NO		NO		NO
Anadara_vellicata_ORF21	0	-		0	-		0		NO		NO		NO		NO
Tegillarca_sp_ORF21	0	-		0	-		0		NO		NO		NO		NO
Tegillarca_sp_ORF21-b	0	-		0	-		0		NO		NO		NO		NO
Tegillarca_sp_ORF21-c	0	-		0	-		0		NO		NO		NO		NO
Scapharca_globosa_ORF21	0	-		0	-		0		NO		NO		NO		NO
Scapharca_globosa_ORF21-b	0	-		0	-		0		NO		NO		NO		NO
Scapharca_globosa_ORF21-c	0	-		0	-		0		NO		NO		NO		NO
Tegillarca_granosa_ORF21	0	-		0	-		0		NO		NO		NO		NO
Tegillarca_granosa_ORF21-b	0	-		0	-		0		NO		NO		NO		NO
Tegillarca_nodifera_ORF21	0	-		0	-		0		NO		NO		NO		NO
Potiarca_pilula_ORF21	0	-		0	-		0		NO		NO		NO		NO
Scapharca_broughtonii_1_ORF103	2	36-58, 65-81		1	36-58		0		NO		NO		NO		NO
Scapharca_broughtonii_2_ORF103	2	36-58, 65-81		1	36-58		0		NO		NO		NO		NO
Scapharca_broughtonii_3_ORF103	1	35-58		1	35-57		2		NO		NO		NO		NO
Scapharca_broughtonii_4_ORF103	2	36-58, 65-81		1	36-58		2		NO		NO		NO		NO
Scapharca_broughtonii_5_ORF103	2	36-58, 65-81		1	36-58		0		NO		NO		NO		NO
Scapharca_broughtonii_6_ORF103	2	36-58, 65-81		1	36-58		0		NO		NO		NO		NO
Scapharca_kagoshimensis_1_ORF103	2	32-54, 61-77		1	32-54		0		NO		NO		NO		NO
Scapharca_kagoshimensis_2_ORF103	2	32-54, 61-77		1	32-54		0		NO		NO		NO		NO
Scapharca_cornea_ORF103	2	35-56, 63-79		1	35-57		2		NO		NO		NO		NO
Scapharca_gubernaculum_ORF103	2	35-56, 63-79		1	35-57		2		NO		NO		NO		NO
Scapharca_inaequivalvis_ORF103	1	36-58		1	36-58		0		NO		NO		NO		NO
Scapharca_broughtonii_(1)_ORF104	0	-		0	-		0		NO		NO		NO		NO
Scapharca_broughtonii_(2)_ORF104	0	-		0	-		0		NO		NO		NO		NO
Scapharca_broughtonii_(3)_ORF104	0	-		0	-		0		NO		NO		NO		NO
Scapharca_broughtonii_(4)_ORF104	1	104-124		0	-		0		NO		NO		NO		NO
Scapharca_broughtonii_(5)_ORF104	1	104-124		0	-		0		NO		NO		NO		NO
Scapharca_broughtonii_(6)_ORF104	1	104-124		0	-		0		NO		NO		NO		NO
Scapharca_cornea_ORF104	2	34-53, 59-79		1	34-56		2		NO		NO		NO		NO
Scapharca_cornea_ORF104-b	3	34-50,57-73,106-126		2	36-58,106-128		0		NO		NO		NO		NO
Scapharca_cornea_ORF104-c	1	97-117		0	-		0		NO		NO		NO		NO
Scapharca_cornea_ORF104-d	1	97-117		0	-		0		NO		NO		NO		NO
Scapharca_gubernaculum_ORF104	2	34-53, 59-79		1	34-56		2		NO		NO		NO		NO
Scapharca_gubernaculum_ORF104-b	3	34-50,57-73,106-126		2	36-58,106-128		0		NO		NO		NO		NO
Scapharca_inaequivalvis_ORF104	2	33-53, 104-124		0	-		0		NO		NO		NO		NO
Scapharca_kagoshimensis_(1)_ORF104	2	37-66,107-127		1	35-57		0		NO		NO		NO		NO
Scapharca_kagoshimensis_(1)_ORF104-b	3	33-52,58-84,105-127		3	33-52,67-84,105-127		0		NO		NO		NO		NO
Scapharca_kagoshimensis_(1)_ORF104-c	2	32-51,104-128		2	32-51,104-126		0		NO		NO		NO		NO
Scapharca_kagoshimensis_(2)_ORF104	3	21-42, 48-64, 105-125		1	39-61		0		NO		NO		NO		NO
Scapharca_kagoshimensis_(2)_ORF104-b	3	52-71,77-103,124-146		3	52-71,86-103,124-146		0		NO		NO		NO		NO
Scapharca_kagoshimensis_(2)_ORF104-c	2	40-59,112-136		2	40-59,112-134		0		NO		NO		NO		NO
Scapharca_broughtonii_(1)_ORF106	0	-		0	-		0		NO		NO		NO		NO
Scapharca_broughtonii_(2)_ORF106	0	-		0	-		0		NO		NO		NO		NO
Scapharca_broughtonii_(3)_ORF106	0	-		0	-		0		NO		NO		NO		NO
Scapharca_broughtonii_(4)_ORF106	0	-		0	-		0		NO		NO		NO		NO
Scapharca_broughtonii_(5)_ORF106	0	-		0	-		0		NO		NO		NO		NO
Scapharca_broughtonii_(6)_ORF106	0	-		0	-		0		NO		NO		NO		NO
Scapharca_cornea_ORF106	1	52-69		0	-		0		NO		NO		NO		NO
Scapharca_gubernaculum_ORF106	0	-		0	-		0		NO		NO		NO		NO
Scapharca_inaequivalvis_ORF106	0	-		0	-		0		NO		NO		NO		NO
Scapharca_kagoshimensis_(1)_ORF106	1	59-76		0	-		0		NO		NO		NO		NO
Scapharca_kagoshimensis_(2)_ORF106	1	33-50		0	-		0		NO		NO		NO		NO
Scapharca_broughtonii_(1)_ORF10	1	12-33		2	12-34, 72-89		1		NO		NO		NO		NO
Scapharca_broughtonii_(2)_ORF10	1	12-33		2	12-34, 72-89		1		NO		NO		NO		NO
Scapharca_broughtonii_(3)_ORF10	1	12-33		2	12-34, 72-89		1		NO		NO		NO		NO
Scapharca_broughtonii_(4)_ORF10	3	12-33,72-89, 170-186		1	10-32		1		NO		NO		NO		NO
Scapharca_broughtonii_(5)_ORF10	3	12-33,72-89, 170-186		1	10-32		1		NO		NO		NO		NO
Scapharca_broughtonii_(6)_ORF10	2	12-33,169-185		1	10-32		1		NO		NO		NO		NO
Scapharca_cornea_ORF10	2	12-31, 70-86		2	9-31, 71-86		1		NO		NO		NO		NO
Scapharca_gubernaculum_ORF10	2	12-31, 70-86		2	9-31, 71-86		1		NO		NO		NO		NO
Scapharca_inaequivalvis_ORF10	3	12-33,72-89, 170-186		1	15-37		0		NO		NO		NO		NO
Scapharca_kagoshimensis_(1)_ORF10	2	12-34, 170-186		1	11-33		0		NO		NO		NO		NO
Scapharca_kagoshimensis_(2)_ORF10	2	12-34, 170-186		2	12-34, 130-152		0		NO		NO		NO		NO
Scapharca_broughtonii_(1)_ORF11	1	20-37		1	15-37		0		NO		NO		NO		NO
Scapharca_broughtonii_(2)_ORF11	1	20-37		1	15-37		0		NO		NO		NO		NO
Scapharca_broughtonii_(3)_ORF11	1	20-37		1	15-37		0		NO		NO		NO		NO
Scapharca_broughtonii_(4)_ORF11	1	20-37		1	15-37		0		NO		NO		NO		NO
Scapharca_broughtonii_(5)_ORF11	1	20-37		1	15-37		0		NO		NO		NO		NO
Scapharca_broughtonii_(6)_ORF11	1	20-37		1	15-37		0		NO		NO		NO		NO
Scapharca_kagoshimensis_(1)_ORF11	1	15-34		1	15-37		0		NO		NO		NO		NO
Scapharca_kagoshimensis_(2)_ORF11	1	15-34		1	12-34		0		NO		NO		NO		NO
Scapharca_broughtonii_(1)_ORF127	2	20-42, 49-72		2	20-42, 49-71		2		NO		NO		NO		NO
Scapharca_broughtonii_(2)_ORF127	2	20-42, 49-72		2	20-42, 49-71		2		NO		NO		NO		NO
Scapharca_broughtonii_(3)_ORF127	2	20-42, 49-72		2	20-42, 49-71		2		NO		NO		NO		NO
Scapharca_broughtonii_(4)_ORF127	2	6-25, 32-51		2	4-21, 28-50		2		NO		NO		NO		NO
Scapharca_broughtonii_(5)_ORF127	2	12-35, 42-65		2	10-32, 39-61		2		NO		NO		NO		NO
Scapharca_broughtonii_(6)_ORF127	2	6-23, 30-53		2	4-23,30-52		2		NO		NO		NO		NO
Scapharca_inaequivalvis_ORF127	2	12-31, 38-61		2	10-32, 37-59		2		NO		NO		NO		NO
Scapharca_inaequivalvis_ORF127-b	2	12-32,44-63		2	10-31,39-61		2		NO		NO		NO		NO
Scapharca_kagoshimensis_(1)_ORF127	2	6-25,32-51		2	4-21,28-50		2		NO		NO		NO		NO
Scapharca_kagoshimensis_(2)_ORF127	2	16-37, 49-70		2	20-42, 49-71		2		NO		NO		NO		NO
Scapharca_broughtonii_(1)_ORF40	5	12-31, 140-164, 170-189, 229-246, 252-274		3	12-34,141-163,250-272		2		NO		NO		NO		NO
Scapharca_broughtonii_(2)_ORF40	5	12-31, 140-164, 170-189, 229-246, 252-274		3	12-34,141-163,250-272		2		NO		NO		NO		NO
Scapharca_broughtonii_(3)_ORF40	5	12-31, 140-164, 170-189, 229-246, 252-274		3	12-34,141-163,250-272		2		NO		NO		NO		NO
Scapharca_broughtonii_(5)_ORF40	4	12-31, 136-159, 225-242, 248-271		3	12-31,137-159,248-270		2		NO		NO		NO		NO
Scapharca_broughtonii_(6)_ORF40	4	12-31, 136-159, 225-242, 248-271		3	12-31,137-159,248-270		2		NO		NO		NO		NO
Scapharca_broughtonii_ORF40	4	12-31, 136-159, 225-242, 248-271		3	12-31,137-159,248-270		2		NO		NO		NO		NO
Scapharca_cornea_ORF40	5	84-101, 113-137, 157-184, 205-223, 229-248		5	73-95,115-137,157-179,203-222,226-248		0		YES	1-17	YES		YES	Cleavage site between pos. 17 and 18: LKG-VK D=0.635 D-cutoff=0.450 Networks=SignalP-noTM	NO
Scapharca_gubernaculum_ORF40	5	84-101, 113-137, 157-184, 205-223, 229-248		5	73-95,115-137,157-179,203-222,226-248		0		YES	1-17	YES		YES	Cleavage site between pos. 17 and 18: LKG-VK D=0.635 D-cutoff=0.450 Networks=SignalP-noTM	NO
Scapharca_inaequivalvis_ORF40	4	7-25, 137-160, 224-243, 249-269		4	7-25,141-163,224-243,247-269		1		NO		NO		NO		NO
Scapharca_kagoshimensis_(1)_ORF40	4	6-22,139-165,220-237,244-266		3	4-23,143-165,243-265		1		NO		NO		NO		NO
Scapharca_kagoshimensis_(2)_ORF40	4	12-31, 148-174, 229-246, 253-275		3	10-32,152-174,252-274		1		NO		NO		NO		NO
Scapharca_kagoshimensis_(3)_ORF40	4	12-31, 148-174, 229-246, 253-275		3	10-32,152-174,252-274		1		NO		NO		NO		NO
Scapharca_broughtonii_(1)_ORF46	4	21-41, 61-78, 90-107, 133-155		2	61-78,133-155		2		NO		NO		NO		NO
Scapharca_broughtonii_(2)_ORF46	4	21-41, 61-78, 90-107, 133-155		2	61-78,133-155		2		NO		NO		NO		NO
Scapharca_broughtonii_(3)_ORF46	4	21-41, 61-78, 90-107, 133-155		2	61-78,133-155		2		NO		NO		NO		NO
Scapharca_broughtonii_(4)_ORF46	3	47-64, 76-98, 119-137		2	48-65,119-141		2		NO		NO		NO		NO
Scapharca_broughtonii_(5)_ORF46	3	46-63, 75-97, 118-136		2	47-64,118-140		2		NO		NO		NO		NO
Scapharca_broughtonii_(6)_ORF46	3	47-64, 76-97, 118-136		2	48-65,118-140		2		NO		NO		NO		NO
Scapharca_cornea_ORF46	2	82-107, 155-177		2	84-106,155-177		0		NO		NO		NO		NO
Scapharca_cornea_ORF46-b	1	53-70		0	-		0		NO		NO		NO		NO
Scapharca_gubernaculum_ORF46	2	82-107, 155-177		2	84-106,155-177		0		NO		NO		NO		NO
Scapharca_gubernaculum_ORF46-b	1	53-70		0	-		0		NO		NO		NO		NO
Scapharca_inaequivalvis_ORF46	2	38-56, 110-134		2	38-55,110-132		0		NO		NO		NO		NO
Scapharca_kagoshimensis_(1)_ORF46	3	46-65,72-92,118-138		2	48-79,118-140		0		NO		NO		NO		NO
Scapharca_kagoshimensis_(2)_ORF46	3	64-83,90-110,136-156		3	64-83,88-107,136-158		0		NO		NO		NO		NO
Scapharca_broughtonii_(1)_ORF49	2	114-133, 177-198		2	114-133,177-199		1		NO		NO		NO		NO
Scapharca_broughtonii_(2)_ORF49	2	114-133, 177-198		2	114-133,177-199		1		NO		NO		NO		NO
Scapharca_broughtonii_(3)_ORF49	2	114-133, 177-198		2	114-133,177-199		1		NO		NO		NO		NO
Scapharca_broughtonii_(4)_ORF49	2	114-133, 177-198		1	178-200		1		NO		NO		NO		NO
Scapharca_broughtonii_(5)_ORF49	2	114-133, 177-198		1	178-200		1		NO		NO		NO		NO
Scapharca_broughtonii_(6)_ORF49	2	114-133, 177-198		1	178-200		1		NO		NO		NO		NO
Scapharca_cornea_ORF49	0	-		0	-		0		NO		NO		NO		NO
Scapharca_gubernaculum_ORF49	0	-		0	-		0		NO		NO		NO		NO
Scapharca_inaequivalvis_ORF49	1	187-205		1	183-205		1		NO		NO		NO		NO
Anadara_crebricostata_ORF5	2	20-37, 69-90		2	15-37,69-91		1		NO		NO		NO		NO
Anadara_crebricostata_ORF5-b	0	-		1	7-26		0		YES	1-27	YES		NO		SP
Scapharca_broughtonii_(1)_ORF5	0	-		1	13-35		0		YES	1-32	YES		NO		NO
Scapharca_broughtonii_(2)_ORF5	0	-		1	13-35		0		YES	1-32	YES		NO		NO
Scapharca_broughtonii_(3)_ORF5	0	-		1	13-35		0		YES	1-32	YES		NO		NO
Scapharca_broughtonii_(4)_ORF5	0	-		1	7-29		0		YES	1-30	YES		NO		NO
Scapharca_broughtonii_(5)_ORF5	0	-		1	7-29		0		YES	1-30	YES		NO		NO
Scapharca_broughtonii_(6)_ORF5	0	-		1	7-29		0		YES	1-30	YES		NO		NO
Scapharca_cornea_ORF5	0	-		0	-		0		NO		NO		NO		NO
Scapharca_gubernaculum_ORF5	1	6-32		1	7-29		1		NO		NO		YES	Cleavage site between pos. 21 and 22: LIC-SW D=0.610 D-cutoff=0.500 Networks=SignalP-TM	SP
Scapharca_inaequivalvis_ORF5	1	12-42		1	13-35		1		NO		NO		NO		NO
Scapharca_kagoshimensis_(1)_ORF5	1	16-40		1	15-37		0		NO		YES		NO		NO
Scapharca_kagoshimensis_(2)_ORF5	0	-		1	17-39		0		YES	1-30	YES		NO		NO
Scapharca_kagoshimensis_(3)_ORF5	1	16-40		1	15-37		0		NO		YES		NO		NO
Scapharca_broughtonii_(1)_ORF78	1	12-33		1	11-33		1		NO		NO		NO		NO
Scapharca_broughtonii_(2)_ORF78	1	12-33		1	11-33		1		NO		NO		NO		NO
Scapharca_broughtonii_(3)_ORF78	1	12-33		1	11-33		1		NO		NO		NO		NO
Scapharca_broughtonii_(4)_ORF78	1	12-33		1	11-33		1		NO		NO		NO		NO
Scapharca_broughtonii_(5)_ORF78	1	12-33		1	11-33		1		NO		NO		NO		NO
Scapharca_broughtonii_(6)_ORF78	1	12-33		1	11-33		1		NO		NO		NO		NO
Scapharca_cornea_ORF78	1	7-26		1	7-26		0		NO		NO		NO		NO
Scapharca_gubernaculum_ORF78	1	12-32		1	7-24		0		NO		NO		NO		NO
Scapharca_inaequivalvis_ORF78	1	12-32		1	13-32		0		NO		NO		NO		NO
Scapharca_kagoshimensis_(1)_ORF78	1	12-33		1	12-30		1		NO		NO		NO		NO
Scapharca_kagoshimensis_(2)_ORF78	1	6-30		1	12-30		0		NO		NO		NO		NO
Scapharca_kagoshimensis_(3)_ORF78	1	12-33		1	12-30		1		NO		NO		NO		NO
Anadara_crebricostata_ORF7	1	12-31		1	12-31		1		NO		NO		NO		NO
Scapharca_broughtonii_(1)_ORF7	1	35-53		1	29-51		0		NO		NO		NO		NO
Scapharca_broughtonii_(2)_ORF7	1	35-53		1	29-51		0		NO		NO		NO		NO
Scapharca_broughtonii_(3)_ORF7	1	35-53		1	29-51		0		NO		NO		NO		NO
Scapharca_broughtonii_(4)_ORF7	0	-		0	-		0		NO		NO		NO		NO
Scapharca_broughtonii_(5)_ORF7	1	35-53		1	36-58		0		NO		NO		NO		NO
Scapharca_broughtonii_(6)_ORF7	1	35-53		1	36-58		0		NO		NO		NO		NO
Scapharca_cornea_ORF7	1	21-42		1	21-43		1		NO		NO		NO		NO
Scapharca_gubernaculum_ORF7	1	21-43		1	21-43		1		NO		NO		NO		NO
Scapharca_inaequivalvis_ORF7	1	14-38		1	16-38		1		NO		NO		NO		NO
Scapharca_kagoshimensis_(1)_ORF7	0	-		0	-		0		YES	1-18	NO		YES	Cleavage site between pos. 18 and 19: GFS-SC D=0.771 D-cutoff=0.450 Networks=SignalP-noTM	SP
Scapharca_kagoshimensis_(2)_ORF7	1	26-48		1	26-48		0		NO		NO		NO		NO
Anadara_crebricostata_ORF86	0	-		0	-		0		NO		NO		NO		SP
Scapharca_broughtonii_(1)_ORF86	2	7-29, 67-85		1	10-32		1		NO		NO		NO		NO
Scapharca_broughtonii_(2)_ORF86	2	7-29, 67-85		1	10-32		1		NO		NO		NO		NO
Scapharca_broughtonii_(3)_ORF86	2	7-29, 67-85		1	10-32		1		NO		NO		NO		NO
Scapharca_broughtonii_(4)_ORF86	2	7-29, 67-85		1	7-29		1		NO		NO		NO		NO
Scapharca_broughtonii_(4)_ORF86-b	2	30-52,94-112		2	29-51,93-112		0		NO		NO		NO		NO
Scapharca_broughtonii_(5)_ORF86	2	7-29, 67-85		1	7-29		1		NO		NO		NO		NO
Scapharca_broughtonii_(6)_ORF86	2	7-29, 67-85		1	7-29		1		NO		NO		NO		NO
Scapharca_cornea_ORF86	1	6-28		1	5-27		1		NO		NO		NO		NO
Scapharca_globosa_ORF86	2	12-28, 34-50		1	12-34		0		NO		NO		NO		NO
Scapharca_gubernaculum_ORF86	1	6-28		1	5-27		1		NO		NO		NO		NO
Scapharca_inaequivalvis_ORF86	1	12-33		1	10-32		0		NO		NO		NO		NO
Scapharca_inaequivalvis_ORF86-b	0	-		0	-		0		NO		NO		NO		SP
Scapharca_kagoshimensis_(1)_ORF86	1	15-37		1	15-37		0		NO		NO		NO		NO
Scapharca_kagoshimensis_(2)_ORF86	1	15-37		1	15-37		0		NO		NO		NO		NO
Scapharca_broughtonii_(1)_ORF87	2	12-37, 43-65		2	15-37,44-66		2		NO		NO		NO		NO
Scapharca_broughtonii_(2)_ORF87	2	12-37, 43-65		2	15-37,44-66		2		NO		NO		NO		NO
Scapharca_broughtonii_(3)_ORF87	2	12-37, 43-65		2	15-37,44-66		2		NO		NO		NO		NO
Scapharca_broughtonii_(4)_ORF87	2	12-37, 44-67		2	15-37,44-66		2		NO		NO		NO		NO
Scapharca_broughtonii_(5)_ORF87	2	12-37, 44-67		2	15-37,44-66		2		NO		NO		NO		NO
Scapharca_broughtonii_(6)_ORF87	2	12-37, 44-67		2	15-37,44-66		2		NO		NO		NO		NO
Scapharca_cornea_ORF87	2	54-76,83-105		2	54-76,83-105		2		NO		YES		NO		NO
Scapharca_gubernaculum_ORF87	2	54-76,83-105		2	54-76,83-105		2		NO		YES		NO		NO
Scapharca_inaequivalvis_ORF87	2	12-32, 44-65		2	10-32,39-61		2		NO		NO		NO		NO
Scapharca_kagoshimensis_(1)_ORF87	2	12-36, 43-64		2	15-37,44-66		2		NO		NO		NO		NO
Scapharca_kagoshimensis_(2)_ORF87	2	12-36, 42-65		2	15-37,44-66		2		NO		NO		NO		NO
Anadara_crebricostata_ORF8	1	12-36		1	13-35		1		NO		NO		NO		NO
Scapharca_broughtonii_(1)_ORF8	1	20-39		1	20-39		0		NO		NO		NO		NO
Scapharca_broughtonii_(2)_ORF8	0	-		0	-		0		NO		NO		NO		NO
Scapharca_broughtonii_(3)_ORF8	1	20-39		1	20-39		0		NO		NO		NO		NO
Scapharca_broughtonii_(4)_ORF8	1	20-39		1	20-39		0		NO		NO		NO		NO
Scapharca_broughtonii_(5)_ORF8	1	20-39		1	20-39		0		NO		NO		NO		NO
Scapharca_broughtonii_(6)_ORF8	1	20-39		1	20-39		0		NO		NO		NO		NO
Scapharca_cornea_ORF8	1	20-39		1	17-39		0		NO		NO		NO		NO
Scapharca_globosa_ORF8	1	6-24		1	5-24		1		NO		NO		NO		NO
Scapharca_gubernaculum_ORF8	1	20-39		1	17-39		0		NO		NO		NO		NO
Scapharca_inaequivalvis_ORF8	1	20-40		1	21-40		0		NO		NO		NO		NO
Scapharca_kagoshimensis_(1)_ORF8	1	20-41		1	19-41		0		NO		NO		NO		NO
Scapharca_kagoshimensis_(2)_ORF8	1	20-40		1	21-40		0		NO		NO		NO		NO
Scapharca_broughtonii_(1)_cox2	2	40-60, 81-103		2	44-65, 79-97		2		YES	1-30	YES		NO		NO
Scapharca_broughtonii_(1)_cox2-b	0	-		1	2-11		0		YES	1-24	YES		YES		YES
Scapharca_broughtonii_(2)_cox2	2	40-60, 81-103		2	44-65, 79-97		2		YES	1-30	YES		NO		NO
Scapharca_broughtonii_(2)_cox2-b	0	-		1	2-11		0		YES	1-24	YES		YES		YES
Scapharca_broughtonii_(3)_cox2	2	40-60, 81-103		2	44-65, 79-97		2		YES	1-30	YES		NO		NO
Scapharca_broughtonii_(3)_cox2-b	0	-		1	2-11		0		YES	1-24	YES		YES		YES
Scapharca_broughtonii_(4)_cox2	2	40-60, 81-103		2	44-65, 79-97		2		YES	1-30	YES		NO		NO
Scapharca_broughtonii_(4)_cox2-b	0	-		1	2-11		0		YES	1-24	YES		YES		YES
Scapharca_broughtonii_(5)_cox2	2	40-60, 81-103		2	44-65, 79-97		2		NO		YES		NO		NO
Scapharca_broughtonii_(5)_cox2-b	0	-		0	-		0		YES	1-30	NO		NO		NO
Scapharca_broughtonii_(6)_cox2	2	40-60, 81-103		2	44-65, 79-97		2		YES	1-30	YES		NO		NO
Scapharca_broughtonii_(6)_cox2-b	0	-		1	2-11		0		YES	1-24	YES		YES		YES
Anadara_crebricostata_cox2	2	22-43,63-86		2	27-47, 61-79		2		NO		NO		NO		NO
Anadara_crebricostata_cox2-b	1	29-49		1	29-49		1		NO		NO		NO		YES
Anadara_vellicata_cox2	2	31-52, 72-94		2	33-55, 70-88		2		NO		NO		NO		NO
Anadara_vellicata_cox2-b	2	24-42, 284-302		1	24-42		2		NO		NO		NO		NO
Scapharca_cornea_cox2	0	22-43, 63-86		2	26-47, 61-79		2		NO		NO		NO		NO
Scapharca_cornea_cox2-b	2	-		1	2-15		0		YES	1-16	NO		YES		YES
Scapharca_gubernaculum_cox2	0	38-59, 79-102		2	38-63, 77-95		2		NO		NO		NO		NO
Scapharca_gubernaculum_cox2-b	2	-		1	106-115		0		NO		NO		NO		NO
Scapharca_inaequivalvis_cox2	1	6-23, 43-63,83-106		2	45-67, 81-99		2		NO		NO		NO		NO
Scapharca_inaequivalvis_cox2-b	3	12-31		1	12-31		2		NO		NO		NO		YES
Scapharca_kagoshimensis_(1)_cox2	3	7-25, 45-69, 81-103		2	44-65, 79-97		2		NO		NO		NO		NO
Scapharca_kagoshimensis_(1)_cox2-b	0	-		1	21-41		1		YES	1-49	NO		NO		NO
Scapharca_kagoshimensis_(2)_cox2	3	7-25, 45-69, 81-103		2	44-65, 79-97		2		NO		NO		NO		NO
Scapharca_kagoshimensis_(2)_cox2-b	0	-		1	21-41		1		NO		NO		NO		NO
Scapharca_kagoshimensis_(3)_cox2	3	7-25, 45-69, 81-103		2	44-65, 79-97		2		NO		NO		NO		NO
Scapharca_kagoshimensis_(3)_cox2-b	0	-		1	21-41		1		YES	1-49	NO		NO		NO
Table S12
Cofactory 1.0 prediction result
ORF name	Domain	FAD	NAD	NADP	Cofactor(s)	From	To	Sequence
Anadara_crebricostata_ORF21-b	0	-	-	-	-	-	-	-
Anadara_crebricostata_ORF21	0	-	-	-	-	-	-	-
Potiarca_pilula_ORF21	0	-	-	-	-	-	-	-
Anadara_vellicata_ORF21	0	-	-	-	-	-	-	-
Scapharca_broughtonii_2_ORF21	1	0	0.18	0.084	-	9	45	ILGSRGYKGHKVVEGLEKKLMSRYDEVVSLVTNHLYS
Scapharca_broughtonii_4_ORF21	1	0.001	0.265	0.159	-	9	45	VLGSRGRNGHEVVKNLEKDLISRHDEVMMWMTNHVSS
Scapharca_broughtonii_5_ORF21	1	0	0.173	0.09	-	9	46	VLGSRGYKGHKVVENLEKKLISRHDEVVKWVTNHLYNT
Scapharca_broughtonii_6_ORF21	1	0	0.173	0.09	-	9	46	VLGSRGYKGHKVVENLEKKLISRHDEVVKWVTNHLYNT
Scapharca_cornea_ORF21	1	0.002	0.043	0.045	-	7	34	NNVLCSRGSQGKKIAMELEEKMDLRYKE
Scapharca_globosa_ORF21-b	0	-	-	-	-	-	-	-
Scapharca_globosa_ORF21-c	0	-	-	-	-	-	-	-
Scapharca_globosa_ORF21	0	-	-	-	-	-	-	-
Scapharca_gubernaculum_ORF21	1	0.002	0.043	0.045	-	7	34	NNVLCSRGSQGKKIAMELEEKMDLRYKE
Scapharca_inaequivalvis_ORF21	1	0	0.134	0.054	-	8	36	NVLGSRGNKGKSTIETLEQGLMSRHGETV
Scapharca_kagoshimensis_1_ORF21-b	1	0	0.063	0.033	-	9	43	VLSSWDYKGRKVVKNLEKDLISRHHEVEKWVVNYI
Scapharca_kagoshimensis_1_ORF21-c	0	-	-	-	-	-	-	-
Scapharca_kagoshimensis_1_ORF21	0	-	-	-	-	-	-	-
Scapharca_kagoshimensis_1_ORF21-d	0	-	-	-	-	-	-	-
Scapharca_kagoshimensis_1_ORF21-e	0	-	-	-	-	-	-	-
Scapharca_kagoshimensis_2_ORF21-b	0	-	-	-	-	-	-	-
Scapharca_kagoshimensis_2_ORF21-c	0	-	-	-	-	-	-	-
Scapharca_kagoshimensis_2_ORF21	0	-	-	-	-	-	-	-
Scapharca_kagoshimensis_2_ORF21-d	0	-	-	-	-	-	-	-
Tegillarca_granosa_ORF21-b	0	-	-	-	-	-	-	-
Tegillarca_granosa_ORF21	0	-	-	-	-	-	-	-
Tegillarca_nodifera_ORF21	0	-	-	-	-	-	-	-
Tegillarca_sp_ORF21-b	0	-	-	-	-	-	-	-
Tegillarca_sp_ORF21-c	0	-	-	-	-	-	-	-
Tegillarca_sp_ORF21	0	-	-	-	-	-	-	-
Scapharca_broughtonii_1_ORF103	0	-	-	-	-	-	-	-
Scapharca_broughtonii_2_ORF103	0	-	-	-	-	-	-	-
Scapharca_broughtonii_3_ORF103	0	-	-	-	-	-	-	-
Scapharca_broughtonii_4_ORF103	0	-	-	-	-	-	-	-
Scapharca_broughtonii_5_ORF103	0	-	-	-	-	-	-	-
Scapharca_broughtonii_6_ORF103	0	-	-	-	-	-	-	-
Scapharca_cornea_ORF103	0	-	-	-	-	-	-	-
Scapharca_gubernaculum_ORF103	0	-	-	-	-	-	-	-
Scapharca_inaequivalvis_ORF103	0	-	-	-	-	-	-	-
Scapharca_kagoshimensis_1_ORF103	0	-	-	-	-	-	-	-
Scapharca_kagoshimensis_2_ORF103	0	-	-	-	-	-	-	-
Scapharca_gubernaculum_ORF104-b	0	-	-	-	-	-	-	-
Scapharca_gubernaculum_ORF104	0	-	-	-	-	-	-	-
Scapharca_broughtonii_(4)_ORF104	0	-	-	-	-	-	-	-
Scapharca_broughtonii_(5)_ORF104	0	-	-	-	-	-	-	-
Scapharca_broughtonii_(1)_ORF104	0	-	-	-	-	-	-	-
Scapharca_broughtonii_(2)_ORF104	0	-	-	-	-	-	-	-
Scapharca_broughtonii_(3)_ORF104	0	-	-	-	-	-	-	-
Scapharca_broughtonii_(6)_ORF104	0	-	-	-	-	-	-	-
Scapharca_cornea_ORF104-b	0	-	-	-	-	-	-	-
Scapharca_cornea_ORF104-c	0	-	-	-	-	-	-	-
Scapharca_cornea_ORF104-d	0	-	-	-	-	-	-	-
Scapharca_cornea_ORF104	0	-	-	-	-	-	-	-
Scapharca_inaequivalvis_ORF104	0	-	-	-	-	-	-	-
Scapharca_kagoshimensis_(2)_ORF104-b	0	-	-	-	-	-	-	-
Scapharca_kagoshimensis_(2)_ORF104-c	0	-	-	-	-	-	-	-
Scapharca_kagoshimensis_(2)_ORF104	0	-	-	-	-	-	-	-
Scapharca_kagoshimensis_(1)_ORF104-b	0	-	-	-	-	-	-	-
Scapharca_kagoshimensis_(1)_ORF104-c	0	-	-	-	-	-	-	-
Scapharca_kagoshimensis_(1)_ORF104	0	-	-	-	-	-	-	-
Scapharca_gubernaculum_ORF106	0	-	-	-	-	-	-	-
Scapharca_broughtonii_(4)_ORF106	1	0.006	0.039	0.026	-	149	177	SGIVLHSKGSQRVKLIILQEWWMGDVNGR
Scapharca_broughtonii_(5)_ORF106	1	0.006	0.039	0.026	-	149	177	SGIVLHSKGSQRVKLIILQEWWMGDVNGR
Scapharca_broughtonii_(1)_ORF106	0	-	-	-	-	-	-	-
Scapharca_broughtonii_(2)_ORF106	0	-	-	-	-	-	-	-
Scapharca_broughtonii_(3)_ORF106	0	-	-	-	-	-	-	-
Scapharca_broughtonii_(6)_ORF106	1	0.006	0.039	0.026	-	149	177	SGIVLHSKGSQRVKLIILQEWWMGDVNGR
Scapharca_cornea_ORF106	0	-	-	-	-	-	-	-
Scapharca_inaequivalvis_ORF106	0	-	-	-	-	-	-	-
Scapharca_kagoshimensis_(2)_ORF106	0	-	-	-	-	-	-	-
Scapharca_kagoshimensis_(1)_ORF106	0	-	-	-	-	-	-	-
Scapharca_gubernaculum_ORF10	0	-	-	-	-	-	-	-
Scapharca_broughtonii_(4)_ORF10	0	-	-	-	-	-	-	-
Scapharca_broughtonii_(5)_ORF10	0	-	-	-	-	-	-	-
Scapharca_broughtonii_(1)_ORF10	0	-	-	-	-	-	-	-
Scapharca_broughtonii_(2)_ORF10	0	-	-	-	-	-	-	-
Scapharca_broughtonii_(3)_ORF10	0	-	-	-	-	-	-	-
Scapharca_broughtonii_(6)_ORF10	0	-	-	-	-	-	-	-
Scapharca_cornea_ORF10	0	-	-	-	-	-	-	-
Scapharca_inaequivalvis_ORF10	0	-	-	-	-	-	-	-
Scapharca_kagoshimensis_(2)_ORF10	0	-	-	-	-	-	-	-
Scapharca_kagoshimensis_(1)_ORF10	0	-	-	-	-	-	-	-
Scapharca_broughtonii_(4)_ORF11	0	-	-	-	-	-	-	-
Scapharca_broughtonii_(5)_ORF11	0	-	-	-	-	-	-	-
Scapharca_broughtonii_(1)_ORF11	0	-	-	-	-	-	-	-
Scapharca_broughtonii_(2)_ORF11	0	-	-	-	-	-	-	-
Scapharca_broughtonii_(3)_ORF11	0	-	-	-	-	-	-	-
Scapharca_broughtonii_(6)_ORF11	0	-	-	-	-	-	-	-
Scapharca_kagoshimensis_(2)_ORF11	0	-	-	-	-	-	-	-
Scapharca_kagoshimensis_(1)_ORF11	0	-	-	-	-	-	-	-
Scapharca_broughtonii_(4)_ORF127	0	-	-	-	-	-	-	-
Scapharca_broughtonii_(5)_ORF127	0	-	-	-	-	-	-	-
Scapharca_broughtonii_(1)_ORF127	0	-	-	-	-	-	-	-
Scapharca_broughtonii_(2)_ORF127	0	-	-	-	-	-	-	-
Scapharca_broughtonii_(3)_ORF127	0	-	-	-	-	-	-	-
Scapharca_broughtonii_(6)_ORF127	0	-	-	-	-	-	-	-
Scapharca_inaequivalvis_ORF127-b	0	-	-	-	-	-	-	-
Scapharca_inaequivalvis_ORF127	0	-	-	-	-	-	-	-
Scapharca_kagoshimensis_(2)_ORF127	0	-	-	-	-	-	-	-
Scapharca_kagoshimensis_(1)_ORF127	0	-	-	-	-	-	-	-
Scapharca_gubernaculum_ORF40	0	-	-	-	-	-	-	-
Scapharca_broughtonii_(4)_ORF40	0	-	-	-	-	-	-	-
Scapharca_broughtonii_(5)_ORF40	0	-	-	-	-	-	-	-
Scapharca_broughtonii_(1)_ORF40	0	-	-	-	-	-	-	-
Scapharca_broughtonii_(2)_ORF40	0	-	-	-	-	-	-	-
Scapharca_broughtonii_(3)_ORF40	0	-	-	-	-	-	-	-
Scapharca_broughtonii_(6)_ORF40	0	-	-	-	-	-	-	-
Scapharca_cornea_ORF40	0	-	-	-	-	-	-	-
Scapharca_inaequivalvis_ORF40	0	-	-	-	-	-	-	-
Scapharca_kagoshimensis_(2)_ORF40	0	-	-	-	-	-	-	-
Scapharca_kagoshimensis_(3)_ORF40	0	-	-	-	-	-	-	-
Scapharca_kagoshimensis_(1)_ORF40	0	-	-	-	-	-	-	-
Scapharca_gubernaculum_ORF46	1	0.001	0.316	0.095	-	94	138	VISILIFSVGGGILKSFFILFKKIVNFHYVNLLERLDEKIGKSME
Scapharca_gubernaculum_ORF46-b	0	-	-	-	-	-	-	-
Scapharca_broughtonii_(4)_ORF46	0	-	-	-	-	-	-	-
Scapharca_broughtonii_(5)_ORF46	0	-	-	-	-	-	-	-
Scapharca_broughtonii_(1)_ORF46	0	-	-	-	-	-	-	-
Scapharca_broughtonii_(2)_ORF46	0	-	-	-	-	-	-	-
Scapharca_broughtonii_(3)_ORF46	0	-	-	-	-	-	-	-
Scapharca_broughtonii_(6)_ORF46	0	-	-	-	-	-	-	-
Scapharca_cornea_ORF46-b	0	-	-	-	-	-	-	-
Scapharca_cornea_ORF46	1	0.001	0.316	0.095	-	94	138	VISILIFSVGGGILKSFFILFKKIVNFHYVNLLERLDEKIGKSME
Scapharca_inaequivalvis_ORF46	0	-	-	-	-	-	-	-
Scapharca_kagoshimensis_(2)_ORF46	0	-	-	-	-	-	-	-
Scapharca_kagoshimensis_(1)_ORF46	0	-	-	-	-	-	-	-
Scapharca_gubernaculum_ORF49	0	-	-	-	-	-	-	-
Scapharca_broughtonii_(4)_ORF49	1	0.007	0.022	0.021	-	59	80	AETWKSDKLVLVLEKKMMFYCF
Scapharca_broughtonii_(5)_ORF49	1	0.007	0.022	0.021	-	59	80	AETWKSDKLVLVLEKKMMFYCF
Scapharca_broughtonii_(1)_ORF49	0	-	-	-	-	-	-	-
Scapharca_broughtonii_(2)_ORF49	0	-	-	-	-	-	-	-
Scapharca_broughtonii_(3)_ORF49	0	-	-	-	-	-	-	-
Scapharca_broughtonii_(6)_ORF49	1	0.007	0.022	0.021	-	59	80	AETWKSDKLVLVLEKKMMFYCF
Scapharca_cornea_ORF49	0	-	-	-	-	-	-	-
Scapharca_inaequivalvis_ORF49	0	-	-	-	-	-	-	-
Anadara_crebricostata_ORF5	0	-	-	-	-	-	-	-
Anadara_crebricostata_ORF5-b	0	-	-	-	-	-	-	-
Scapharca_gubernaculum_ORF5	0	-	-	-	-	-	-	-
Scapharca_broughtonii_(4)_ORF5	0	-	-	-	-	-	-	-
Scapharca_broughtonii_(5)_ORF5	0	-	-	-	-	-	-	-
Scapharca_broughtonii_(1)_ORF5	0	-	-	-	-	-	-	-
Scapharca_broughtonii_(2)_ORF5	0	-	-	-	-	-	-	-
Scapharca_broughtonii_(3)_ORF5	0	-	-	-	-	-	-	-
Scapharca_broughtonii_(6)_ORF5	0	-	-	-	-	-	-	-
Scapharca_cornea_ORF5	0	-	-	-	-	-	-	-
Scapharca_inaequivalvis_ORF5	0	-	-	-	-	-	-	-
Scapharca_kagoshimensis_(2)_ORF5	0	-	-	-	-	-	-	-
Scapharca_kagoshimensis_(3)_ORF5	0	-	-	-	-	-	-	-
Scapharca_kagoshimensis_(1)_ORF5	0	-	-	-	-	-	-	-
Scapharca_gubernaculum_ORF78	0	-	-	-	-	-	-	-
Scapharca_broughtonii_(4)_ORF78	0	-	-	-	-	-	-	-
Scapharca_broughtonii_(5)_ORF78	0	-	-	-	-	-	-	-
Scapharca_broughtonii_(1)_ORF78	0	-	-	-	-	-	-	-
Scapharca_broughtonii_(2)_ORF78	0	-	-	-	-	-	-	-
Scapharca_broughtonii_(3)_ORF78	0	-	-	-	-	-	-	-
Scapharca_broughtonii_(6)_ORF78	0	-	-	-	-	-	-	-
Scapharca_cornea_ORF78	0	-	-	-	-	-	-	-
Scapharca_inaequivalvis_ORF78	0	-	-	-	-	-	-	-
Scapharca_kagoshimensis_(2)_ORF78	0	-	-	-	-	-	-	-
Scapharca_kagoshimensis_(3)_ORF78	0	-	-	-	-	-	-	-
Scapharca_kagoshimensis_(1)_ORF78	0	-	-	-	-	-	-	-
Anadara_crebricostata_ORF7	0	-	-	-	-	-	-	-
Scapharca_gubernaculum_ORF7	0	-	-	-	-	-	-	-
Scapharca_broughtonii_(4)_ORF7	0	-	-	-	-	-	-	-
Scapharca_broughtonii_(5)_ORF7	0	-	-	-	-	-	-	-
Scapharca_broughtonii_(1)_ORF7	0	-	-	-	-	-	-	-
Scapharca_broughtonii_(2)_ORF7	0	-	-	-	-	-	-	-
Scapharca_broughtonii_(3)_ORF7	0	-	-	-	-	-	-	-
Scapharca_broughtonii_(6)_ORF7	0	-	-	-	-	-	-	-
Scapharca_cornea_ORF7	0	-	-	-	-	-	-	-
Scapharca_inaequivalvis_ORF7	0	-	-	-	-	-	-	-
Scapharca_kagoshimensis_(2)_ORF7	0	-	-	-	-	-	-	-
Scapharca_kagoshimensis_(1)_ORF7	0	-	-	-	-	-	-	-
Anadara_crebricostata_ORF86	0	-	-	-	-	-	-	-
Scapharca_gubernaculum_ORF86	0	-	-	-	-	-	-	-
Scapharca_broughtonii_(4)_ORF86-b	0	-	-	-	-	-	-	-
Scapharca_broughtonii_(4)_ORF86	0	-	-	-	-	-	-	-
Scapharca_broughtonii_(5)_ORF86	0	-	-	-	-	-	-	-
Scapharca_broughtonii_(1)_ORF86	0	-	-	-	-	-	-	-
Scapharca_broughtonii_(2)_ORF86	0	-	-	-	-	-	-	-
Scapharca_broughtonii_(3)_ORF86	0	-	-	-	-	-	-	-
Scapharca_broughtonii_(6)_ORF86	0	-	-	-	-	-	-	-
Scapharca_cornea_ORF86	0	-	-	-	-	-	-	-
Scapharca_globosa_ORF86	0	-	-	-	-	-	-	-
Scapharca_inaequivalvis_ORF86-b	0	-	-	-	-	-	-	-
Scapharca_inaequivalvis_ORF86	0	-	-	-	-	-	-	-
Scapharca_kagoshimensis_(2)_ORF86	0	-	-	-	-	-	-	-
Scapharca_kagoshimensis_(1)_ORF86	0	-	-	-	-	-	-	-
Scapharca_gubernaculum_ORF87	0	-	-	-	-	-	-	-
Scapharca_broughtonii_(4)_ORF87	0	-	-	-	-	-	-	-
Scapharca_broughtonii_(5)_ORF87	0	-	-	-	-	-	-	-
Scapharca_broughtonii_(1)_ORF87	0	-	-	-	-	-	-	-
Scapharca_broughtonii_(2)_ORF87	0	-	-	-	-	-	-	-
Scapharca_broughtonii_(3)_ORF87	0	-	-	-	-	-	-	-
Scapharca_broughtonii_(6)_ORF87	0	-	-	-	-	-	-	-
Scapharca_cornea_ORF87	0	-	-	-	-	-	-	-
Scapharca_inaequivalvis_ORF87	0	-	-	-	-	-	-	-
Scapharca_kagoshimensis_(2)_ORF87	0	-	-	-	-	-	-	-
Scapharca_kagoshimensis_(1)_ORF87	0	-	-	-	-	-	-	-
Anadara_crebricostata_ORF8	0	-	-	-	-	-	-	-
Scapharca_gubernaculum_ORF8	0	-	-	-	-	-	-	-
Scapharca_broughtonii_(4)_ORF8	0	-	-	-	-	-	-	-
Scapharca_broughtonii_(5)_ORF8	0	-	-	-	-	-	-	-
Scapharca_broughtonii_(1)_ORF8	0	-	-	-	-	-	-	-
Scapharca_broughtonii_(2)_ORF8	0	-	-	-	-	-	-	-
Scapharca_broughtonii_(3)_ORF8	0	-	-	-	-	-	-	-
Scapharca_broughtonii_(6)_ORF8	0	-	-	-	-	-	-	-
Scapharca_cornea_ORF8	0	-	-	-	-	-	-	-
Scapharca_globosa_ORF8	0	-	-	-	-	-	-	-
Scapharca_inaequivalvis_ORF8	0	-	-	-	-	-	-	-
Scapharca_kagoshimensis_(2)_ORF8	0	-	-	-	-	-	-	-
Scapharca_kagoshimensis_(1)_ORF8	0	-	-	-	-	-	-	-
Table S14
The summary of subcellular localization of ORF proteins
ORF name	DeepLoc-1.0	Euk-mPLoc 2.0
ORF5	Extracellular, Soluble	Endoplasmic reticulum. Nucleus.
ORF86	Extracellular, Membrane	Chloroplast. Cytoplasm. Nucleus.
ORF10	Endoplasmic reticulum, Membrane	Chloroplast. Endoplasmic reticulum. Mitochondrion.
ORF40	Endoplasmic reticulum, Membrane	Extracell.
ORF127	Extracellular, Soluble	Extracell.
ORF87	Lysosome/Vacuole, Membrane	Extracell.
ORF8	Endoplasmic reticulum, Membrane	Cytoplasm. Extracell. Nucleus.
ORF11	Endoplasmic reticulum, Soluble	Cytoplasm. Nucleus.
ORF7	Extracellular, Soluble	Cytoplasm. Extracell.
ORF78	Extracellular, Soluble	Cytoplasm. Endoplasmic reticulum. Extracell. Lysosome. Mitochondrion. Nucleus.
ORF104	Lysosome/Vacuole, Membrane	Cytoplasm. Extracell. Nucleus.
ORF46	Cytoplasm, Soluble	Chloroplast. Cytoplasm. Endoplasmic reticulum. Extracell.
ORF106	Cytoplasm, Soluble	Nucleus.
ORF49	Endoplasmic reticulum, Membrane	Extracell.
ORF21	Cytoplasm, Nucleus	Nucleus.
ORF103	Endoplasmic reticulum	Endoplasmic reticulum.

## Sheet: Sheet2
0	-	-	-	-	-	-	-
0	-	-	-	-	-	-	-
0	-	-	-	-	-	-	-
0	-	-	-	-	-	-	-
1	0	0.18	0.084	-	9	45	ILGSRGYKGHKVVEGLEKKLMSRYDEVVSLVTNHLYS
1	0.001	0.265	0.159	-	9	45	VLGSRGRNGHEVVKNLEKDLISRHDEVMMWMTNHVSS
1	0	0.173	0.09	-	9	46	VLGSRGYKGHKVVENLEKKLISRHDEVVKWVTNHLYNT
1	0	0.173	0.09	-	9	46	VLGSRGYKGHKVVENLEKKLISRHDEVVKWVTNHLYNT
1	0.002	0.043	0.045	-	7	34	NNVLCSRGSQGKKIAMELEEKMDLRYKE
0	-	-	-	-	-	-	-
0	-	-	-	-	-	-	-
0	-	-	-	-	-	-	-
1	0.002	0.043	0.045	-	7	34	NNVLCSRGSQGKKIAMELEEKMDLRYKE
1	0	0.134	0.054	-	8	36	NVLGSRGNKGKSTIETLEQGLMSRHGETV
1	0	0.063	0.033	-	9	43	VLSSWDYKGRKVVKNLEKDLISRHHEVEKWVVNYI
0	-	-	-	-	-	-	-
0	-	-	-	-	-	-	-
0	-	-	-	-	-	-	-
0	-	-	-	-	-	-	-
0	-	-	-	-	-	-	-
0	-	-	-	-	-	-	-
0	-	-	-	-	-	-	-
0	-	-	-	-	-	-	-
0	-	-	-	-	-	-	-
0	-	-	-	-	-	-	-
0	-	-	-	-	-	-	-
0	-	-	-	-	-	-	-
0	-	-	-	-	-	-	-
0	-	-	-	-	-	-	-
Scapharca_broughtonii_1_O	0	-	-	-	-	-	-	-
Scapharca_broughtonii_2_O	0	-	-	-	-	-	-	-
Scapharca_broughtonii_3_O	0	-	-	-	-	-	-	-
Scapharca_broughtonii_4_O	0	-	-	-	-	-	-	-
Scapharca_broughtonii_5_O	0	-	-	-	-	-	-	-
Scapharca_broughtonii_6_O	0	-	-	-	-	-	-	-
Scapharca_cornea_ORF103	0	-	-	-	-	-	-	-
Scapharca_gubernaculum_OR	0	-	-	-	-	-	-	-
Scapharca_inaequivalvis_O	0	-	-	-	-	-	-	-
Scapharca_kagoshimensis_1	0	-	-	-	-	-	-	-
Scapharca_kagoshimensis_2	0	-	-	-	-	-	-	-
