# Supplementary material for: A comparative analysis of mitochondrial ORFs provides new insights on expansion of mitochondrial genome size in Arcidae
Source: BMC Genomics. 2022 Dec 7;23:809. doi: 10.1186/s12864-022-09040-3 (PMC9727918; doi:10.1186/s12864-022-09040-3)
Supplement: Supplementary file 3 — Additional file 3. All ORF sequences. [file 12864_2022_9040_MOESM3_ESM.zip]

Archive with 2 entries (2 files):
- Additional file 3-a  all_ORF_cds.txt
- Additional file 3-b all_ORF_pep.txt
