# Supplementary material for: A comparative analysis of mitochondrial ORFs provides new insights on expansion of mitochondrial genome size in Arcidae
Source: BMC Genomics. 2022 Dec 7;23:809. doi: 10.1186/s12864-022-09040-3 (PMC9727918; doi:10.1186/s12864-022-09040-3)
Supplement: Supplementary file 3 — Additional file 3. All ORF sequences. [file 12864_2022_9040_MOESM3_ESM.zip › Additional file 3-a all_ORF_cds.txt]

Additional file 3-a:  all_ORF_cds

>Anadara_crebricostata_ORF21-b
AGTCATGAGAATTTACTAACAAATGTCTTAGGGACACGGGATGATATTCGTAAGCCTTTTGTGGATCATAAGATAATGGCGAAGTATTTTTATATGGAGTCTATTCGTTCGTTGGATGGGCACATCAAGGATACTTACATACTTCCAGAGTGTCCTAAGACTGATATAGGTGCGAAGATGGTAGCTGAGTTTGTTCGTATTATAGATAAGACAGGTTCCGATTTAATTGAAGATGCGGTGGGCATGGTGAAGAGGAAGCAACAACGTGCCT
>Anadara_crebricostata_ORF21
CTTAGGTTTGTCGATGGTTCATATGATACTCTATTGAAAAATGTCTTAGGTAAAACTGATCGAACTCGGCGGCCTTTTTTGGAGTTGAAGACTGAGATGTCATATTCTTTTGAGAAGGCTTTAAGAGCACTTGATAGGCATATTATTTCTACTTTTTCTGTCTCTAAATGTGGAAAGGATGATAAGGGGGTTGGTATTGTTATGGAGATGCTCGATTGTTCTAAGCGTGCTGGTTCTTCGCTGATAGAAGAGACAATAGGGCGGCTAAAGT
>Potiarca_pilula_ORF21
GTGTCGAAAAGAAAATCACATCGACGTGAGGCTGCTCGATATCGGGAGGTGATGGATATATTTTTTGGGGAGGTTGCCGTTACTGTGAAAGATCACCTTAAGATAACTCGTCATGAGCCTAAGTGTACTGAAGATGATATTGCTGTCGAGAGAGTGAGAAGTGCGTTGCATTACTCGCAAACTATAGGTCGGCCTGTGTTGCAGAATATGAAACTTTTACTTTCTAAAGGTAATAAGGAGT
>Anadara_vellicata_ORF21
GTTGTCGAATTGTTTGATGATTTAGATGAGTTATTACCAGAAAAAGCACTTTCTAAGACTAAGGCTAAGGAAGGAAAGGATGAGTTGTGTAGATTATTTAAGGTAACGGCAAGTAAAGTAGATTCTCATATTACTAGAACGTTTTTTGAGCACAGGTGTAAAGAAGATGATGATGGGGTTTTAATGGTGCGTGAATGTCTTGAACATATGCAAAGGTTTGGTCAACGTGTCCTGTCAAAAGCGATGAAAGTAGTTAAAAAAAGGCTT
>Scapharca_broughtonii_2_ORF21
ACGTGTGATTATTTATTAAATAATATCTTAGGTTCTCGAGGTTATAAAGGTCATAAAGTTGTTGAGGGTCTTGAAAAAAAATTAATATCTCGCTACGATGAGGTGGTGAGGTTGGTTACCAACCATCTTTATAGTACTTATTATCACCCTAAGGTTTCTAATTCTGATGAAAGTGTGGTTAAGATTAACAGTTTACTTGAAGAGTGTAATGTTTATGGTGCTGATGCTATTAAGAGTT
>Scapharca_broughtonii_4_ORF21
ATGTGTGATTATCTATTAAATAATGTTTTAGGTTCTCGAGGTCGTAATGGCCACGAAGTTGTTAAGAATCTTGAGAAAGATTTAATTTCTCGCCACGATGAGGTGATGATGTGGATGACTAACCATGTTAGTTCAACTTATTTTTATCCCAAGGTCTCTAATTCTGATGAAAGTGTGGCTAAGATTAACAATTTATTTGAAGTATGTAATGTTATTGGTGCTAATAGTATTAAGAGTTT
>Scapharca_broughtonii_5_ORF21
ATGTGTGATTATTTATTAAATAATGTCTTAGGTTCTCGAGGTTATAAAGGCCATAAAGTTGTTGAGAATCTTGAAAAAAAATTAATTTCTCGCCACGACGAGGTAGTGAAGTGGGTTACCAACCACCTTTACAATACTTATTATGATCCTAAGGTTTCTAATTCTGATGAAAGTGTGGTTAAGATTAACAGTTTACTTGAAGAGTGTAATGTTTATGGTGCTGATGCTATTAAGAGTT
>Scapharca_broughtonii_6_ORF21
ATGTGTGATTATTTATTAAATAATGTCCTAGGTTCTCGAGGTTATAAAGGCCATAAAGTTGTTGAGAATCTTGAAAAAAAATTAATTTCTCGCCACGACGAGGTAGTGAAGTGGGTTACCAACCACCTTTACAATACTTATTATGATCCTAAGGTTTCTAATTCTGATGAAAGTGTGGTTAAGATTAACAGTTTACTTGAAGAGTGTAATGTTTATGGTGCTGATGCTATTAAGAGTT
>Scapharca_cornea_ORF21
ATGTATAAATATATATCTAATAATGTTTTATGTTCTCGTGGTTCTCAAGGTAAGAAAATTGCTATGGAATTGGAAGAAAAAATGGATTTACGTTATAAAGAATCTTTAGATTGACTGAGAAATTATCTTTTTTCTACTTTTTTTGATCCTGAGATTTCTAATGCTGATGAATCTCTTGTTAAAATTAACTCTCTCTTTAAGGAGTGTAATGCTGAAAATATTAATGTTATAAAAAGTC
>Scapharca_globosa_ORF21-b
TATGATTATGTAAATGGGTTATGCGATAAGGTTTTAAATGATATCGTTTCTAAGAATGTTCATTATCGTAATGTATTTGCTGATTATAAGAAGTCGATGAATGGGTTTTTCAAAGAAACGTTTAGAAGGTTGGAGGACCACATTCGTTCTACTTACTATTCTCCTAAGTGTTCAGAAGATGATAAGGGGATTAAAATAGTGGAGAACATGATTGAGAAAGCTAACCGGGCAGGGGCTGAAATTATAAGCGATGCTT
>Scapharca_globosa_ORF21-c
TTTGAGTTTAATGTTGAGTCATGTGATACTATTATAAGTAAGATTGCTTCTCCTAGAGCTAGGTTGAGAAAGCCTGTTGTGGAGTATAAAAAGTATTTGGAATTGGAATATAAGAGTGTTTTGGAGAAGTTAAATAAGCATGTTGTCTCTTCTTTCTTTGAGGGCGATTGTGGTGATACTGATTCTGGGGTAGTAATGGTTCGTGAGTTTATTCAGACTTCAAATGTAAAGGGTAAGGATATATTGATTGAGT
>Scapharca_globosa_ORF21
ATGCAATTTATTATTAACTCATGTGATGAGTTATTGGAAAATGTCTTGGTGCATAGGGACCGTGTTCGGAAGCCTTTTGAAGATTTCAAGAAGGATACTATTTCTAGTTTAGATAAAGCACTCAAGCAGTTAGATACATATATTGTTTCTACTAGTTCGGATATTAGGTGTAAGGAGACTGATTCAGGTGTGGAGATGGTTCGTGAAATGGTTGATATTTCTAATCGGTCTGGTTCTAAGATTATAAATGATACTATGAGTT
>Scapharca_gubernaculum_ORF21
ATGTATAAATATATATCTAATAATGTTTTATGTTCTCGTGGTTCTCAAGGTAAGAAAATTGCTATGGAATTGGAAGAAAAAATGGATTTACGTTATAAAGAATCTTTAGATTGACTGAGAAATTATCTTTTTTCTACTTTTTTTGATCCTGAGATTTCTAATGCTGATGAATCTCTTGTTAAAATTAACTCTCTCTTTAAGGAGTGTAATGCTGAAAATATTAATATTATAAAAAGTC
>Scapharca_inaequivalvis_ORF21
TTGTGTGATTATATATTAAATAATGTTTTAGGCTCTCGAGGTAATAAAGGTAAAAGAACCATTGAGACTCTTGAGCAAGGTTTAATATCTCGCCATGGTGAAACGGTAGAATGGATAACTGACTATATTTATTCTACTTATTACAACCCTAAAATTTCCAGTTCTGATGAAAGTGTGGCTAAGGTTAGCGCACTACTCGAAGAATGTAATGTTTATGGTGCTGATGGCATTAAGAGTT
>Scapharca_kagoshimensis_1_ORF21-b
ATGTGTGATCATTTATTAAACAATGTTTTAAGTTCTTGAGATTATAAAGGTCGCAAAGTTGTTAAGAATCTTGAGAAAGATTTAATTTCACGTCATCATGAGGTGGAAAAGTGGGTAGTCAACTATATTAGTTACTCTTATTACTATCCTAAAGTTCTTAGTTTTGATGAGAGTGTAGTTAAAGTTAATAACTTTCTTGAAGGGTGTAGTGTAGCTGGTGCTGATGCTATTAAAAGTT
>Scapharca_kagoshimensis_1_ORF21-c
ATGTGTGATTATTTATTAAATAATGTTTTAAGTTCTTGAGACTTTATAAGCCGTGAAATTGTTAAGAATTTTGAAAAAGTTTTAATTTCTCGTTATGACGTGGTGGTAAGGTGGATGGTTAATTATGTTAGTTCTACTTATTTTCATCCTGAGGTTTTTGGTTCTGATAAAAGTGTGGCTAAGATTAACAACTTACTTAAAGAGTGTAATGTTTATGGTGTTGATGTTATTAAGAGTT
>Scapharca_kagoshimensis_1_ORF21
ATATGTGATTATTTATTACATAACGTTTTAGGTTCTAAATATCTAAAATGTCATAAAATTGTTGAGGGTTTAGAGAAAGATCTAATCCCTCGTCATGATGAGGTGGTAAAATGGGTGACCGATAATCTTTATTCTACTTATTATCACCCTAAAGTTCTTAGTTCCGATGAAGGTGTGGTAAAAATTAACAACTTACTTGAAGAGTGTAATCTAATTGGTGCTGATGCTATTAAGAGTT
>Scapharca_kagoshimensis_1_ORF21-d
GTGTGTGATTATTTATTAATTAACGTTTTAGGTTCTAAAAATCATGAATGTCGTAAAGTTGTTGAGGGTTTAGAAAGAGACCTATTCTCTCGTCATAATGGGGTGGTAAGGTGGGTGACCAATTATGTTATTTCTACTTATTTTCATCTTGAGGTTTTTAGTTCTGATAAGAGTGTGGTAAAAATTAACAATTTACTTGAAGAGTGTAATATAATTGGTGCTGATGCTATTAAGAGTT
>Scapharca_kagoshimensis_1_ORF21-e
ATATGTGATTATTTATTAAATAACGTTTTAGGTTCTAAAAATCATGAATGTCGTAAAATTGTCGAGGGTTTGGAAAAATATTTAATTTTTCGTCATGATGAGGTGAAAAAACAAGTGACTAATAAACTTTTTACTACTTATTTTCACCCTAAAATTTTTAATTTTGATGAAAGTGTGGTCAAGATTAACAATTTTGTTAAAGAGTGTAAAGAAGTTGGTATTGATGCTTTCAAAAGTT
>Scapharca_kagoshimensis_2_ORF21-b
ATGTGTGATTATTTATTAAATAATGTTTTAAGTTCTTGAGACTTTATAAGCCGTGAAATTGTTAAGAATTTTGAAAAAGTTTTAATTTCTCGTTATGACGTGGTGGTAAGGTGGATGGTTAATTATGTTAGTTCTACTTATTTTCATCCTGAGGTTTTTAGTTCTGATAAAAGTGTGGTTAAGATTAACAACTTACTTAAAGAGTGTAATGTTTATGGTGTTGATGTTATTAAGAGTT
>Scapharca_kagoshimensis_2_ORF21-c
GTGTGTGATTATTTATTAAATAACGTTTTAGGTTCTAAAAATCATGAATGTCGTAAAGTTGTTGAGGGTTTAGAAAGAGACCTACTCTATCGTCATAATGGGGTGGTAAGGTGGGTGACTAATTATGTTATTTCTACTTACTTTCATCTTGAGGTTTTTAGTTCTGATAAGAGTGTGGTAAAAATTAATAACCTACTTGAAGAGTGTAATATAATTGGTGCTGATGCTATTAAAAATT
>Scapharca_kagoshimensis_2_ORF21
ATGTGTGATTATTTATTAAACAATGTTTTAAGTTCTTGAGATTATAAAGGTCGCAAAGTTGTTAATAATCTTGAGAAAGATTTAATTTCACGTCATCATGAGGTGGAAAAGTGGGTAGTCAACTATATTAGTTACTCTTATTACTATCCTAAAGTTTTTAGTTTTGATGAGAGTGTAGTTAAAGTTAATAACTTTCTTGAATGGTGTAGTGTAACTGGTGCTGATGCTATTAAAAGTT
>Scapharca_kagoshimensis_2_ORF21-d
ATATGTGATTATTTATTAAATAACGTTTTAGGTTCTAAAAATCATGAATGTCGTAAAATTGTCGAGGGTTTGGAAAAATATTTAATTTTTCGTTATGATGAGGTGAAAAAACAAGTGACTAACAAACTTTTTACTACTTATTTTCACCCTAAAATTTTTAACTTTGATGAAAGTGTGGTCAAGATTAACAATTTTGTTAAAGAGTGTAAAGAAGTTGGTATTGATGCTATCAAAAGTT
>Tegillarca_granosa_ORF21-b
GCGTGTGATGGGTTATTGAATGATTTGTTGTGGGAGAAAAAGGATCGTGTACGGAAAATTGTTTTTGATTATAAGGAATTGCTTGGGAAGTTTTATGATGAAACTAGGAAAGAGTTAGATGAGCATATTGTTGCAAGTTATCCGATTGCTAGTGAGTGTAAGGAGAATGATGCCGGTATTTCGTTGGTGCGAACATTTATTAATAAGATTAGAGCTAGGAATCAGGATTTATTGGAGC
>Tegillarca_granosa_ORF21
TTGTGTGAATATTTGTTGAATGAAGTGGCTGGCCCTGATCAGCGAATACGAGAGTGTATTTTTAAGTATCAGTCTCAAGTAAAACAATTTTATGATGAGACAGTTCCACGGTTGGATAGGTATTTACGGGATAGTTACCATGTTACTAGCTGTAGGGAGGTAGATTTAGGGGTTCAGTTGGCACGGGAATTTGTGATGAATTGTAATTTGAAGGGGAGTGATATGCTTGAGGAGTTGT
>Tegillarca_nodifera_ORF21
TTGTGTGAGTATTTATTAGGTGAGGTGGCAGGGCCAGATCAGCGGTTGCGAAAATGTGTTTTTGCGTGTCAGGCGGAGGTACAAAAGATGTGAGATGATGTAACACCTCAACTGGATAGTTATTTACGTGATAATTACTATTTTTCTTCATGTAGAGAGTCAGATTTAGGGGTTCAATTGGCACGGGAGTTTGTGATGGGTTGTAATGAGAAAGGAACGGCTATGCTCGAAGAGCTAT
>Tegillarca_sp_ORF21-b
GATTTTTGTATTGAGATGGTCTCTGTATTAGGGACGAAGGGTGATATTAAGTATAAGGCTGTGTCTTCGTATAAGAAGGAGATAATTCGATTTTATAAGGAAGCGTCAGTTGCTATTGAGGATCATATTCGTTCCACCTATTATGAGGAAAAGGTGGAATTGAAGGATCAGGGGTCAAACTTAGTTCGGTCATTTTTAAGGATGGCCAATAGGATGGGTAGAACTATTCTTGAGGGGA
>Tegillarca_sp_ORF21-c
TTTTGTGATGAAATATTAAGGATTTTAAATAAGGATGATGATGATCCTGGAATAATGTCAATTAAGAACTTTAAGGGTGACATGATGGAGTTCTATGCTGATGCGGTTGGTAGGATGGAAAATCATGTTCGTAAGACTTTTTTTTATCCGGGGTGTTCTCGTAAAGATCCAGGTTTATCATTATTAAATCTTTATATTGGGAGGTCTAATAAGTTAGGTCAAAAATTTTTAAGTGGTA
>Tegillarca_sp_ORF21
ATGTGTGAGTTTTTACTTCATCATGTAGTTAGTTCTGATCCTAGTTTACGAAGTCGTGTGGTGAAGTTTCAGGCTTATCTTGTGCCTTTATATGATGATGTAATTTTAGAGTTAGATTCTCATTTACGGGGTAGTTATTATAATAAAACATGTACGGAGGCTGATAAAGGGGTTCGCATATCTCATGAGTTTGTGACGGTCTGTAATCTTAAGGGGGCTGATTTACTTGAGGAATTAT
>Scapharca_broughtonii_1_ORF103
ATGATTAAGATAATTGTTCATATAGAGGAAAAAAACAATAAAAACAATGAACAGTTGTTGTCAAAGTCACCAGATAGATTTTTTGATTGATTTACACTTAAGAGTTGGTTTTTGGTGTTTTTTGTTATTTTAGTAATAAGGGTATTTATTTATTTATTGGTTATAATATTTTTGGCGCGGAAGAATTATAAGTTGGGTTTTTGAGATTCTCTTTTGGTTGGTTTATTAAGCGTGGTAGCGCCTT
>Scapharca_broughtonii_2_ORF103
ATGATTAAGATAATTGTTCATATAGAGGAAAAAAACAATAGAAACAATGAACAGTTGTTGTCAAAGTCATCAGATAGATTTTTTGATTGATTTACACTTAAGAGTTGGTTTTTGGTGTTTTTTGTTATTTTAGTAATAAGGGTATTTATTTATTTATTGGTTATAATATTTTTGGCGCGGAAGAATTATAAGTTGGGTTTTTGAGATTCTCTTTTGGTTGGTTTATTAAGCGTGGTAGCGCCTT
>Scapharca_broughtonii_3_ORF103
ATGATTAAGATAATTGTTTATAATAAGGAAAAAAACAAATAAAAAAAAGAAAAATTTTTTGTAAAATTAACAAGTAAATTTTTTTGTTTATTTACCATTAAGGGTTGGTTTTTGGTTTTTTTTTTTTTTTTAGAAAAAAGGGTTTTTATTTTTTTTTTGGTTTTAATATTTTTGGCCCGGAAAAATTAAAAGTTGGGTTTTTGAAATTTTTTTTTGGTTGGTTTTTTAAAGGTGGTAACCCCTT
>Scapharca_broughtonii_4_ORF103
ATGGCTAAGCTGATTGTCCATATGGAGAAAAAAAATCATGAAAATAATGAACAAATATCGTCAAAGTTACCAGATAGGTTTTCTGATTGATTTACACTTCAGAGTTGGTTTTCGGTGTTTTTTGTTGTTTTAGTAATAAGGGTATTTATTTATTTTATGGTTATCATATTTTTGGCGCGGAAGAATTATAAATTGGGTTTTTGAGATTCTCTTTTGGTGGGATTATTAATCGTGGTGGCGCATTAA
>Scapharca_broughtonii_5_ORF103
ATGGCTATATTAATTGTTCAATTAGAAGAAAAAAACCATAAAAATAATGAACAGTTATCGTCAAAATTACCAGATAGATTTTCTGATTGATTTACACTTCAGAGTTGGTTTTCGGTGTTTTTTGTTGTTTTAGTAATAAGGGTATTCATTTATTTCATGGTTATAATATTTTTGGCGCGGAAGAATTATAAATTGGGTTTTTGAGATTCTCTTTTGGTGGGTTTATTAAGCGTGGTGGCGCCTT
>Scapharca_broughtonii_6_ORF103
ATGGCTATATTAATTGTTCAATTAGAAGAAAAAAACCATAAAAATAATGAACAGTTATCGTCAAAATTACCAGATAGATTTTCTGATTGATTTACACTTCAGAGTTGGTTTTCGGTGTTTTTTGTTGTTTTAGTAATAAGGGTATTCATTTATTTCATGGTTATAATATTTTTGGCGCGGAAGAATTATAAATTGGGTTTTTGAGATTCTCTTTTGGTGGGTTTATTAAGCGTGGTGGCGCCTT
>Scapharca_cornea_ORF103
ATTGCATACATGGAAAGTAATGATTCTAATAATAAAGGGAGTGAGGTCGGTTTTTTTTCATGATTAAAAAAATATTGTGATTGGTTTAATTGAGAAGGGAGATTTTTGGTATTTTTTATTGTTTTAGGGGTAAGGATTTTTCTGTACTCAATGGTGGTTATATTTTTGGCGTGAAAAAATTATAAACTTGGTTTTTGAACCTCATTTTTAGTAGGATTATTGAGTGTTTTAGCTCCAT
>Scapharca_gubernaculum_ORF103
ATTGCATACATGGAAAGTAATGATTCTAATAATAAAGGGAGTGAGGTCGGTTTTTTTTCATGATTAAAAAAATATTGTGATTGGTTTAATTGAGAAGGGAGATTTTTGGTATTTTTTATTGTTTTAGGGGTAAGGATTTTTCTGTACTCAATGGTGGTTATATTTTTGGCGTGAAAAAATTATAAACTTGGTTTTTGAACCTCATTTTTAGTAGGATTATTGAGTGTTTTAGCTCCAT
>Scapharca_inaequivalvis_ORF103
GTGAATTGGTGAATCGCTCACATAATAGAAAAAGATTTAAAAGGGGAGAAGAAATTCTCTTCGAGGTGGTTTAAAGGTCTTTCCGAGTGGTTTTCATTTGAGAATTGATTTTTGGTGTTTTTTGTTGTTTTAGTAATGAGGGTGTTGATTTTTTTTATGATTATAATATTTCTGGCGCGTAAGAATTATAAGTTGGGTTTTTGAGATACTGTTTTGGTTGGATTATTAAGTGTGGCGGCTCCGT
>Scapharca_kagoshimensis_1_ORF103
GTGGCTCATATGGAAAGGAAAGATTTCGCTAATAGTGAGCGATTATCTTCAAAAATACCGGATAGTTTTTCGGATTTGTTTACACTTCAGAGTTGGTTTTCGGTGTTTTTTGTTGTTATGAGAATAGGGGTGTTAATTTATTTTTTGGTTATAGTATTTTTAGCGCGAAAGAATTATAAGTTGGGTTTTTGGGAGTCTTTATTGGTGGGTTTATTAAGTATACTAGCCCCTT
>Scapharca_kagoshimensis_2_ORF103
GTGGCTCATATGGAAAGGAAAGATTACGCTAATAGTGAGCGATTATCTTCAAAAATACCAGATAGTTTTTCGGATTTGTTTACACTTCAGAGTTGGTTTTCGGTGTTTTTTGTTGTTATGAGAATAGGGGTGTTAATTTATTTTTTGGTTATAGTATTTTTAGCGCGAAAGAATTATAAGTTGGGTTTTTGGGAGTCTTTATTGGTGGGTTTATTAAGTATACTAGCCCCTT
>Scapharca_gubernaculum_ORF104-b
ATGAAAAAAGAGGCTTCGGAATCCTTAAAATATTTACGGCGTACGTGGGTTAGTGAAATGGTTGGGGATAGATTTCCAATTGATCATGAATGTCGGGAGTTTCTTTTTGTTTGGTTTTTTTATATTAATGTGACTATTAACATTTTGATTGAGAGTAGAAGTAGTCGGATTTTAAAATTTTTGTTTTTTTTATTTAAAAAGATAGTTAAACTTTTTTATGAGGCTAATTTAGTGGAGTTGGATGAGGAAATTTTGGATAGAATTAAGAAAACTGGTTGTGTTAGAAGTTCTATTAAAGTTAGGGACATAAAATCATTGATTGGTTCTATTATTTTTATCTATTTTTGTGTTAATAGTATAATTTTATTTTGTGTTTGATGTTCTAGTAAGGTTAATCGTGATAAATATGTTTTTCTTCTTGAATGGTGAGAGGGGGAAGTATTTACCCCCCTTGACGAGAAGTTAAGAGATTTAATAAGGAGGTAG
>Scapharca_gubernaculum_ORF104
ATTAAAGAAGAGGCTTTGAAATCTTTAAATTATCGACGGTGTAGAAGTGTGAGAAAAAAGGTTGGTAATAATTTTCCAATGAATCATGATTGTCGTAATTTTTTTTTTGTTTGGTTTTTTTATGCAAATGTGACTTTTGGGTTTTTAATTTCTTCTCATAATGGTATTTTAAAATTAGTATTTTTTTTTCTAAAAAAATTATTAGAGTTTTTTTATGGTTTTGTTTTAGGTCAACTAGATAAGGAAATTATAAGTAAAATGAAGATAAAGGAAAATGGGTTAATTAATTCTACTGAGGCTAGAGGTGCGAAGTTTATTTCTGATTTTGTTTTTTTTATAAATAATTGTTTTAAAATACTAATTATATATTTTATTAATAATCATGAAGGAACTTACCAAAAAAAGTATATTTTTTTGGATGAGTGATTTCGTAAGGAGGTATACTATCCTGCTGGAATAAAGTTGAAGGAGTTAATTGAGCGTGAGGTCTAA
>Scapharca_broughtonii_(4)_ORF104
ATAAAGAGCGAGATAGCTCAATTAAAGAATTATAAGCGGCGGACTACTATCAGAGATGAAGTTGGCCCCAGCTTTCCTATAGATCATGATTGTCGTGTTTTTCTCTTGGTGTGGTCTATATATCATAATGTCGGTTTAAATGTTTTACGTGATCTAGATGGTAAAGATCTTTTTATTTTTTTTTTTCTTAAGAAGTTTGTAAAAATGTCGTATTCAGCAATTCTTCATCAGTTAGATGATAAAATTGTAGATGGTATAGAGTTAATAAGGACGGGTCGTGTTAAATCTATTGGGGCTTATGGTGCTAAATTTATTTCTAATTTTATTTTTTTTTTTGATGGGGTTATGAGTGTTGGTATTTCTATCTATGTTAAGTGTTCCAAAGGGGATAGTCAAGGTAACTATATCGCTATACAAAAATGGTGAGATGAAGAAATTCATCCTCATTTTGCTAGATTAATTTCTGAGCTCATGGAACAGGAAGAATTGGATAATAAGCAAAACTTATTATAG
>Scapharca_broughtonii_(5)_ORF104
ATAAAGAGCGAGATAGCTCAATTAAAGAATTATAAGCGGCGGACTACTATCAGAGATGAAGTTGGCCCCAGCTTTCCTATAGATCATGATTGTCGTGTTTTTCTCTTGGTGTGGTCTATATATCATAATGTCGGTTTAAATGTTTTACGTGATCTAAATGGTAAAGATCTTTTTATTTTTTTTTTTCTTAAAAAGTTTGTAAAAATGTCGTATTCAGCAATTCTTCATCAGTTAAATGATAAAATTGTAAATGGTATAGAGTTAATAAGGACGGGTCGTGTTAAATCTATTGGGGCTTATGGTGCTAAATTTATTTCTAATTTTATTTTTTTTTTTGATGGGGTTATGAGTGTTGGTATTTCTATCTATGTTAAGTGTTCCAAAGGGGATAGTCAAGGTAACTATATCGCTATACAAAAATGGGGAGATGAAAAAATTCATCCCCATTTTGCTAGATTAATTTCTGAGCTCATGGAACAGGAAGAATTGGATAATAAGCAAAACTTATTATAG
>Scapharca_broughtonii_(1)_ORF104
ATAAATAGCGAGATAGCTCAATTGAAGAATTATAAGCGGCGGACTACTATCAGAGATGAAGTTGGCCCCAGCTTTCCTATGGATCATGATTGTCGTGTTTTTCTCTTGGTGTGGTCTATATATCATAATGTTGGTTTAAATGTTTTATGTGATTTAGATGGTAAAAATCTTTTTATTTTTTTTTTTCTTAAGAAGTTTGTAAAAATGTCGTATTCTGTAATTCTTCACCAATTAGATGATAAAATCGTAGATGGTATAGAGTTAATAAGGATGGGTCGTGTTAATTCTATTGGGGCTTATGGTGCTAAATTTATTTCTAATTTTATTTTTTTTTTTGATGGGGTTATGAGTGTTGGAATTTCTATCTTTGTTAAGTGTTCCAAAGGGGATAATCAGGATAACTATATTGCTATACAAAAATGGTGAGATGAAGAAATTCATCCTCATTTTGCTAAATTAATTTCTGAGCTCATGGAACAGGAAGAATCTGACAATAAGCAAAATTTATTGTAG
>Scapharca_broughtonii_(2)_ORF104
ATAAATAGCGAGATAGCTCAATTGAAGAATTATAAGCGGCGGACTACTATCAGAGATGAAGTTGGCCCCAGCTTTCCTATGGATCATGATTGTCGTGTTTTTCTCTTGGTGTGGTCTATATATCATAATGTTGGTTTAAATGTTTTATGTGATTTAGATGGTAAAAATCTTTTTATTTTTTTTTTTCTTAAGAAGTTTGTAAAAATGTCGTATTCTGTAATTCTTCACCAATTAGATGATAAAATCGTAGATGGTATAGAGTTAATAAGGATGGGTCGTGTTAATTCTATTGGGGCTTATGGTGCTAAATTTATTTCTAATTTTATTTTTTTTTTTGATGGGGTTATGAGTGTTGGAATTTCTATCTTTGTTAAGTGTTCCAAAGGGGATAATCAGGATAACTATATTGCTATACAAAAATGGTGAGATGAAGAAATTCATCCTCATTTTGCTAAATTAATTTCTGAGCTCATGGAACAGGAAGAATCTGACAATAAGCAAAATTTATTGTAG
>Scapharca_broughtonii_(3)_ORF104
ATAAATAGCGAGATAGCTCAATTGAAGAATTATAAGCGGCGGACTACTATCAGAGATGAAGTTGGCCCCAGCTTTCCTATGGATCATGATTGTCGTGTTTTTCTCTTGGTGTGGTCTATATATCATAATGTTGGTTTAAATGTTTTATGTGATTTAGATGGTAAAAATCTTTTTATTTTTTTTTTTCTTAAGAAGTTTGTAAAAATGTCGTATTCTGTAATTCTTCACCAATTAGATGATAAAATCGTAGATGGTATAGAGTTAATAAGGATGGGTCGTGTTAATTCTATTGGGGCTTATGGTGCTAAATTTATTTCTAATTTTATTTTTTTTTTTGATGGGGTTATGAGTGTTGGAATTTCTATCTTTGTTAAGTGTTCCAAAGGGGATAATCAGGATAACTATATTGCTATACAAAAATGGTGAGATGAAGAAATTCATCCTCATTTTGCTAAATTAATTTCTGAGCTCATGGAACAGGAAGAATCTGACAATAAGCAAAATTTATTGTAG
>Scapharca_broughtonii_(6)_ORF104
ATAAAGAGCGAGATAGCTCAATTAAAGAATTATAAGCGGCGGACTACTATCAGAGATGAAGTTGGCCCCAGCTTTCCTATAGATCATGATTGTCGTGTTTTTCTCTTGGTGTGGTCTATATATCATAATGTCGGTTTAAATGTTTTACGTGATCTAGATGGTAAAGATCTTTTTATTTTTTTTTTTCTTAAGAAGTTTGTAAAAATGTCGTATTCAGCAATTCTTCATCAGTTAGATGATAAAATTGTAGATGGTATAGAGTTAATAAGGACGGGTCGTGTTAAATCTATTGGGGCTTATGGTGCTAAATTTATTTCTAATTTTATTTTTTTTTTTGATGGGGTTATGAGTGTTGGTATTTCTATCTATGTTAAGTGTTCCAAAGGGGATAGTCAAGGTAACTATATCGCTATACAAAAATGGTGAGATGAAGAAATTCATCCTCATTTTGCTAGATTAATTTCTGAGCTCATGGAACAGGAAGAATTGGATAATAAGCAAAACTTATTATAG
>Scapharca_cornea_ORF104_b
ATGAAAAAAGAGGCTTCGGAATCCTTAAAATATTTACGGCGTACGTGGGTTAGTGAAATGGTTGGGGATAGATTTCCAATTGATCATGAATGTCGGGAGTTTCTTTTTGTTTGGTTTTTTTATATTAATGTGACTATTAACATTTTGATTGAGAGTAGAAGTAGTCGGATTTTAAAATTTTTGTTTTTTTTATTTAAAAAGATAGTTAAACTTTTTTATGAGGCTAATTTAGTGGAGTTGGATGAGGAAATTTTGGATAGAATTAAGAAAACTGGTTGTGTTAGAAGTTCTATTAAAGTTAGGGACATAAAATCATTGATTGGTTCTATTATTTTTATCTATTTTTGTGTTAATAGTATAATTTTATTTTGTGTTTGATGTTCTAGTAAGGTTAATCGTGATAAATATGTTTTTCTTCTTGAATGGTGAGAGGGGGAAGTATTTACCCCCCTTGACGAGAAGTTAAGAGATTTAATAAGGAGGTAG
>Scapharca_cornea_ORF104-c
ATGTATAATTCCGGGCTTTTAACCCGAAGTAGAAGAATAGTGCTTCAGAACGGGATGGTGAGATTGTCAATATCCAATAAAACTATTTACAAGTCTAAGAATTTATTAATAATTGAAAGAAGGGAAAAATTTTGTAAATCAGTAGCTTGTTACCGTGTTCGGCCACGTCATGATGGGGGTCCGATTAATAATAAATTTCCTGGGGATAATAAATGTCATTTTTATTTTATTGATTGGTATAAATGTGTGGATCTTAGATTTAATTTATTAATTTTTAGGCACAAAAATGTTTTGAAGTTTATCTTTTTTTTAATATTTCAATTATATAGTCGCTCTTTTTTTTTTATCTTAGAGCGATTAAATAAAAAAATTTTAAAGAGAATAGAATTAAAGAAGTATGGTATTATTAGTTCTTACGAGGCCAAGGGAGCAAAGTATGTTTCTAAGTTTGTTTTTTTTGTTAACTATTATGTTAACAAGATGCTTCTTGTTATAGCGAAGTATTCTTGAAAAGCTGAGCAAAAGGAATATTATATAAATTTTCACGAGTCATTTTGTTCATATGTAAAGTTTCCTTTTACCATGAAGTTTAAGGAATTAATAAATTTTGAAGATCTAGAGGATAATTCTAAGTTTAATAATTATTAA
>Scapharca_cornea_ORF104
ATTAAAGAAGAGGCTTTGAAATCTTTAAATTATCGACGGTGTAGAAGTGTGAGAAAAAAAGTTGGTAATAATTTTCCAATGAATCATGATTGTCGTAATTTTTTTTTTGTTTGGTTTTTTTATGCAAATGTGACTTTTGGGTTTTTAATTTCTTCTCATAATGGTATTTTAAAATTAGTATTTTTTTTTCTAAAAAAATTATTAGAGTTTTTTTATGGTTTTGTTTTAGGTCAACTAGATAAGGAAATTATAAGTAAAATGAAGATAAAGGAAAATGGGTTAATTAATTCTACTGAGGCTAGAGGTGCGAAGTTTATTTCTGATTTTGTTTTTTTTATAAATAATTGTTTTAAAATACTAATTATATATTTTATTAATAATCATGAAGGAACTTACCAAAAAAAGTATATTTTTTTGGATGAGTGATTTCGTAAGGAGGTATACTATCCTGCTGGAATAAAGTTGAAGGAGTTAATTGAGCGTGAGGTCTAA
>Scapharca_cornea_ORF104-d
ATGTATAATTCCGGGCTTTTAACCCGAAGTAGAAGAATAGTGCTTCAGAACGGGATGGTGAGATTGTCAATATCCAATAAAACTATTTACAAGTCTAATAATTTATTAATAATTGAAGGAAGGGAAAAATTTTGTAAATCAGTAGCTTGTTACCGTGTTCGGCCACGTCATGATGGGGGACCGATTAATAATAAATTTCCTGGGGATAATAAATGTCATTTTTATTTTATTGATTGGTATAAATGTGTGGATCTTAGATTTAATTTATTAATTTTTAGGCACAAAAATGTTTTGAAGTTTATCTTTTTTTTAATATTTCAATTATATAGTCGCTCTTTTTTTTTTATCTTAGAGCGATTAAATAAAAAAATTTTAAAGAGAATAGAATTAAAGAAGTATGGTATTATTAGTTCTTACGAGGCCAAGGGAGCAAAGTATGTTTCTAAGTTTGTTTTTTTTGTTAACTATTATCTTAACAAGATGCTTCTTGTTATAGCGAAGTATTCTTGAAAAGCTGAGCAAAAGGAATATTATATAAATTTTCACGAGTCATTTTGTTCATATGTAAAGTTTCCTTTTACCATGAAGTTTAAGGAATTAATAAATTTTGAAGATCTAGAGGATAATTCTAAGTTTAATAATTATTAA
>Scapharca_inaequivalvis_ORF104
ATACGACTTGAATTAAAGAATTTTAAATTCTATAAACGGCGGACTACTATCAGTGATGATGCTGGTCCGAAATTTCCAATTGATCATGATTGCCGTGTTTTTTTTTTGGTATGGTTTCTTCACTTTAGTGTTGGTTTAAATATACTATCTGTTTTATTTAATAAAAGTTTTTGAGTGCACGATTCACTTAAAAAGTTCATAAGTGCGTCTTATTACGTTATTCTTCATCAATTGGATGAAAAGATTGTTGAGAGTATAGAATTAAAGGAGAAAGGTCGCCTCAACTCTATTAAGGCTAGTGGTGCAAATTTCCTTTCTCATCTTATTTTCTTTTTCAATAAATCTATGAGTCTAGTTATTTTTGTTTGTATTAAGTGTTCTGAAGGGGGTGACAAAAGTGAGCTTATTAAATTACAGAATTGGTGGGATGAAGAGCTTACTCATTTTAATTCCCTAATTACTAAGCTTGCTGAGCAAGAGGAGCAGGTTAATTTATAA
>Scapharca_kagoshimensis_(2)_ORF104-b
ATTAATTTTGCTCGTACAGTAAAAGGCTCCAGGTTCTCGTCGGCTTTATATAGGTGTGTAAAGGGTGAATTAGTCCAGACAAAAAACTACGAGCGTCGAACTGGTGTTAGGGATAAGTTTGGTTTTAACTTTCCGTTAAATCATGACTGCCGTGGTATTCTTTTTGTGTGGTTTTTTTATTTTAATGTTGGTTTGAATGTAATTTATGTTTTAGATGAGAGATGTCCTTTGCCTCTTATTTGTTTTTTTAAGAAGTTTATAGGGCTGTCTTATTCTACTACTCTTTATCATTTAGATCTTAAAATCGTTGATTCTATAAAAATAAAAAAAATAGGCTGTATTAAGTACACCGGGGCTAGCGGTGCTAAACTTATCTCTCATTTTGTTTTTTTTTTTAATGAGGTTATAAGTATTGGCATTTCCATTTATATTAGTTTTATACCTGAAGGAGAAAAACGGGATAATTTTATTTTTTTGAAAAGATGATGGGATAAAGAAGTTTGTGTTCATTTTGACAAACTTATCTCCCAGTTCGTTGAACAGGAGGAATCGGATAATAGGTAA
>Scapharca_kagoshimensis_(2)_ORF104-c
ATGGATTTAAAAAAGTGTGAACAAAGTGAGACTGCTCACACGAAGGATTATAAGCGGCAGACTGGTGTTAGAGGTGGGATAGGCCCAAACTCTCCTATTAATCATAATTGCCGTGATGTTTTTTTTATGTGGCTTTTTTGTTTTAATGTTGGTTTAAATCTTATTTATCCTCTAGGCGGAAAAAATTCTTTTTTTTTTATTTGTCTTTTTAAGAAGTTTATAGAGTTACCCTGCTCTATTGTCATTGATTATTTGGATCGTAGGACTTTTGTTGATGGTAAAAAACTAGTTAAGATACTTTTTTTTAATTATCCCAATACCAATGACACTAAATTTATTTTTAATCTTATTCTTTTTTTTAATGAGATTATGAGTGTTGGTATTTTTATTTATACTTATATGATTATTACCGAAAGGGAAAATCGAAATAATCTTATCTCTTTACAAAAATGGTGAGATAATGAAGTTTGTGATCGTTTTGATAAACTATTCTCCGAGTTTGTTGAACAGGAGGAATCGGATTATAATTAA
>Scapharca_kagoshimensis_(2)_ORF104
ATAAAGAGTGAAACAGCTCAAATGAAAAATTACAAGCGGCGAACTAGGATTAGAGATGATATCGGTTTTAACTTTCCTATAAACCACGATTGTCGTGGTCTCCTTTTTGCGTGGTTTTTTTATTTTAATGTTGGTTTGAAACTTATGTATGTGTTATATGGAAGGAATTCTTTTATTCTTTTTTGTTTTTTTAAGAAGTTTATAAAAATATCTTATTCTATTATTCTTCATCATTTAGATGATAAAATCGCTGATGGTATAGAATTAAAAGAATTGGGTCGCATTAAGTCTACTGGAGCTAGTGGTGCTAAATTTGTTTCTGAATTTATTCTTTTTTTTAATATAGTTATAAGCGCTGGAATTTCTATTTATATTGATAAGATTACCGAAGGGGAAGATCGGGATTATTTCATTTATTTACAAAAATGATGGGATGAAGAAATTTGTTTGCATTTTGATGAATTAATTGCTGAGCTTATTGAACAAGAGGAATTGGATAGAAAATAG
>Scapharca_kagoshimensis_(1)_ORF104-b
GTAAAGAGTGAATTAGTCCAGACAAAAAACTACGAGCGTCGAACTGGTGTTAGGGATAAGTTTGGTTTTAACTTTCCGTTAAATCATGACTGCCGTGGTATTCTTTTTGTGTGGTTTTTTTATTTTAATGTTGGTTTGAATGTAATTTATGTTTTAGATGAGAGATGTCCTTTGCCTCTTATTTGTTTTTTTAAGAAGTTTATAGGGCTGTCTTATTCTACTACTCTTTATCATTTAGATCTTAAAATCGTTGATTCTATAAAAATAAAAAAAATAGGCTGTATTAAGTACACCGGGGCTAGCGGTGCTAAACTTATTTCTCATTTTGTTTTTTTTTTTAATGAGGTTATAAGTATTGGCATTTCCATTTATATTAGTTTTATACCTGAAGGAGAAAAACGGGATAATTTTATTTTTTTGAAAAGATGATGGGATAAAGAAGTTTGTGTTCATTTTGACAAACTTATTTCCCAGTTCGTTGAACAGGAGGAATCGGATAATAGGTAA
>Scapharca_kagoshimensis_(1)_ORF104-c
AGTGAGACTGCTCACACGAAGGATTATAAGCGGCAGACTGGTGTTAGAGGTGGGATAGGTCCAAACTCTCCTATTAATCATAATTGCCGTGATGTTTTTTTTATATGGCTTTTTTGTTTTAATGTTGGTTTAAATTTTATTTATCTTTTAGGCGGAAAAAATTCCTTTTTTTTTATTTGTCTTTTTAAGAAGTTTATAGAGTTACCCTGCTCTATTATCATTGATTATTTGGATCGTAGGACTTTTGTTGATGGTAAAAAACTCGTTAAGATACTTTTTTTTAATTATCCCAATACCAATGACACTAAATTTATTTTTAATCTTATTCTTTTTTTTAATGAGATTATGAGTGTTGGTATTTTTATTTATACTTATATGATTATTACCGAAAGGGAAAATCGAAATAATCCAATCTTCTACATACTCGTGAGATACAAGGAAGTTTGTGATCGTTTTGATAAACTATTCTCCGAGTTCGTCTTAAAGGAAGGTCGTAATATTTTTAAAGTTCGGTAA
>Scapharca_kagoshimensis_(1)_ORF104
ATGTGTATAAAGAGTGAAACAGCTCAAATGAAAAAATACAAGCGGCGAACTAGGATTAGAGATGATATTGGTTTTAACTTTCCTATAAACCACGATTGTCGTGGTCTTCTTTTTGCGTGGTTTTTTTATTTTAATGTTGGTTTGAAACTTATGTATGTGTTATATGGAAGGAATTCTTTTATTCTTTTTTGTTTTTTTAAGAATTTTATAAAAATATCTTATTCTACTATTCTTCATCATTTAGATGATAAAATCGCTGATGGTATAGAATTAAAAGAATTGGGTCGCATTAAGTCTACTGGAGCTAGTGGTGCTAAATTTGTTTCTGAATTTATTCTTTTTTTTAATATAGTTATAAGTGCTGGAATTTCTATTTATATTGATAAGATTACCGAAGGGGAAAATCGGGAATTATTCATTCGTTTACAAAAATGATGGGATGGAGAAATTTGTTTGCATTTTGATGAATTAATTGCTGAGCTTATTGAACAAGAGGAATTGGATAGAAAATAG
>Scapharca_gubernaculum_ORF106
ATATTAGAGTGTTTTGTTCGGGGAGTTTCTGAAGAATTTCAGGCTTTTAACTTGAGTGATATTAAATTTTATATCCGGACTATAAAAAAAGAGTTTAGAGATATTTTAAATAAGATTAAGATTGAGGAAAGTAAGTTATCAAGAAGTTATATTATTAGAACAGATATCAGAGCTAAAGCTGGAAAGAATTTTCCTAAAGCTCATGAGTGTCGTATATTTCTTTTTATATGATTTTTTCATTTAAATGTAGTTTGAAAATTTTTAATTAACGAAAGAAGGGGCACCTTGAAACTATTATTTAAATCGGATCATACTTACTTACAATTTCAATATTTTACTCTTCTCTATCAAGTAGATTCTGAGATTGTAAAGAGGGTGAAGCTAGAGAAAGATGGTGTTATTAGTTCTATTAAAGGTAGAGGAGCAAAATTTTTATACAAGCCTGTTATTATCACTAATAAATGGGTTTATGATAATATTTCAACTTGTATTTTCTATTGTAGGGATGATCAACGAGAGAAGTACCTTCTTCTTCAGAATTGGTGGCGTACAGAGATTTCTGATATGTACAATGATAAAATTGATAGGTTTTTTAAATTGGAGTTTTCTATTAAGTCAAAAGATTAA
>Scapharca_broughtonii_(4)_ORF106
ATGTCAGGCTTAGTAACCTATAGTTCAAAAGTTTTTGTCCGCACTATTAAAAAGGAGTTTTTATTACTTCTGGAAAAAAGTAAAAATGAAGAACTTGAATCTTCTAAAAATTATACATTTAATACTCAATTTAGGATTAAGGGCGGAGACAGGTTCCCGCGTGATCACGGTTGTCGAAATCTTCTTTTTATGTGGTTTTTTTATATAAACGTAACTTTTAATATACTGATTGATGAGAGTGAAGGATGTACTAGATTTTTTTGTATAACAAATAAGAAGTTTCTAGAATCTTGTTTTTTAGTTCTTCTTAATATACTGGATTCTGAAATTGAAAAAAGGTTAAAATTAATAAAAGCCGGTAAGTTAGTTTCAATTCAGGGAAGAGGCGCTATTAGTGTTTGTAAGTTCTTACTTCTTATTAATGGTTGGATGGATGAAATCATTTCAGGAATTGTCTTACATTCTAAAGGGTCTCAGCGAGTAAAGCTCATTATTTTACAAGAATGGTGAATAGGGGATGTAAATGGTCGTTATAGTAATGAAGTTAAGAGTTTAGCAATGTTGGAGTACTATACCAAATCTGATGATTAA
>Scapharca_broughtonii_(5)_ORF106
ATGTCAGGCTTAGTAACCTATAGTTCAAAAGTTTTTGTCCGCACTATTAAAAAGGAGTTTTTATTACTTCTGGAAAAAAGTAAAAATGAAGAACTTGAATCTTCTAAAAATTATACATTTAATACTCAATTTAGGATTAAGGGCGGAGACAGGTTCCCGCGTGATCACGGTTGTCGAAATCTTCTTTTTATGTGGTTTTTTTATATAAACGTAACTTTTAATATACTGATTGATGAGAGTGAAGGATGTACTAGATTTTTTTGTATAACAAATAAGAAGTTTCTAGAATCTTGTTTTTTAGTTCTTCTTAATATACTGGATTCTGAAATTGAAAAAAGGTTAAAATTAATAAAAGCCGGTAAGTTAGTTTCAATTCAGGGAAGAGGCGCTATTAGTGTTTGTAAGTTCTTACTTCTTATTAATGGTTGGATGGATGAAATCATTTCAGGAATTGTCTTACATTCTAAAGGGTCTCAGCGAGTAAAGCTCATTATTTTACAAGAATGGTGAATAGGGGATGTAAATGGTCGTTATAGTAATGAAGTTAAGAGTTTAGCAATGTTGGAGTACTATACCAAATCTGATGATTAA
>Scapharca_broughtonii_(1)_ORF106
GTGGTTAAAAAGTTTTTGTCCGTACTAATCGAAAAAGAGTTTTTATCACTTCTGGAAAAAAGCAAAAAGGCAGAATTTGAATCCTCCAAGAAATATCCCTTTAATACTGAATTTAGGATTAAGGGCGGAGATAGGTTTCCTCATGATCACGGTTGTCGAAATATTCTTTTTATGTGGTTTTTTTATATAAATGTAACTTTTAATATACTGATTGCTGAGACTGAAGGATGAACTAGGTTTTTATGTACAGCAAATAAGAAGTTTTTAAAATCTTGTTTTTTAGTTATTCTCAATACACTGGATTCTGAAATTGAAAAAAGGTTAGAATTAAAAAAAGCCGGTAAGTTAGTTTCAACTCAGGGAAGAGGCGCTATTAGTGTTTGTAAGTTCTTACTTCTTATTAATGATTGGATGGACGAAATAATTTTAGGAATTGTCATAATTTCTAAAGGGCCTCAGCGAGTAAAGCTTATAGTTTTACAAGAATGGTGAACAGGGGATGTAAATGGTCGTTATAGTAATGAAATTAAGAGTTTAGCAATGTTGGAGTATTATACTAAATCTGATGATCGATAA
>Scapharca_broughtonii_(2)_ORF106
GTGGTTAAAAAGTTTTTGTCCGTACTAATCGAAAAAGAGTTTTTATCACTTCTGGAAAAAAGCAAAAAGGCAGAATTTGAATCCTCCAAGAAATATCCCTTTAATACTGAATTTAGGATTAAGGGCGGAGATAGGTTTCCTCATGATCACGGTTGTCGAAATATTCTTTTTATGTGGTTTTTTTATATAAATGTAACTTTTAATATACTGATTGCTGAGACTGAAGGATGAACTAGGTTTTTATGTACAGCAAATAAGAAGTTTTTAAAATCTTGTTTTTTAGTTATTCTCAATACACTGGATTCTGAAATTGAAAAAAGGTTAGAATTAAAAAAAGCCGGTAAGTTAGTTTCAACTCAGGGAAGAGGCGCTATTAGTGTTTGTAAGTTCTTACTTCTTATTAATGATTGGATGGACGAAATAATTTTAGGAATTGTCATAATTTCTAAAGGGCCTCAGCGAGTAAAGCTTATAGTTTTACAAGAATGGTGAACAGGGGATGTAAATGGTCGTTATAGTAATGAAATTAAGAGTTTAGCAATGTTGGAGTATTATACTAAATCTGATGATCGATAA
>Scapharca_broughtonii_(3)_ORF106
GTGGTTAAAAAGTTTTTGTCCGTACTAATCGAAAAAGAGTTTTTATCACTTCTGGAAAAAAGCAAAAAGGCAGAATTTGAATCCTCCAAGAAATATCCCTTTAATACTGAATTTAGGATTAAGGGCGGAGATAGGTTTCCTCATGATCACGGTTGTCGAAATATTCTTTTTATGTGGTTTTTTTATATAAATGTAACTTTTAATATACTGATTGCTGAGACTGAAGGATGAACTAGGTTTTTATGTACAGCAAATAAGAAGTTTTTAAAATCTTGTTTTTTAGTTATTCTCAATACACTGGATTCTGAAATTGAAAAAAGGTTAGAATTAAAAAAAGCCGGTAAGTTAGTTTCAACTCAGGGAAGAGGCGCTATTAGTGTTTGTAAGTTCTTACTTCTTATTAATGATTGGATGGACGAAATAATTTTAGGAATTGTCTTAAATTCTAAAGGGCCTCAGCGAGTAAAGCTTATAGTTTTACAAGAATGGTGAACAGGGGATGTAAATGGTCGTTATAGTAATGAAATTAAGAGTTTAGCAATGTTGGAGTATTATACTAAATCTGATGATCGATAA
>Scapharca_broughtonii_(6)_ORF106
ATGTCAGGCTTAGTAACCTATAGTTCAAAAGTTTTTGTCCGCACTATTAAAAAGGAGTTTTTATTACTTCTGGAAAAAAGTAAAAATGAAGAACTTGAATCTTCTAAAAATTATACATTTAATACTCAATTTAGGATTAAGGGCGGAGACAGGTTCCCGCGTGATCACGGTTGTCGAAATCTTCTTTTTATGTGGTTTTTTTATATAAACGTAACTTTTAATATACTGATTGATGAGAGTGAAGGATGTACTAGATTTTTTTGTATAACAAATAAGAAGTTTCTAGAATCTTGTTTTTTAGTTCTTCTTAATATACTGGATTCTGAAATTGAAAAAAGGTTAAAATTAATAAAAGCCGGTAAGTTAGTTTCAATTCAGGGAAGAGGCGCTATTAGTGTTTGTAAGTTCTTACTTCTTATTAATGGTTGGATGGATGAAATCATTTCAGGAATTGTCTTACATTCTAAAGGGTCTCAGCGAGTAAAGCTCATTATTTTACAAGAATGGTGAATAGGGGATGTAAATGGTCGTTATAGTAATGAAATTAAGAGTTTAGCAATGTTGGAGTACTATACCAAATCTGATGATTAA
>Scapharca_cornea_ORF106
ATTAAATTTTATATCCGGACTATAAAAAAAGAGTTTAGAGATATTTTAAATAAGATTAAGATTGAGGAAAGTAAGTTATCAAGAAGTTATATTATTAGAACAGATATCAGAGCTAAAGCTGGAAAGAATTTTCCTAAAGCTCATGAGTGTCGTATATTTCTTTTTATATGATTTTTTCATTTAAATGTAGTTTGAAAATTTTTAATTAACGAAAGAAGGGGCACCTTGAAACTATTATTTAAATCGGATCATACTTACTTACAATTTCAATATTTTACTCTTCTCTATCAAGTAGATTCTGAGATTGTAAAGAGGGTGAAGCTAGAGAAAGATGGTGTTATTAGTTCTATTAAAGGTAGAGGAGCAAAATTTTTATACAAGCCTGTTATTATCACTAATAAATGGGTTTATGATAATATTTCAACTTGTATTTTCTATTGTAGGGATGATCAACGAGAGAAGTACCTTCTTCTTCAGAATTGGTGGCGTACAGAGATTTCTGATATGTACAATGATAAAATTGATAGGTTTTTTAAATTGGAGTTTTCTATTAAGTCAAAAGATTAA
>Scapharca_inaequivalvis_ORF106
ATAAATTGGGAAAAGGAAAAGGCCGCCTCACGTATATACGTTCTTCAATCGGAAGCCGTATTGGGAGTTAGGGATTTTCCGGTCAATCATGATTGTCGTTTGTTTCTCTTTCGGTGATTTTTTCTCATAAATGTATCCTTTAATATCATGATTGATAGAAGGGAAGGTGTTTCTAGGTATATATCTATGTCAAATAAAAAGTTCTTTAATTCTCTTTATTTAATAATTCTTTTTCAATTGGACTCTGAGATTGTTAAAGGAATAGAATTAAAGAAAGCCGGTCGCCTGCTTTCGGTTGAGGCTAAAGGGGCTAATTCTATTCGTGATCCCATTATTTCTATTACTAAATGGATGGGGGTAAATATTTCTGGTCTTGTATTACATTCTAATGGCTACGATCGAGATGAGCTTCTTTCTTTTCTATGGTGATGGAAAAAAAAGGTCAGCGGTCCTTCTTTCAAAAAAATTGGTAAGTTATCTGACTTAGAGCTTTATATTAAGAGTGAAAGTTGACGCTGCCGCTAG
>Scapharca_kagoshimensis_(2)_ORF106
ATAAAGAAAGAGCATGAGGTTTCTGGAGCATATAGTTCTGAAACCTATTTTAGGGTTAAAGTTGGGAAGAGGTTCCCACGTAATCACGATTGTCGAATTCTTCTTTATACATGGTTTTTTTATATAAATGTAACTTTTAATATATTGATTGAGGAGAGTGGTGGATGTCTTCCGGTATTATTTGACTCAAATAAGAAGTTTTTTGAATCTTGTTATCTAGTTCTTCTTAATATATTGGATTCTGAAATTGAAAAAAGATTAGAGTTAGTAAAGGCCGGTAAGTTGAGCTCAATTAAGGCAAGAGGCGCTAATTGTATTTGTAGTTTTTTTCTTCTTATTAATATATGGATGGGTGAAACTATTTCCGGGTTTGCTATACACGCTGAAGAGCCTCAGCAGGATAAGATTTTTGCTCTACAGAATTGGTGGAAAAGAAATGTTGATGTTCGATTTGGTAATGAAATTAAGCATTTAGCAAGGTTAGAATATTATATTAAGTTTGATAATTAA
>Scapharca_kagoshimensis_(1)_ORF106
GTGTTAGGTTTTTAACCTGAGAGTCAAAATAATTTTGTCCGTATTATAAGGAAAGAGTTTTCATCACTTTTAGAAGCGAGTATAAAGAAAGAGCATGAGGTTTCTGGAGCATATAGTTCTGAAACCTATTTTAGGGTTAAAGTTGGGAAGAGGTTCCCACGTAATCACGATTGTCGAATTCTTCTTTATACATGGTTTTTTTATATAAATGTAACTTTTAATATATTGATTGAGGAGAGTAGTGGATGTCTTCCGGTATTATTTGACTCAAATAAAAAGTTTTTTGAATCTTGTTATCTAGTTCTTCTTAATATATTGGATTCTGAAATTGAAAAAAGATTAGAGTTAGTAAAGGCCGGTAAGTTGGGCTCAATTAAGGCAAGAGGCGCTAATTGTATTTGTAGTTTTTTTCTTCTTATTAATATATGGATGGGTGAAACTATTTCCGGGTTTGCTATACACGCTAAAGAGCCTCAGCAGGATAAGATTTTTGCTCTACAGAGTTGGTGAAAAAGAAATGTTGATGTTCGATTTGGTAATGAAATTAAGCATTTAGCAAGGTTAGAGTATTATATTAAGTTTGATAATTAA
>Scapharca_gubernaculum_ORF10
ATGCAATTTAGAAAAATTGAGAATTGAGAATTTATTAGGATTTTAATTTTGTTATATATTTTTATTTTATTTTTCTTTGTTTGGGCTGTTTTTTCATTTAATGAAAAAGAGGAGCTAAAAGTAATCAATGTAAAGAAAAATCCAATCCCAGAAGGGATTCCACCTTTCTGATGAGAGCAGGAGATTAAATTATCAATAGACGAAAAAGGTTTAGTTTACTATTACGTACTTTTTGTTCATATTTATTATATTTATTTGGATAGGATGAAGGACCTAAATCCAGATAATAGGTGAAAATATGCTTCTCGTCATTTAAACTCTACATTATTAAATGTAAATAAACTTTTTTGTGTTTATAAGAAAGATTTAAAAGAGTGTAATAATTTTTATAGTATGAGTTTTTATTTACTTAATCTTATTCATGAGTTAGACAGGTGTGTTCGTGGTTATTTTACTTATTCTAAGCGTAATTACCGTTATCATAAATTGGGGAAAGATCAAACTGAGTTATTATTGAGGAGTTGGGTTTTATTATATGATATTGTTTTATATCAATTGCAACACGGTCCTTTTATTTGGAAATAA
>Scapharca_broughtonii_(4)_ORF10
ATGTATTCAAAAAATATGATAAGTTTGGAGATTATTGGTGTTTTTGTTGGGTTATATATTATTTTTTTATTATTGTTTATTGTGGTTATTTTATTTTATCGTAATAGAGTAGGTTTTAAAGTTGAGGAAATCAAGAAAAGTCAAATTCCCGAAGGTGTCCCTCCTTTTTGATGGGAGCATGAGTTTTATTTATTTATTAGTGAAAAAAGTTCTCTTTATTTTTATATGCTTTATGTTCATATTTACCATATTTATTTAGAGGGGGTTAAAGATCTTGATCTGAACTGTAATCGAAAAGAAGATTGTCGGAGTTATAAAGATGTGCTATTAGGTGTTGATAAGCTTTTTCACACTTATTGAAATCATTTTAAGGGGTGTAATAATCATTATTATAGAACTTTTTATCTTTATAAATTTATATTTGAGGTGGGTAAGATTGTTCGATATTATTTATCAGTTTCTAAATATAATTACCGTCACCATAAGACGGGTAATGATCAGACTAAATTATTATTTAAGAGTTGGGCTTTGTTTTATAGTATTATTTTATATCAACTGCGGCATGGTCCTTTTACATGGAAGTAG
>Scapharca_broughtonii_(5)_ORF10
ATGTATTCAAAAAATATGATAAGTTTGGAGATTATTGGTGTTTTTGTTGGGTTATATATTATTTTTTTATTATTGTTTATTGTGGTTATTTTATTTTATCGTAATAGAGTAGGTTTTAAAGTTGAGGAAATCAAGAAAAGTCAAATTCCCGAAGGTGTCCCTCCTTTTTGATGGGAGCATGAGTTTTATTTATTTATTAGTGAAAAAAGTTCTCTTTATTTTTATATGCTTTATGTTCATATTTACCATATTTATTTAGAGGGGGTTAAAGATCTTGATCTGAACTGTAATCGAAAAGAAGATTGTCGGAGTTATAAAGATGTGCTATTAGGTGTTGATAAGCTTTTTCACACTTATTGAAATCATTTTAAGGGGTGTAATAATCATTATTATAGAACTTTTTATCTTTATAAATTTATATTTGAGGTGGGTAAGATTGTTCGATATTATTTATTAGTTTCTAAATATAATTACCGTCACCATAAGACGGGTAATGATCAGACTAAATTATTATTTAAGAGTTGGGCTTTGTTTTATAGTATTATTTTATATCAACTGCGGCATGGTCCTTTTACATGGAAGTAG
>Scapharca_broughtonii_(1)_ORF10
ATGTATTCAAAAAATATAATAAGTTTGGAGATTATTGGTGTTTTTGTCGGGTTTTATATTATTTTTTTATTATTGTTTATTGTGGTTATTTTATTTTATTGTAATAGAGTAGAGTTTAAAGTTGAGGAAGTCAAGAAAAGTCAAATTCCCGAAGGTGTTCCTCCTTTTTGATGGGAGCATGAGCTTTATTTATCTATAAATGAAAAGAGTTCTCTTTATTTTTATATGCTTTATGTTCATATTTACCATATTTATTTAGAGAGGGTTAAAGATCTTGATCCGAACTGTAACCGAAAAGAAGATTGTCGGAGTTATAAAGATGTGCTGTTAGGTGTTGATAAGCTTTTTCATACTTATAGAAATTGTTTTAAGGGGTGTAATAGTCATTATTATAGAACTTTTTATTTTTATAAATTTATATTTGAGATAGGTAAGACTGTTCGATATTATTTATTAGTTTCTAAATATAATTATCGTCACCATGAGACGGGTAATGATCAGACTAAATTATTATTCAAGAGTTGGGTTTTGTTTTATAGTATTATTTTATATCAATTACGGCATGGTCCTTTTACCTGGAAGTAG
>Scapharca_broughtonii_(2)_ORF10
ATGTATTCAAAAAATATAATAAGTTTGGAGATTATTGGTGTTTTTGTCGGGTTTTATATTATTTTTTTATTATTGTTTATTGTGGTTATTTTATTTTATTGTAATAGAGTAGAGTTTAAAGTTGAGGAAGTCAAGAAAAGTCAAATTCCCGAAGGTGTTCCTCCTTTTTGATGGGAGCATGAGCTTTATTTATCTATAAATGAAAAGAGTTCTCTTTATTTTTATATGCTTTATGTTCATATTTACCATATTTATTTAGAGAGGGTTAAAGATCTTGATCCGAACTGTAACCGAAAAGAAGATTGTCGGAGTTATAAAGATGTGCTGTTAGGTGTTGATAAGCTTTTTCATACTTATAGAAATTGTTTTAAGGGGTGTAATAGTCATTATTATAGAACTTTTTATTTTTATAAATTTATATTTGAGATAGGTAAGACTGTTCGATATTATTTATTAGTTTCTAAATATAATTATCGTCACCATGAGACGGGTAATGATCAGACTAAATTATTATTCAAGAGTTGGGTTTTGTTTTATAGTATTATTTTATATCAATTACGGCATGGTCCTTTTACCTGGAAGTAG
>Scapharca_broughtonii_(3)_ORF10
ATGTATTCAAAAAATATAATAAGTTTGGAGATTATTGGTGTTTTTGTCGGGTTTTATATTATTTTTTTATTATTGTTTATTGTGGTTATTTTATTTTATTGTAATAGAGTAGAGTTTAAAGTTGAGGAAGTCAAGAAAAGTCAAATTCCCGAAGGTGTTCCTCCTTTTTGATGGGAGCATGAGCTTTATTTATCTATAAATGAAAAGAGTTCTCTTTATTTTTATATGCTTTATGTTCATATTTACCATATTTATTTAGAGAGGGTTAAAGATCTTGATCCGAACTGTAACCGAAAAGAAGATTGTCGGAGTTATAAAGATGTGCTGTTAGGTGTTGATAAGCTTTTTCATACTTATAGAAATTATTTTAAGGGGTGTAATAGTCATTATTATAGAACTTTTTATTTTTATAAATTTATATTTGAGATAGGTAAGACTGTTCGATATTATTTATTAGTTTCTAAATATAATTATCGTCACCATGAGACGGGTAATGATCAGACTAAATTATTATTCAAGAGTTGGGTTTTGTTTTATAGTATTATTTTATATCAATTACGGCATGGTCCTTTTACCTGGAAGTAG
>Scapharca_broughtonii_(6)_ORF10
ATGTATTCAAAAAATATGATAAGTTTGGAGATTATTGGTGTTTTTGTTGGGTTATATATTATTTTTTTATTATTGTTTATTGTGGTTATTTTATTTTATCGTAATAGAGTAGGTTTTAAAGTTGAGGAAATCAAGAAAAGTCAAATTCCCGAAGGTGTCCCTCCTTTTTGATGGGAGCATGAGTTTTATTTATTTATTAGTGAAAAAAGTTCTCTTTATTTTATGCTTTATGTTCATATTTACCATATTTATTTAGAGGGGGTTAAAGATCTTGATCTGAACTGTAATCGAAAAGAAGATTGTCGGAGTTATAAAGATGTGCTATTAGGTGTTGATAAGCTTTTTCACACTTATTGAAATCATTTTAAGGGGTGTAATAATCATTATTATAGAACTTTTTATCTTTATAAATTTATATTTGAGGTGGGTAAGATTGTTCGATATTATTTATTAGTTTCTAAATATAATTACCGTCACCATAAGACGGGTAATGATCAGACTAAATTATTATTTAAGAGTTGGGCTTTGTTTTATAGTATTATTTTATATCAACTGCGGCATGGTCCTTTTACATGGAAGTAG
>Scapharca_cornea_ORF10
ATGCAATTTAGAAAAATTGAGAATTGAGAATTTATTAGGATTTTAATTTTGTTATATATTTTTATTTTATTTTTCTTTGTTTGGGCTGTTTTTTCATTTAATGAAAAAGAGGAGCTAAAAGTAATCAATGTAAAGAAAAATCCAATCCCAGAAGGGATTCCTCCTTTCTGATGAGAGCAGGAGATTAAATTATCAATAGACGAAAAAGGTTTAGTTTACTATTACGTACTTTTTGTTCATATTTATTATATTTATTTGGATAGGATGAAGGACCTAAATCCAGATAATAGGTGAAAATATGCTTCTCGTCATTTAAACTCTACATTATTAAATGTAAATAAACTTTTTTGTGTTTATAAGAAAGATTTAAAAGAGTGTAATAATTTTTATAGTATGAGTTTTTATTTACTTAATCTTATTCATGAGTTAGACAGGTGTGTTCGTGGTTATTTTACTTATTCTAAGCGTAATTACCGTTATCATAAATTGGGGAAAGATCAAACTGAGTTATTATTGAGGAGTTGGGTTTTATTATATGATATTGTTTTATATCAATTGCAACACGGTCCTTTTATTTGGAAATAA
>Scapharca_inaequivalvis_ORF10
ATGTGATTAAAGGAAATTAGGAATTTGGAGTTTATTAGTATGCTGGTTGGAATGTATATTCTTTTTTTATCACTGTTTATTTTAGTTATTTTATATTATTGTTATAAAGTAGAGTTAGAAGTTAAAAAAATTAACAACAACCAAATTCCCGAAGGTGTTCCTCCTTTTTGGTGGGAGCATGAGTTTTATTTAAATATAAATGAAAAAGGTTCTGTTTTTTTATATATACTTTATGTTCATATTTACCATATTTTTTTAAAGAGGGTAAAAGGTTTAAATCCAGATAATAGTCGAAAAGAAGATTGTCGGAATTATAAAAATGTGTTATTGAGTGTTAATAAACTTTTTCATAAGTATAAAAATTATTTTATTGAATGTAATAACCACTATTATAGAACTTTTCACTTGCATGAGTTTATCCATGAGGTAAGTAAGAGTGTTCGGTATTATTTAATTATTTCTAAATATAGTTACCGTCATCATAAGGTTGGCAAAGATCAAACTAAATTATTACTAAAAAGTTGAGATGTTTTCTTTATTATTATTGCATATCAATTGCGGCATGGTCCTTTCACTTGGAAATAA
>Scapharca_kagoshimensis_(2)_ORF10
ATAAACTTAAAAAATTTTACAAATTTGGAGATTATCGGCGTTTTGATTGGGTTTTATGTTATTTTTCTATTGTTGTTTATTATGGTTATTTTATTTTTTTGTAATAAAGTAGAATTTAAAGTTGAGGAAATCAAAAAAAACCAAATCCCAGAAGGTGTTCCTCCTTTTTGATGGGAGCACGAGTTTTATTTACCTAAAAATGAAAAGAGTTCTACTTATTTTTATATGCTTTATGTTCATATTTATCATATTTATTTGGAAAGGGTTAAAGATCTTGATCAGGATTGTAGTCGAAAAGAAGATTATAAGAGTTATAAAGATGTATTATCACGTGTTGATAAGCTTTTTTACAATCACTGAAACCATTATAAAGGGTGTAACAACCATTACTATAGAACTTTTTATTTTTTTAAATTAATATTTGAGTTAGGTAAAGTTGTTCGTTATTACTTATTAGTTTCTAAATATAGTTACCGTCGCCATAAGATTGGTGAAGATCAGACTAAATTATTATTTAAAAGTTGGGCTTTGTTTTATAGTATTATTATATATCAATTGCGACATGGCCCTTTTACTTGGAAGTAA
>Scapharca_kagoshimensis_(1)_ORF10
ATAAGCTTAAAAAATTTTACAAATTTGGAGATTATCGGCGTTTTGATTGGGTTTTATGTTATTTTTTTATTGTTGTTTATTATGGTTATTTTATTTTTTTGTAATAAAGTAGAATTTAAAGTTGAGGAAATCAAAAAAAACCAAATCCCAGAAGGTGTTCCTCCTTTTTGATGGGAGCACGAGTTTTATTTATCTATAAATGAAAAGAGTTCTACTTATTTTTATATGCTTTATGTTCATATTTATCATATTTATTTGGAAAGGGTTAAAGATCTTGATCAGGATTGTAGTCGAAAAGAAGATTATAAGAGTTATAAAGATGTATTATCACGTGTTGATAAGCTTTTTTACAATCACTGAAACCATTATAAAGGGTGTAACAACCATTACCATAGAACTTTTTATTTTTTTAAATTAATATTTGAGTTAGGTAAAGTTGTTCGTTATTACTTATTAGTTTCTAAATATAGTTACCGTCGCCATAAGATTGGTGAAGATCAGACTAAATTATTATTTAAAAGTTGGGCTTTGTTTTATAGTATTATTATATATCAATTGCGACATGGCCCTTTTACTTGGAAGTAA
>Scapharca_broughtonii_(4)_ORF11
ATATTTGTAAAGGTGCCGCAAGGAGCAAATAAGAATGGAGGTTATCCCGGATATTGAGAATTGTTTAAAGTGTTTGTTTTTTTATTTCCGATTATTTTTTCTGATATTTTGAAGAAGCGCTTAAGTGGGGGAGGGTTTGAGTTAAGTGATGATCCTTTATTAATTAAAACCCCGGTTAGATTAAAAGGCGGAGACAGCTTTCCATATAATAATCCTCGCCGTCTTATTTTGTGTGGTAGATATAATTCTAGGATAAAGGTTATTAATAAGTTGATTAGTTTGGCTGTAAACCATCCTCATAAGATGCAGATTTTTCTTTTAAAAAGTTTTGTTAGATTTTGTTATATTAAAGGGTTTGAGCGTTTGGATCGCGTTATTCTTTTGGAGATGATGAATAATGGGTTTAAAAAAAAAGTAAAGATTGATAATAGTGATGTGGGAGCGGTAGTTTCTTGTATTTGTGTTGTGGAAAAGCTTATTGCTGGTCATTTTGAGATTTGTGATAAACTTTTGAAGGCGGAACGTCGTCAAAAATTATGTAATTTATATGTTTATCATTATTTAAAAACATATGAATTTCTTTCTTGGGCTAAGGGGCTGTAA
>Scapharca_broughtonii_(5)_ORF11
ATATTTGTAAAGGTGCCGCAAGGAGCAAATAAGAATGGAGGTTATCCCGGATATTGAGAATTGTTTAAAGTGTTTGTTTTTTTATTTCCGATTATTTTTTCTGATATTTTGAAGAAGCGCTTAAGTGGGGGAGGGTTTGAGTTAAGTGATGATCCTTTATTAATTAAAACCCCGGTTAGATTAAAAGGCGGAGACAGCTTTCCATATAATAATCCTCGCCGTCTTATTTTGTGTGGTAGATATAATTCTAGGATAAAGGTTATTAATAAGTTGATTAGTTTGGCTGTAAACCATCCTCATAAGATGCAGATTTTTCTTTTAAAAAGTTTTGTTAGATTTTGTTATATTAAAGGGTTTGAGCGTTTGGATCGCGTTATTCTTTTGGAGATGATGAATAATGGGTTTAAAAAAAAAGTAAAGATTGATAATAGTGATGTGGGAGCGGTAGTTTCTTGTATTTGTGTTGTGGAAAAGCTTATTGCTGGTCATTTTGAGATTTGTGATAAACTTTTGAAGGCGGAACGTCGTCAAAAATTATGTAATTTATATGTTTATCATTATTTAAAAACATATGAATTTCTTTCTTGGGCTAAGGGGCTGTAA
>Scapharca_broughtonii_(1)_ORF11
ATATCTGTAAAGGTGCCGCAAGGAGTAAATAAGAATGGAGGTTATCCTGGATATTGGAATTTATTTAAAGTGTTTGTTTTTTTATTTCCGATTATTTTTTCTGATATTTTGAAGAAGCGCTTAAGTGGGGGAGGGTTTGAGATAAGTGGTGATCCTTTATTAATTAAAACCCCCGTTAGATTAAAAGGCGGAGACAGCTTTCCATACAATAATCCTCGTCGTCTTATTTTGTGTGGAAGGTATATTTCTAGGATAAAGGTTATTGATGGGTTGATTAGCTTGGCTGTAAACCATCCTCATAAGATGCAGATTTTTCTTTTAAAAAGTTTTATTAGATTTTGCTATATTAAAGGGTTTGAGCGTTTGGATCGCGTTATTCTTTTGGAGATGATGAATAATGGGTTTAAAAAAAAAGTAAAGATTAATAATAGCGATGTGGGAGCGGTTATTTCTTGTATTTGTGTTGTAGAAAAGCTTATTGCTGGTCAATTTGAAGTTTGTGACAAATTTTTGAAGGTGGAACGTCGGCAAAAGTTATGTAATTTATATGTTTATCATTATTTGAAAACATATGAACTTCTTTCTTGGGCTAAGGGGCTGTAG
>Scapharca_broughtonii_(2)_ORF11
ATATCTGTAAAGGTGCCGCAAGGAGCAAATAAGAATGGAGGTTATCCTGGATATTGGAATTTATTTAAAGTGTTTGTTTTTTTATTTCCGATTATTTTTTCTGATATTTTGAAGAAGCGCTTAAGTGGGGGAGGGTTTGAGATAAGTGGTGATCCTTTATTAATTAAAACCCCCGTTAGATTAAAAGGCGGAGACAGCTTTCCATACAATAATCCTCGTCGTCTTATTTTGTGTGGAAGGTATATTTCTAGGATAAAGGTTATTGATGGGTTGATTAGCTTGGCTGTAAACCATTCTCATAAGATGCAGATTTTTCTTTTAAAAAGTTTTATTAGATTTTGCTATATTAAAGGGTTTGAGCGTTTGGATCGCGTTATTCTTTTGGAGATGATGAATAATGGGTTTAAAAAAAAAGTAAAGATTAATAATAGCGATGTGGGAGCGGTTATTTCTTGTATTTGTGTTGTAGAAAAGCTTATTGCTGGTCAATTTGAAGTTTGTGACAAATTTTTGAAGGTGGAACGTCGGCAAAAGTTATGTAATTTATATGTTTATCATTATTTGAAAACATATGAACTTCTTTCTTGGGCTAAGGGGCTGTAG
>Scapharca_broughtonii_(3)_ORF11
ATATCTGTAAAGGTGCCGCAAGGAGCAAATAAGAATGGAGGTTATCCTGGATATTGGAATTTATTTAAAGTGTTTGTTTTTTTATTTCCGATTATTTTTTCTGATATTTTGAAGAAGCGCTTAAGTGGGGGAGGGTTTGAGATAAGTGGTGATCCTTTATTAATTAAAACCCCCGTTAGATTAAAAGGCGGAGACAGCTTTCCATACAATAATCCTCGTCGTCTTATTTTGTGTGGAAGGTATATTTCTAGGATAAAGGTTATTGATGGGTTGATTAGCTTGGCTGTAAACCATTCTCATAAGATGCAGATTTTTCTTTTAAAAAGTTTTATTAGATTTTGCTATATTAAAGGGTTTGAGCGTTTGGATCGCGTTATTCTTTTGGAGATGATGAATAATGGGTTTAAAAAAAAAGTAAAGATTAATAATAGCGATGTGGGAGCGGTTATTTCTTGTATTTGTGTTGTAGAAAAGCTTATTGCTGGTCAATTTGAAGTTTGTGACAAATTTTTGAAGGTGGAACGTCGGCAAAAGTTATGTAATTTATATGTTTATCATTATTTGAAAACATATGAACTTCTTTCTTGGGCTAAGGGGCTGTAG
>Scapharca_broughtonii_(6)_ORF11
ATATTTGTAAAGGTGCCGCAAGGAGCAAATAAGAATGGAGGTTATCCCGGATATTGAGAATTGTTTAAAGTGTTTGTTTTTTTATTTCCGATTATTTTTTCTGATATTTTGAAGAAGCGCTTAAGTGGGGGAGGGTTTGAGTTAAGTGATGATCCTTTATTAATTAAAACCCCGGTTAGATTAAAAGGCGGAGACAGCTTTCCATATAATAATCCTCGCCGTCTTATTTTGTGTGGTAGATATAATTCTAGGATAAAGGTTATTAATAAGTTGATTAGTTTGGCTGTAAACCATCCTCATAAGATGCAGATTTTTCTTTTAAAAAGTTTTGTTAGATTTTGTTATATTAAAGGGTTTGAGCGTTTGGATCGCGTTATTCTTTTGGAGATGATGAATAATGGGTTTAAAAAAAAAGTAAAGATTGATAATAGTGATGTGGGAGCGGTAGTTTCTTGTATTTGTGTTGTGGAAAAGCTTATTGCTGGTCATTTTGAGATTTGTGATAAACTTTTGAAGGCGGAACGTCGTCAAAAATTATGTAATTTATATGTTTATCATTATTTAAAAACATATGAATTTCTTTCTTGGGCTAAGGGGCTGTAA
>Scapharca_kagoshimensis_(2)_ORF11
ATGGTGCCACGCGGAGCAAAGAATAGTGTAGGTTATCCTACTTATTGAAGTTTCTTTATAATATTTATTTCTTTGTTTCCGTTTTTTTTTTCTGATGTTTTGAAAAAGTGTTGAAGTGGGAGAGGGTTTAAGATAAGTGACAATCCTTTATTAATTAAAACCCCATTTAGATTAAAAGGCGGAGATAGTTTTCCTTATAACAACCCTCGTCGCGTTATTATATGTAAAAGATATATTTCTAGTATAAAAGTTATCAATGGGCTAACTAGTTTGGCTGTAAATCACCCCCATAAATTGCAGGTTTTACTTTTAAAAAGTTTTGTAAGATTTTGTTTTATTAACGGGTTTGAGCGTCTGGATCGTGTTATTCTTTTGGAGATGATAAATACAGGGTTTAAAAAAAAAGTGAAGATTAATAATAGTGATGTAAAAGAAGTAATTTTTTGTATTTGTATTGTAGAAAAACTTTTTGCTGATCATTTTAAAATTTGCGATAATTTTTTGGAGGGAGAATGTCGGAAAAAATTGTTTAATTTATATGCTTATCATTTTTTGAAAATATATGAATTTCTTTCTTGGGCTAAAGGGTTATAG
>Scapharca_kagoshimensis_(1)_ORF11
ATTTTTTTTATGGTGCCACACGGAGCAAAGAATAGTGTAGGTTATCCTACTTATTGAAGTTTCTTTATAATATTTATTTCTTTGTTTCCGGTTTTTTTTTCTGATGTTTTGAAAAAGTGTTGAAGTGGGAAAGGGTTTAAGATAAGTGACAATCCTTTATTAATTAAAACCCCATTTAGATTAAAAGGCGGAGATAGTTTTCCTTATAACAACCCTCGTCGCGTTATTATATGCAAAAGATATATTTCTAGTATAAAAGTTATCAATGGGCTAACTAGTTTGGCTGTAAATCACCCCCATAAATTGCAGGTTTTACTTTTAAAAAGTTTTGTAAGATTTTGTTTTATTAAAGGGTTTGAGCGTCTGGATCGTGTTATTCTTTTGGAGATGATAAATACAGGGTTTAAAAAAAAAGTGAAGATTAATAATAGTGATGTAAAAGAAGTAATTTTTTGTATTTGTATTGTAGAAAAACTTCTTGCTGATCATTTTAAAATTTGCGATAATTTTTTGGAGGGAGAATGTCGGCAAAAATTGTTTAATTTATATGTTTATCATTTTTTGAAAATATATGAATTTCTTTCTTGGGCTAAAGGGTTATAG
>Scapharca_broughtonii_(4)_ORF127
ATTACTTTTTTTTTTGTATTAATTATAGTTTTTCTGTGTTTGTTGTGTTGGTATGGGTTTATTTCAGGATTTTGATCTGGGGTTTGGTTTGGGGTTTGTACTTATGTAACGGCATTGTTGTTTATGATGTTTGTAGTTTTGGGGGTTCCCGTTGATAATACTACAGGTACTGGCAAGAATAGGCTTATAAGTGTTTGTGGGTTTTTTACGGTGGATAAAAGTAGTGTAGATTTTTTCGATACTGAGGCAGTAGAAAGTAATAGTTTTGCTGATGATGGTTTATTTGATTATCATGGGGTTGATTCTTATCCTATTATTTCTTTTTTAGTTAAGGGTAATAATGGTAGTTTAGTAAGGGTTTCTCCATTACTAAATTCTTCTATTATCAAAGCAAACCCCAGGTGTGGGGGGCCTAGATTGAGAAATTCTCTCTTAAGGGAAGGAGGTTTTTTTATTAACTCAGCTTCTTGTGATTCTAAGAAAGTTTTTGTCCCGGTTCCTCTTCCAGATGGTCATAAGGAATTATATTTATGGTATAAATGTGTTCGTTCTAATTGTAATGAAGGAACATCTTATAATAGTTGTAATAAGGAATGATCAAAATTACAACCATATTTAGTTGGTGAAGATCTTCGGTTAAAGGGCTGGTCTGGGTATAATAAAGACCTAATTCATCAGTTTAATGTTAAGTTGGGTGAAGGTGTTAAAATGGTGGGTTTTATTGAGTTGCTTAATTGATATGAATGTAAGCGAAACAGTGTGGTCCATCATTCTGGGAATTCAATAGCAACTTGTCAATCAGAGTGAGGTAAGCTGTCCCCTCATTTAATTTGTTTTGACGTTGATTTTCCTATTGGTTTATTACGTGGCGCAGTTAAAAATATTTATTCTGGTCAGGCACAGCGTGGATTCTATGTTGATTCCGAGACTCAACTGCAGGTTAGGAGATTGGCTAGTAAGGGTGAAAATGCTAAATTAACTGAGTTTAAAGCTGATAAAGGGCCGTCAGTTATCTTGATTGCGCAATATGAAAAAGAAGATATAAGTTCAAAAAACACCGTTCCTATAGCAGCCGGATCTCGGGAGGATGACCTTAATAGAAGAAAAAGCAATTTTTCGGAAGGTGGTTATTGTAATGGGGCCAGTAGCCAAATAACAGGCCAATTTTGTGATAATCATATAAAGTTTTCTATAGAAAATTTCTATGATAAATTGGATTTTTCTGGGGTAGATATTGTTAGTTTAGGTAATAATATGGGTATAATATATAGATTTCCAGGAGCTAGGTTTTCTGAGGTTTATTTGAATACAGATTTTGGTAAGAGTGCTGGTTATGCGTTTTCTGTAGGTGATCCACGTTTTAAAATTCTTAAAGATAGTGCTACTTTTATTTCTGTTTCTTCTGATTTATTAGCAGATAGGATTAAGGATAACCCCACTTTAGTCCAAGAGGTTTTAAGTTATAAAGCTAGCATGGTGAAATTATATGAAAATACTAATCTTGCTTTAATTCAGTATATTTTAGGTACTCATTTTGTCTCTAGGGTTGGATCTGATGATTTAGGTATTCAGTATGTGGAAGGTTGTATTAATAAGAGTTATGAGTTAGGGATTAATCTTATAAGTACAGCAAGAACCTGTGCACCGAGGGATAAAACAATAAGAATTTTACATAGAAAAATTGCAATTTGGGATAATTATTATAGGAAACTTTCATTGCGTATACAGGGATTACCATCAGAAGTTAATAAAAAAAAAATTGAAAACCTTCGGGATTTTGTTAGGGTAGATGAATTAAAATCCGATTAG
>Scapharca_broughtonii_(5)_ORF127
ATTGGTGAGTGGAGTAATGAAAATACTGTTTTAGTATTTTTCATTACTTTTTTTTTTGTATTAATTATAGTTTTTCTGTGTTTGTTGTGTTGGTATGGGTTTATTTCAGGATTTTGATCTGGGGTTTGGTTTGGGGTTTGTACTTATGTAACGGCATTGTTGTTTATGATGTTTGTAGTTTTGGGGGTTCCCGTTGATAATACTACAGGTACTGGCAAGAATAGGCTTATAAGTGTTTGTGGGTTTTTTACGGTGGATAAAAGTAGTGTAGATTTTTTCGATACTGAGGCAGTAGAAAGTAATAGTTTTGCTGATGATGGTTTATTTGATTATCATGGGGTTGATTCTTATCCTATTATTTCTTTTTTAGTTAAGGGTAATAATGGTAGTTTAGTAAGGGTTTCTCCATTACTAAATTCTTCTATTATCAAAGCAAACCCCAGGTGTGGGGGGCCTAGATTGAGAAATTCTCTCTTAAGGGAAGGAGGTTTTTTTATTAACTCAGCTTCTTGTGATTCTAAGAAAGTTTTTGTCCCGGTTCCTCTTCCAGATGGTCATAAGGAATTATATTTATGGTATAAATGTGTTCGTTCTAATTGTAATGAAGGAACATCTTATAATAGTTGTAATAAGGAATGATCAAAATTACAACCATATTTAGTTGGTGAAGATCTTCGGTTAAAGGGCTGGTCTGGGTATAATAAAGACCTAATTCATCAGTTTAATGTTAAGTTGGGTGAAGGTGTTAAAATGGTGGGTTTTATTGAGTTGCTTAATTGATATGAATGTAAGCGAAACAGTGTGGTCCATCATTCTGGGAATTCAATAGCAACTTGTCAATCAGAGTGAGGTAAGCTGTCCCCTCATTTAATTTGTTTTGACGTTGATTTTCCTATTGGCTTATTACGTGGCGCAGTTAAAAATATTTATTCTGGTCAGGCACAGCGTGGATTCTATGTTGATTCCGAGACTCAACTGCAGGTTAGGAGATTGGCTAGTAAGGGTGAAAATGCTAAATTAACTGAGTTTAAAGCTGATAAAGGGCCGTCAGTTATCTTGATTGCGCAATATGAAAAAGAAGATATAAGTTCAAAAAACACCGTTCCTATAGCAGCCGGATCTCGGGAGGATGACCTTAATAGAAGAAAAAGCAATTTTTCGGAAGGTGGTTATTGTAATGGGGCCAGTAGCCAAATAACAGGCCAATTTTGTGATAATCATATAAAGTTTTCTATAGAAAATTTCTATGATAAATTGGATTTTTCTGGGGTAGATATTGTTAGTTTAGGTAATAATATGGGTATAATATATAGATTTCCAGGAGCTAGGTTTTCTGAGGTTTATTTGAATACAGATTTTGGTAAGAGTGCTGGTTATGCGTTTTCTGTAGGTGATCCACGTTTTAAAATTCTTAAAGATAGTGCTACTTTTATTTCTGTTTCTTCTGATTTATTAGCAGATAGGATTAAGGATAACCCCACTTTAGTCCAAGAGGTTTTAAGTTATAAAGCTAGCATGGTGAAATTATATGAAAATACTAATCTTGCTTTAATTCAGTATATTTTAGGTACTCATTTTGTCTCTAGGGTTGGATCTGATGATTTAGGTATTCAGTATGTGGAAGGTTGTATTAATAAGAGTTATGAGTTAGGGATTAATCTTATAAGTACAGCAAGAACCCTGTGCACCGAGGGATAA
>Scapharca_broughtonii_(1)_ORF127
ATGAAAGAGAAGTATACTAGAATTGGTGAGTGGGTTAATGAAAATACTGTTCTAGTATTTTCCATTGTTTTTTTTTTTGTGTTAATTATAGTTTTTTTGTGTTTGTTGTGTTGGTATGGTTTTATTTCAGGATTTTGATCTAGGGTTTGGTTTGGAATTTGTACTTATGTAATGGCATTATTGTTTATGGTGTTTGTAGTTTTGGGGGTTCCCGTTGATAGTACTACAGGTGCTGGCAAGAATAGGTCTATAAGTGTTTGTGGGTTTTTTACGGTGGATAAAAGTAGTGTAGATTTTTTTGATATTGAGGAAGTAGAAAGTAATAGTTTTGCTGATGATGGTTTATTTGATTATCATGGGGTTGATCCTTACCCTATTATTTCTTTTTTAGTTAAGGGTAATAATGGTAGTTTAGTAAGGGTTTCTCCATTATTAAATTCTTCTATGATCAAGGCAAACCCTAGGTGTGGGGGGTCCGGGTTGAGAAATTCTTTCTTAACGGAAGGAGATTTTTTTATTAACTCAGCTTCTTGCGATTCTAAGAAAGTTTTTGTCCCGATTCCCCTTCCAGATGGACATAAGGAATTATATTTATGGTATAAATGTGTTCGTTCTAATTGTAATGAAGGAATATCTTATAACAGTTGTAATAAGGAATGATCAAAATTACAACCGTATTTAATTGGTGAAGACCTTCGGTTAAAGGGCTGGTCTGGATATAATAAAGACCTAAATCATCAATTTAATGTTAAGTTGGGCGAAGGTGTTAAAATGGTGGGTTTTATTGAGTTGCTTAATTGATATGAATGTAAGCGAAATAGTGTAGTTCATCATTCTGGGGGTTCAATAGCAACCTGTCAATCAGAGTGAGGTAAACTGTCCCCCTATTTAATTTGTTTTGACGTTGATTTTCCTATTGGTTTATTACGTGGCGCAATTAAAAATATTTATTCTGGTCAGGCACAGCGTGGGTTTTATGTGGATTTTGAGACTCAATTGCAGGTTAGGGGATTGGCTACTAAAGGTGAAAATGCTAAATTAACTGAGTTTAAAGCTAATAAAGGGCCATCAGTTATCTTGATTGCTCAATATGAAAAAGAAGATATAAGCTCAAAAAACACCGTTCCTATAGCACCCGGATCTCAGGAGGGTGACCTTAGTAGAAGGAAAAGTAATTTTTCGGAAAGTGATTATTGTAAGGGGGCCAGTAATCAAACAACGGGCCAATCTTGTGGTAATCATGTAAAGTTTTCTATAGAAAATTTTTACGATAAATTGGATTTTTCTGGGGTAGATGTTGTTAGTTTAGGTAATAACATGGGTATAATTTATAGATTTCCAGGAGCTAGGTTTTCTGAGGTTTATTTGAGTACAGATTTTGGTAAGAGTGCTGCCTATGCGTTTTCTGTAGGTGATCCACGTTTTAAAATTCTTAAAGATGGTGCTACTTTTATTTCTGTTTCTTCTGATTTATTAGCAGATAGAATTAAGGATAATCCTAACTTAGTTCAAGAGGTTTTAAGTTATAAAGCTAACATGGTGAAATTATATGAAAATACTAACCTTGCTTTAATTCAGTACATCTTGGGTACTCATTTTGTTTCTGGGGTTGGATCTGATGACTTAGGTATTCAGTATGTGGAAGGTTGTATTAATAAGAGTTATGAATTAGGGATTAATCTTATAAGTACAGCAAGAACCTGTGCACCGAGGGATAAAACAATAAGAATTTTACACAGAAAAATTGCAACTTGGGATAATTATTATAGGAAACTTTCATTGCGTATACAAGGATTACCAGCGGAGGTTAATAAAAAAAAAATTGAAAACCTTCGAGATTTTGTTAGGGTAGATGAATTAAAATCTGATTAG
>Scapharca_broughtonii_(2)_ORF127
ATGAAAGAGAAGTATACTAGAATTGGTGAGTGGGTTAATGAAAATACTGTTCTAGTATTTTCCATTGTTTTTTTTTTTGTGTTAATTATAGTTTTTTTGTGTTTGTTGTGTTGGTATGGTTTTATTTCAGGATTTTGATCTAGGGTTTGGTTTGGAATTTGTACTTATGTAATGGCATTATTGTTTATGGTGTTTGTAGTTTTGGGGGTTCCCGTTGATAGTACTACAGGTGCTGGCAAGAATAGGTCTATAAGTGTTTGTGGGTTTTTTACGGTGGATAAAAGTAGTGTAGATTTTTTTGATATTGAGGAAGTAGAAAGTAATAGTTTTGCTGATGATGGTTTATTTGATTATCATGGGGTTGATCCTTACCCTATTATTTCTTTTTTAGTTAAGGGTAATAATGGTAGTTTAGTAAGGGTTTCTCCATTATTAAATTCTTCTATGATCAAGGCAAACCCTAGGTGTGGGGGGTCCGGGTTGAGAAATTCTTTCTTAACGGAAGGAGATTTTTTTATTAACTCAGCTTCTTGCGATTCTAAGAAAGTTTTTGTCCCGATTCCCCTTCCAGATGGACATAAGGAATTATATTTATGGTATAAATGTGTTCGTTCTAATTGTAATGAAGGAATATCTTATAACAGTTGTAATAAGGAATGATCAAAATTACAACCGTATTTAATTGGTGAAGACCTTCGGTTAAAGGGCTGGTCTGGATATAATAAAGACCTAAATCATCAATTTAATGTTAAGTTGGGCGAAGGTGTTAAAATGGTGGGTTTTATTGAGTTGCTTAATTGATATGAATGTAAGCGAAATAGTGTAGTTCATCATTCTGGGGGTTCAATAGCAACCTGTCAATCAGAGTGAGGTAAACTGTCCCCCTATTTAATTTGTTTTGACGTTGATTTTCCTATTGGTTTATTACGTGGCGCAATTAAAAATATTTATTCTGGTCAGGCACAGCGTGGGTTTTATGTGGATTTTGAGACTCAATTGCAGGTTAGGGGATTGGCTACTAAAGGTGAAAATGCTAAATTAACTGAGTTTAAAGCTAATAAAGGGCCATCAGTTATCTTGATTGCTCAATATGAAAAAGAAGATATAAGCTCAAAAAACACCGTTCCTATAGCACCCGGATCTCAGGAGGGTGACCTTAGTAGAAGGAAAAGTAATTTTTCGGAAAGTGATTATTGTAAGGGGGCCAGTAATCAAACAACGGGCCAATCTTGTGGTAATCATGTAAAGTTTTCTATAGAAAATTTTTACGATAAATTGGATTTTTCTGGGGTAGATGTTGTTAGTTTAGGTAATAACATGGGTATAATTTATAGATTTCCAGGAGCTAGGTTTTCTGAGGTTTATTTGAGTACAGATTTTGGTAAGAGTGCTGCCTATGCGTTTTCTGTAGGTGATCCACGTTTTAAAATTCTTAAAGATGGTGCTACTTTTATTTCTGTTTCTTCTGATTTATTAGCAGATAGAATTAAGGATAATCCTAACTTAGTTCAAGAGGTTTTAAGTTATAAAGCTAACATGGTGAAATTATATGAAAATACTAACCTTGCTTTAATTCAGTACATCTTGGGTACTCATTTTGTTTCTGGGGTTGGATCTGATGACTTAGGTATTCAGTATGTGGAAGGTTGTATTAATAAGAGTTATGAATTAGGGATTAATCTTATAAGTACAGCAAGAACCTGTGCACCGAGGGATAAAACAATAAGAATTTTACACAGAAAAATTGCAACTTGGGATAATTATTATAGGAAACTTTCATTGCGTATACAAGGATTACCAGCGGAGGTTAATAAAAAAAAAATTGAAAACCTTCGAGATTTTGTTAGGGTAGATGAATTAAAATCTGATTAG
>Scapharca_broughtonii_(3)_ORF127
ATGAAAGAGAAGTATACTAGAATTGGTGAGTGGGTTAATGAAAATACTGTTCTAGTATTTTCCATTGTTTTTTTTTTTGTGTTAATTATAGTTTTTTTGTGTTTGTTGTGTTGGTATGGTTTTATTTCAGGATTTTGATCTAGGGTTTGGTTTGGAATTTGTACTTATGTAATGGCATTATTGTTTATGGTGTTTGTAGTTTTGGGGGTTCCCGTTGATAGTACTACAGGTGCTGGCAAGAATAGGTCTATAAGTGTTTGTGGGTTTTTTACGGTGGATAAAAGTAGTGTAGATTTTTTTGATATTGAGGAAGTAGAAAGTAATAGTTTTGCTGATGATGGTTTATTTGATTATCATGGGGTTGATCCTTACCCTATTATTTCTTTTTTAGTTAAGGGTAATAATGGTAGTTTAGTAAGGGTTTCTCCATTATTAAATTCTTCTATGATCAAGGCAAACCCTAGGTGTGGGGGGTCCGGGTTGAGAAATTCTTTCTTAACGGAAGGAGATTTTTTTATTAACTCAGCTTCTTGCGATTCTAAGAAAGTTTTTGTCCCGATTCCCCTTCCAGATGGACATAAGGAATTATATTTATGGTATAAATGTGTTCGTTCTAATTGTAATGAAGGAATATCTTATAACAGTTGTAATAAGGAATGATCAAAATTACAACCGTATTTAATTGGTGAAGACCTTCGGTTAAAGGGCTGGTCTGGATATAATAAAGACCTAAATCATCAATTTAATGTTAAGTTGGGCGAAGGTGTTAAAATGGTGGGTTTTATTGAGTTGCTTAATTGATATGAATGTAAGCGAAATAGTGTAGTTCATCATTCTGGGGGTTCAATAGCAACCTGTCAATCAGAGTGAGGTAAACTGTCCCCCTATTTAATTTGTTTTGACGTTGATTTTCCTATTGGTTTATTACGTGGCGCAATTAAAAATATTTATTCTGGTCAGGCACAGCGTGGGTTTTATGTGGATTTTGAGACTCAATTGCAGGTTAGGGGATTGGCTACTAAAGGTGAAAATGCTAAATTAACTGAGTTTAAAGCTAATAAAGGGCCATCAGTTATCTTGATTGCTCAATATGAAAAAGAAGATATAAGCTCAAAAAACACCGTTCCTATAGCACCCGGATCTCAGGAGGGTGACCTTAGTAGAAGGAAAAGTAATTTTTCGGAAAGTGATTATTGTAAGGGGGCCAGTAATCAAACAACGGGCCAATCTTGTGGTAATCATGTAAAGTTTTCTATAGAAAATTTTTACGATAAATTGGATTTTTCTGGGGTAGATGTTGTTAGTTTAGGTAATAACATGGGTATAATTTATAGATTTCCAGGAGCTAGGTTTTCTGAGGTTTATTTGAGTACAGATTTTGGTAAGAGTGCTGCCTATGCGTTTTCTGTAGGTGATCCACGTTTTAAAATTCTTAAAGATGGTGCTACTTTTATTTCTGTTTCTTCTGATTTATTAGCAGATAGAATTAAGGATAATCCTAACTTAGTTCAAGAGGTTTTAAGTTATAAAGCTAACATGGTGAAATTATATGAAAATACTAACCTTGCTTTAATTCAGTACATCTTGGGTACTCATTTTGTTTCTGGGGTTGGATCTGATGACTTAGGTATTCAGTATGTGGAAGGTTGTATTAATAAGAGTTATGAATTAGGGATTAATCTTATAAGTACAGCAAGAACCTGTGCACCGAGGGATAAAACGATAAGAATTTTACACAGAAAAATTGCAACTTGGGATAATTATTATAGGAAACTTTCATTGCGTATACAAGGATTACCAGCGGAGGTTAATAAAAAAAAAATTGAAAACCTTCGAGATTTTGTTAGGGTAGATGAATTAAAATCTGATTAG
>Scapharca_broughtonii_(6)_ORF127
ATTTTTCATTACTTTTTTTTTGTATTAATTATAGTTTTTCTGTGTTTGTTGTGTTGGTATGGGTTTATTTCAGGATTTTGATCTGGGGTTTGGTTTGGGGTTTGTACTTATGTAACGGCATTGTTGTTTATGATGTTTGTAGTTTTGGGGGTTCCCGTTGATAATACTACAGGTACTGGCAAGAATAGGCTTATAAGTGTTTGTGGGTTTTTTACGGTGGATAAAAGTAGTGTAGATTTTTTCGATACTGAGGCAGTAGAAAGTAATAGTTTTGCTGATGATGGTTTATTTGATTATCATGGGGTTGATTCTTATCCTATTATTTCTTTTTTAGTTAAGGGTAATAATGGTAGTTTAGTAAGGGTTTCTCCATTACTAAATTCTTCTATTATTAAAGCAAACCCCAGGTGTGGGGGGCCTAAATTGAGAAATTCTCTCTTAAGGGAAGGAGGTTTTTTTATTAACTCAGCTTCTTGTGATTCTAAAGAAGTTTTTGTCCCGGTTCCTCTTCCAGATGGTCATAAGGAATTATATTTATGGTATAAATGTGTTCGTTCTAATTGTAATGAAGGAACATCTTATAATAGTTGTAATAAGGAATGATCAAAATTACAACCATATTTAGTTGGTGAAGATCTTCGGTTAAAGGGCTGGTCTGGGTATAATAAAGACCTAATTCATCAGTTTAATGTTAAGTTGGGTGAAGGTGTTAAAATGGTGGGTTTTATTGAGTTGCTTAATTGATATGAATGTAAGCGAAACAGTGTGGTCCATCATTCTGGGAATTCAATAGCAACTTGTCAATCAGAGTGAGGTAAGCTGTCCCCTCATTTAATTTGTTTTGACGTTGATTTTCCTATTGGCTTATTACGTGGCGCAGTTAAAAATATTTATTCTGGTCAGGCACAGCGTGGATTCTATGTTGATTCCGAGACTCAACTGCAGGTTAGGAGATTGGCTAGTAAGGGTGAAAATGCTAAATTAACTGAGTTTAAAGCTGATAAAGGGCCGTCAGTTATCTTGATTGCGCAATATGAAAAAGAAGATATAAGTTCAAAAAACACCGTTCCTATAGCAGCCGGATCTCGGGAGGATGACCTTAATAGAAGAAAAAGCAATTTTTCGGAAGGTGGTTATTGTAATGGGGCCAGTAGCCAAATAACAGGCCAATTTTGTGATAATCATATAAAGTTTTCTATAGAAAATTTCTATGATAAATTGGATTTTTCTGGGGTAGATATTGTTAGTTTAGGTAATAATATGGGTATAATATATAGATTTCCAGGAGCTAGGTTTTCTGAGGTTTATTTGAATACAGATTTTGGTAAGAGTGCTGGTTATGCGTTTTCTGTAGGTGATCCACGTTTTAAAATTCTTAAAGATAGTGCTACTTTTATTTCTGTTTCTTCTGATTTATTAGTAGATAGGATTAAGGATAACCCCACTTTAGTCCAAGAGGTTTTAAGTTATAAAGCTAGCATGGTGAAATTATATGAAAATACTAATCTTGCTTTAATTCAGTATATTTTAGGTACTCATTTTGTCTCTAGGGTTGGATCTGATGATTTAGGTATTCAGTATGTGGAAGGTTGTATTAATAAGAGTTACGAGTTAGGGATTAATCTTATAAGTACAGCAAGAACCTGTGCACCGAGGGATAAAACAATAAGAATTTTACATAGAAAAATTGCAATTTGGGATAATTATTATAGGAAACTTTCATTGCGTAGAGCAGGGATTACCATCAGAAGTTAA
>Scapharca_inaequivalvis_ORF127-b
ATGGAAATCTATAGTTGATTGAAAGAGAATGTTGCTTTAACATTCTTTGTTATCACTTTACTTACAGTGATAAGAGTTTGTTTGTATTTGTTGTGCCGGTACGGTTTTATTTCAGGGTTTTGATCTGGAGTTTGTACTTATGTAATTGCAGTATTGCTCATATTGTTTATAATTATAGGAATTCCTATTGAGAGTACGGGCACTAACAAGGACGGGTCTCTAAGTATCTTTAGGTTTTTTAAGGTAAATAAAGATAGTGTTGATTTTTTCGATATGGGGACTACTAACAATAATGACCTCGCTAACGATGGTTTGTTTGATTATCATGGGGTTGATCCTTATCCTATTATTTCGTTTTTAATTAAAAATAATAGTGGTGGTTTAGTGGGGGTTTATCCATTACCTCACTCTTCCGTGATTAGAATGAATTCTAAGTGTGGAAGGTCTAGGTCAGAAAACTCTTTTTTAAAAGAGAAGGATTTTTTAATTAAATCAGTTTCTTGTGATTCTAAAAAGGCCTTTGTTCCTATTCCTCTTCCAGATGGTCATAAGGAATTATACTTGTGGTATAAGTGTGTTCGTTCTAATTGCAGTGAAGGGTCTTCTTATAACAGTTGTAATAAGGAATGATCGAAGTTACAGCCGTATTTAATTGGTGAAGATCTTCGATTAAGAGGTTGGGCTGGGTACGATAAAGAATTAAACCATCAATTTAATGTTAAATTGGGGGAGGGCGTGAAAATGGCCGGCTTTATCGAATTACTTAGTTGGTATGAATGTAAGCGAAATAGTCTGGTTCCTCATCCTGGAAATTCGGTAGCAACCTGTCAATCACAGTGATCTAAGCTTTTTCCTCATTTAATTTGTTTTGATGTTGATTTTCCTAGTGGCTTATTACGTGGCGCAGTCAAAAATTTTTACTCTGGTCAGGCACAACGTGGGTTTTACGTAGATTCTGAGACTCAATGGCAAGTTAGAAGGTTGGCTAATAAAAGCGAAAACGCTAAGCTAACCGAATCTAAAAGTAAGAAAGGTCCTTCAGTCATTTTGGTTGCGCACTACGATAAAGAAGAGATAACCGCTAAAAAACCTACTACTGTGGTTGGTAGTTTTTGTGGAGGTGGTTCTTTAGCGGAAGAGGTTTCTAAAAAAATTGATTTTATACCTAAACCGGTTAAATCTGTTGAAGTGGGTTCTTACCATGGGAGAATCAACTCAGAAGATAGTAGATTAGGGAGGAGAGAGGTTTGTGATGAGAGTGTTAAATTTCCAATAATAAATTTTTATAGAAAATTGGATTTTAAAGGTATTACTGCTGTAGGTGTTAAAAGTGGTGTAGGAACTATGTATAGATTTCCAGGAGCCAGTGCTCGAGATGTTTTTTGTGATGGGAAATACGGCCAGTTTTTTGCTTATTCTCTATCAGTTAATGATCCTCGCTTTTCTATTTTAAAAGAAAGGGAAATATTTGTTTACGTTTTTATTGATATAGTTATAGATAGAGTTAAGGATAATCCTCAATTTATTAAGGATGCTCTATCATATAAATCCCGCTTTGCGGAGTTATATGAGAATACTTCTATTGCGTTAGAAGAGTATATTCTAAGTACTCATTTCATCCCGAAAGTCGATCAGAATGATCTGGGTGTTCGGTATGTGGAGTCATGTGTTCGTAGAAGTTATAAGTTGGGGATTAACTTCATAAAAGAGGTTAAAAAACATTCTTTAGATTGTGGTTCTGGGGGTCAGCCTCATGTTGAACCGGAATTTTGAAAAGATAACCACAAGAGGGTTATAACACGACTGCGAACTTTGTGAACAGATGTAAATCACAGAAAGTTGGAGAGTCTTCAGGATTTTATAATCCAAGAAAAAAAAAAGTAA
>Scapharca_inaequivalvis_ORF127
ATGGAAATTTATAGTTGATTGAAAGAGAATGTTGCTTTAACATTCTTTATTATCACTTTACTTACAGTGATAAGAGTTTGTTTGTATTTGTTGTGCCGGTACGGTTTTATTCTAGGGTTTTGATCTGGGGTTTGTACTTATGTAATTGCAGTATTGCTCATATTGTTTATAATTATAGGAATTCCTATTGAGAGTACGGGCACTAACAAGGACGGGTCTCTAAGTATCTTTAGGTTTTTTATAGTAGATAAAGATAGTGTTGATTTTTTCGATATGGGGACTACCTATAATAGTGACCTCGCTAACGATGGTTTATTTGATTATCATGGGGTTGATCCTTATCCTATTATTTCGTTTTTAATTAAAAATAATAGTGGTGGTTTAGTGGGGGTTTATCTATTACCTCACTCTTCCGTGATTAGAATGAATTCTAAGTGTGGAAGGTCTAGGTCAGAAAACTCTTTTTTAAAAGAGAAGGATTTTTTAATTAAATCAGTTTCTTGTGATTCTAAAAAGGCCTTTGTTCCTATCCCTCTTCCAGATGGTCATAAGGAATTATACTTGTGGTATAAGTGTGTTCGTTCTAATTGCAGTGAAGGGTCTTCTTATAACAGTTGTAATAAGGAATGATCGAAGTTACAGCCGTACTTAATTGGTGAAGATCTTCGATTAAGAGGTTGGGCTGGGTACGATAAAGATTTAAACCATCAATTTAATGTTAAATTGGGGGAGGGCGTGAAAATGGCCGGCTTTATCGAATTACTTAGTTGGTATGAATGTAAGCGAAATAGTCTGGTTCCTCATCCTGGAAATTCGGTAGCAACCTGTCAATTACAGTGATCTAAGCTTTTTCCTCATTTAATTTGTTTTGATGTTGATTTTCCTAGTGGCTTATTACGTGGCGCAGTCAAAAATTTTTACTCTGGTCAGGCACAACGTGGGTTTTACGTAGATTCTGAGACTCAATGGCAAGTTAGAAGGTTGGCTAATAAAAGCGAAAACGCTAAGCTAACCGAATCTAAAAGTAAGAAAGGTCCTTCAGTAATCCTGATTGCAGAATATAATAAGGAAGATGTGATTTCAAGAAACCCAGTTCCTACAGTAGCTGAACCTATGGAAAATGGTTATAGTAATAGAAAAGACAACTTTCAGGAAAGTAGTTCTTGTCAAGAGACCAGTAGACCTGTAACTGATCAGTTCTGTGGTGATGAGGTAAAGTTTTCAATAGAAAAATTTTATGATAAACTAGATTTTTCTGGGGTAGATATTATTAGTTTAAATGATAATATAGGTAAAATATATAGGTTTCCGGGAGCTAGGTTTTCTGAGGTATATCTTGGTACAGATTTTGGTAAAAGTGCCGGTTATGCATTTTCTCTGACTGACCCTCGTTTTGAAGTTCTTAAAGCTGGTGGTAACTTTATCATCATTTCATCCGATTTATTAGCAGGTGTAGTAATAAATGATCCTAGTTTATTTGAAGAGGTAATGGATTATAGAAGTAAAATGATGACACTTTATGAGAATACTAATCTTGCCTTAATTCAATATATTTTAGGTACTCATTTCATCCCTAAAGTTGGGTCTAATGATTTGGGTATTCGGTACGTGGAGGGTTGTATTAATAAGAGGTTCCAATTAGGGACTGATCTTATAATTATGGCGAAAATTCGTGCGTCGAGGGGTAGAACAATAAAACTTTTATCCGAAAGTATTGCAGGTTGAGAAAAATATCACCAAACACTTTCATCGCGTTTACAGACTTTACCAGCAGAGGTAAATAAAAAAAAAATTGAAAATCTCCAGGATTTTATTAAGGGTAGATAG
>Scapharca_kagoshimensis_(2)_ORF127
ATGGATAAGGATTACAAAGAAATTGTTGATTGATTGAATGAAAATGCTGTTTTAGCATTTTCCATTATTTTATTTTCTGCCTTGATTATAGTTTGTATATATCTTTTGTGTTGGTATGGTTTTGTTTCAGGGTTTTGATCTGGGGTTTGGTTGGGGTTCTGTACTTATACAACGGCAGTAACGTTCATATTATTTATAGTTTTGGGGGTCCCTGTTGATAGTGCTGCAGGCACCGGTAAAGATAGTTTTACAAGATGTTGTGGGTTTCTTGCAGTGGATAAAGGTAGAGTTGATTTTTTTGGTATTGATGATTTTACTAATGATGGTTTATTTGATCATCATGGGGTTGATCCTTATCCTATTGTTTCGTTTTTAATTAAAAATAATAGTAGTAGATTAGTGAGGGTTTCTCCAGTACTTCATTCTCATATGGATAAAGAAAATCTTAGGTGTGGGAGCTCTAATTTAAGAAGTTCTTTTTTTAAAGAAGGGGATTTTTTAATCAAGTCAGCTTCTTGTGATTCTAAAAAAGCTTATGTTCCGATCCCTCTCCCAGATGGTCATAAAGAATTATATTTATGGTACAAGTGTGTTCGTTCCAATTGTGATGGGGGAAATTTTTATAACAATTGTTATAGGGAGTGATCAAATTTGCAACCATATCTAATTGGTGAAGACCTTCGATTAAAGGGTTGGGCTGGGTATGACAATAATTTAAACCATCAGTTTAATATAAAGTTGGGTGAAAGGGTTAAAATAGTAGGCTTTATTGAATTACTTAACTGATACGAATGTAAGCGAAATAGTGTAGTTCATAATCCTGGTAATTCGGTAGCAACCTGTCAATCAGAATGAGCTAAACTCTTTCCCCATTTAATTTGTTTTGATGTTGACTTTCCTATTGGTTTATTACGTGGCGCAGTTAAGAATATCTATTCTGGTCAGGCGCAACGTGGGTTTTTTGTGGATTCCGAAACTCAACGGCAAGTTAGGGGATTGGCTAATAAAAGTGAGAGTGCTAAGTTAACTGAGTTTAAAGGCAAGAAAGGGCCGTCAGTTATTTTAATTGCACAATATGATAAAGAGGGTATAAATTTAGTAAACCCCGTCCCTAAAACAGCCGGATCTCAGGAGGGTGGCCTTAGAAGAAAGAGTCATCTTTCGAAAAGGGGTTTATCCCAAGGAGGCGTCGACCCAACAGTGGGTCAATTTTGTGGTGTTGATGTAAAGTTTTCGATAGAAAATTTTTATGATAAACTAGATTTTTCTGGGGTGGAAGCGGTTGGTTTAGGTGATAATAACATGGGCATGATATATAGGTTTCCGGGGGCTAGGTCTTCTGAAGTTTACTTAAATACAGAATTTGGCCAGAGAGCTGCTTATGCGTTTTCTCTAGATGACCCCCGCTTTAAAGTTCTTAAAGACGGTGGTAACTTTATTATAAATTATTCTGATTTTTTAATTCATACAAATCAGGATAATCCTGTCTTAGTTCAAGAAGTCTTGAATTATAAGGCTAATATAGTAAAGTTGTATGAAAATACTAACCTTGCTTTAATTCAGCATATCTTAGGAACTCATTTTGTACCTGGGGTTGGGTCTAATGATTTAGGTATTCAGTATGTGAGGGGTTGTATTAATAAAAGTTATGAATTGGGGGTTGATATTCTTAGCAGAGCAAAAGCTCGCACACCTAAGGGCTGAAGGGAAAGTGCCTTATCTTTAGGAATTGCGAATTGGGAGAATTACCATCAAAAACTCTCATCACGGGTTCAGGGATTACCAGCAGAGGTTAATATAAAAAAAATTGAAAATCTTCGGGATTTTGTTAGGGTAGATGATTCAAAATCAGGTTAA
>Scapharca_kagoshimensis_(1)_ORF127
ATTATTTTATTTTTTGTCTTGATTATAGTTTGTATATATCTGTTGTGTTGGTATGGTTTTGTTTCAGGGTTTTGATCTGGGGTTTGGTTGGGGTTCTGTACCTATACAGCGGCAGTAATGTTCATATTATTTGTAGTTTTGGGGGCCCCTGTTGATAGTGCTGCAGGTACCAGTAAAGATAGTTTTAGAAGATGTTGTGGGTTTCTTGCAGTGGATAAAGGTAGAGTTGATTTTTTTGGTATTGATGATTTTACTAATGATGGTTTATTTGATCATCATGGGGTTGATCCTTATCCTATTGTTTCGTTTTTAGTTAAAAATAATAGTGGTAGATTAGTGAGGGTTTCTCCAGTACTTCATTCTTATATGGGTAAATTTTTTAAAGAAAGGGATTTTTTAATAAAGTCAGCTTCTTGTGATTCTAAAAAAGCTTATGTTCCGATTCCTCTCCCAGATGGTCATAAAGAATTATATTTATGGTACAAGTGTGTTCGTTCCAATTGTGATGGGGGAAATTTTTATAATAATTGTAATAGGGAGTGATCAAATTTGCAGCCATACCTAATTGGTGAAGACCTTCGATTAAAGGGTTGGGCTGGGTATGACAAAAATTTAAACCATCAGTTTAATGTAAAGTTGGGTGAAAGGGTTAAAATAGTAGGCTTTATTGAATTACTTAACTGATACGAATGTAAGCGAAATAGTGTAGTTCATCATCCTGGCAATTCGGTAGCAACCTGTCAATCAGAATGAGCTAAACTCTTTCCCCATTTAATTTGTTTTGATGTTGATTTTCCTATTGGTTTATTACGTGGCTCAGTTAAGAATATCTATTCTGGTCAGGCGCAACGTGGGTTTTTTGTGGATTCCGAAACTCAACGGCAAGTTAGGGGGTTGGCCAATAAAAGTGAGAGTGCTAAGTTAACTGAGTTTAAAGGCAAGAAAGGGCCGTCAGTTATTTTAATTGCACAATATGATAAAGAGGGTATAAATTTAGTAAACCCCGTCCCTAAAACAGCCGGATCTCAGGAGGGTGGCCTTAGAAGAAAGAGTCATCTTTCGAAAAGGGGTTTATCCCAAGGAGGCGTCGACCCAACAGTGGGTCAATTTTGTGGTGTTGATGTAAAGTTTTCGATAGAAAATTTTTATGATAAACTAGATTTTTCTGGGGTGGAAGCGGTTGGTTTAGGTGATAATAACATGGGCATGATATATAGGTTTCCGGGGGCTAGGTTTTCTGAAGTTTACTTAAATACAGAATTTGGCCAGAGAGCTGCTTATGCGTTTTCTCTAGATGACCCCCGCTTTAAAGTTCTTAAAGACGGTGGTAACTTTATTATAAATTATTCTGATTTTTTAATTCATACAACTCAGAATAATCCTGTCTTAGTTCAAGAAGTCTTGAATTATAAGGCTAATATAGTAAAGTTGTATGAAAATACTAATCTTGCTTTAATTCAGCATATCTTGGGAACTCATTTCGTACCTGGGGTTGGGTCTAATGATTTAGGTATTCAGTATGTGAGGGGTTGTATTAATAAAAGTTATGAATTGGGGGTTGATATTCTTAGCAGAGCAAAAGCTCGCACACCTAAGGGCTGAAGGGAAAGTGCCTTATCTTTAAGAATTGCGAATTGGGAGAATTACCATCAAAAACTCTTATCACGGGTTCAGGGATTACCAGCAGAGGTTAATATAAAAAAAATTGAAAATCTTCGGGATTTTGTTAGGGTAGATGATTCAAAATCAGGTTAA
>Scapharca_gubernaculum_ORF40
ATGATTATTATAGTATTATTATTTTTAAGTAATTTAGGGCCCTTAAAAGGGGTTAAGGAAGATCTTTCTAAGTTTTTATTTGATGGTAATCTTTATGATGAAGAGAAAAGAGAAGTGAAGAAACTTTATTGAGGGGAGTTGCCGGATAATGAAAAATCTGATGCGGATAAATTATATGATGAAATTTATAAGCTTTTTGTGATATATTATAAAAATTTATTTCATTATTATTCAGAGTTAAAAAAAAATTTTTGAAGGTTTTTTATTGCTAAGTTTTTTATTGTTAAAAGAAAATTGATGAATAAAAAAAGAAGATTTTTAGAAAAAACTTTAATATGTTTATATTTTTTATTTGTTTTTATTTTTTTTGTTTTGGTCTGTTTTTTTTTATTATTGTCGTTTATATTAATTAAGTTTATAGATTTTCTTTCAAGAGTGGTTTGACTTTTTAATAATTGTTTTTTTCCTTGATTATATCCTAAGTTATGTAACTTTGTGGACTTAATTATTTATAAAATTAGTTCCAGTTTTTTATTGAAAAAAGTTTATATTAAACTTATTGGTTATAAGTGTGTAAAAAAGTTTACAAATGTTCCAAAAACTCCTCCTAGCTTTTTATTTAAGTTAATTAAATTTATTTTTTGAGTAATTATATTTGATTTATTATTAAGGCAGATTGTGGGAGCTAATATTTTTGTTGCTATTATAGGAGTTCTATTTCTTCATACTGTAAAAATTCTAGTCCAAATGATAAGAAGAAAAAAATAA
>scapharca_broughtonii_ORF40
ATGATGGACTATCAGGGTAGAATGTTAGTTAAAGTTTTATTTGTATTTTGTTTTTTAATTGTGGTATTTTTTTTATTGTTATGGTTATTTTTTAAATGAATAACAAAATTCACTAAGGATCTCGACAGATTTACGAATCGTCTATTAGATGAGAGTTTTAAGCAAGAAGACTTCTCCCCCAAACAAAAGTGCCCTAAATGTGGTGAGATGGTAGAGGATAAAGAGAAATCTGACGCAGATAAGCTATATGATGATCTTTCTAAGATTTTTGGGACATATTTAGATACTCTTATTAAGATAGATTTGGAGTTGAAAGAAAAATTAGATGAGTTTCTTCTGTTAAAATTTATTTTTTCAGATGGTAAAAAACAAAGTTTTTTAGAGAAAGTTTGTATTATTCCCAAGTTATTTTCATCTATTATAATTATTTTTTTGGTTATTTTTTTTTTAGTGCTTGTATTTTTTTTAATTTCATTTATGCAAGGGTTTTCTATAATAATGATACGTTATAATAATAATTTTTTTCCTTGATTACTTCCAAAGCTATATGTTTTTGAGGAAAAGAGGTCTAAAAAACTTCTTTCTGTTCCTACCATAAAGACCTATTGGGGGAAGTTGAGAAATTACAAATTTTTTAAGAATCTGGTTGAGATTCCTAAAACCCCGCCAGGTTTTTTGTTTAAGATTATTAAGTTTATTTTCTGAGTAATTATACTTGATATTATTACAGGAAAAATTGCATTATGGAATGTTGTTTGTATATTATTAGGAATATTTCTGCTTTTTATTTTATCAACTCTTATTTGAATGTTAAAATAG
>Scapharca_broughtonii_(5)_ORF40
ATGATGGACTATCAGGGTAGAATGTTAGTTAAAGTTTTATTTGTATTTTGTTTTTTAATTGTGGTATTTTTTTTATTGTTATGGTTATTTTTTAAATGAATAACAAAATTCACTAAGGATCTCGACAGATTTACGAATCGTCTATTAGATGAGAGTTTTAAGCAAGAAGACTTCTCCCCCAAACAAAAGTGCCCTAAATGTGGTGAGATGGTAGAGGATAAAGAGAAATCTGACGCAGATAAGCTATATGATGATCTTTCTAAGATTTTTGGGACATATTTAGATACTCTTATTAAGATAGATTTGGAGTTGAAAGAAAAATTAGATGAGTTTCTTCTGTTAAAATTTATTTTTTCAGATGGTAAAAAACAAAGTTTTTTAGAGAAAGTTTGTATTATTCCCAAGTTATTTTCATCTATTATAATTATTTTTTTGGTTATTTTTTTTTTAGTGCTTGTATTTTTTTTAATTTCATTTATGCAAGGGTTTTCTATAATAATGATACGTTATAATAATAATTTTTTTCCTTGATTACTTCCAAAGCTATATGTTTTTGAGGAAAAAAGGTCTAAAAAACTTCTTTCTGTTCCTACCATAAAGACCTATTGGGGGAAGTTGAGAAATTACAAATTTTTTAAGAATCTGGTTGAGATTCCTAAAACCCCGCCAGGTTTTTTGTTTAAAATTATTAAGTTTATTTTCTGAGTAATTATACTTGATATTATTACAGGAAAAATTGCATTATGGAATGTTGTTTGTATATTATTAGGAATATTTCTGCTTTTTATTTTATCAACTCTTATTTGAATGTTAAAATAG
>Scapharca_broughtonii_(1)_ORF40
ATGATGGGCCTTTATAATAGAATATTAATTAAAGTTTTATTTGTGTTTTGTTTTTTAATTATTGTACTTTTTTTATTGTTATTGTTATTAATAAAATGAATAACAAAAATCACTAAGGGTCTTGATAGGTTTACGAATCGTCAATTAGATGAGAGTTTTAAGAAAGAAGACTCTTCCTCTAAACTAAAGTGCCCTAAATGTGGTGAGTTGGTAGAGGTTAAAGAGAAATCTGACGCAGATAAACTTTATGACGATCTTTCTAAGATTTTTAGGACATATCTAGATACTCTTATCAATATAGATTTGGAGTTGAAAGATAAGTTAAATGAGTTTCTTTTGTTTAAAATCATTCTTCCAGAGGATGGTTCAAAGGGTAAAAAACAAAGTTTTCTAGGAGAAGTTCGTTCTATTTTCAAGTTATTTTCATTTATTATAATTATTATTTTGGTTATTTATTTTTTAGTGTTTGTATTTTTTTTAATTACATTTATGCAAGGGTTTTCTAAAATAATGATATGGTATAACAATAGTTTTTTTCCTTGATTACTTCCAAAGCTATATATTTTCGAGGAAAAGAGGTCTAAAAAAGTTCTTTCTGTTCCTACCACAAAGACCTGTTGGGAGAAGCTGAGAAATTATAAATTTTTTAATAATTTGGTTGAGATTCCTAAAACTCCGCCAGGTTTTTTGTTTAAGATTATTAAGTTTATTTTCTGAGTAATTATACTTGATATTATTACAGGAAAAATTGCATTATGGAATGTTATTTGTGTATTATTAGGAATATTTCTGCTTTTTATTATATCAACGCTTATTTGAATGATAAAATAG
>Scapharca_broughtonii_(2)_ORF40
ATGATGGGCCTTTATAATAGAATATTAATTAAAGTTTTATTTGTGTTTTGTTTTTTAATTATTGTACTTTTTTTATTGTTATTGTTATTAATAAAATGAATAACAAAAATCACTAAGGGTCTTGATAGGTTTACGAATCGTCAATTAGATGAGAGTTTTAAGAAAGAAGACTCTTCCTCTAAACTAAAGTGCCCTAAATGTGGTGAGTTGGTAGAGGTTAAAGAGAAATCTGACGCAGATAAACTTTATGACGATCTTTCTAAGATTTTTAGGACATATCTAGATACTCTTATCAATATAGATTTGGAGTTGAAAGATAAGTTAAATGAGTTTCTTTTGTTTAAAATCATTCTTCCAGAGGATGGTTCAAAGGGTAAAAAACAAAGTTTTCTAGGAGAAGTTCGTTCTATTTTCAAGTTATTTTCATTTATTATAATTATTATTTTGGTTATTTATTTTTTAGTGTTTGTATTTTTTTTAATTATATTTATGCAAGGGTTTTCTAAAATAATGATATGGTATAACAATAGTTTTTTTCCTTGATTACTTCCAAAGCTATATATTTTCGAGGAAAAGAGGTCTAAAAAAGTTCTTTCTGTTCCTACCACAAAGACCTGTTGGGAGAAGCTGAGAAATTATAAATTTTTTAATAATTTGGTTGAGATTCCTAAAACTCCGCCAGGTTTTTTGTTTAAGATTATTAAGTTTATTTTCTGAGTAATTATACTTGATATTATTACAGGAAAAATTGCATTATGGAATGTTATTTGTGTATTATTAGGAATATTTCTGCTTTTTATTATATCAACGCTTATTTGAATGATAAAATAG
>Scapharca_broughtonii_(3)_ORF40
ATGATGGGCCTTTATAATAGAATATTAATTAAAGTTTTATTTGTGTTTTGTTTTTTAATTATTGTACTTTTTTTATTGTTATTGTTATTAATAAAATGAATAACAAAAATCACTAAGGGTCTTGATAGGTTTACGAATCGTCAATTAGATGAGAGTTTTAAGAAAGAAGACTCTTCCTCTAAACTAAAGTGCCCTAAATGTGGTGAGTTGGTAGAGGTTAAAGAGAAATCTGACGCAGATAAACTTTATGACGATCTTTCTAAGATTTTTAGGACATATCTAGATACTCTTATCAATATAGATTTGGAGTTGAAAGATAAGTTAAATGAGTTTCTTTTGTTTAAAATCATTCTTCCAGAGGATGGTTCAAAGGGTAAAAAACAAAGTTTTCTAGGAGAAGTTCGTTCTATTTTCAAGTTATTTTCATTTATTATAATTATTATTTTGGTTATTTATTTTTTAGTGTTTGTATTTTTTTTAATTATATTTATGCAAGGGTTTTCTAAAATAATGATATGGTATAACAATAGTTTTTTTCCTTGATTACTTCCAAAGCTATATATTTTCGAGGAAAAGAGGTCTAAAAAAGTTCTTTCTGTTCCTACCACAAAGACCTGTTGGGAGAAGCTGAGAAATTATAAATTTTTTAATAATTTGGTTGAGATTCCTAAAACTCCGCCAGGTTTTTTGTTTAAGATTATTAAGTTTATTTTCTGAGTAATTATACTTGATATTATTACAGGAAAAATTGCATTATGGAATGTTATTTGTGTATTATTAGGAATATTTCTGCTTTTTATTATATCAACGCTTATTTGAATGATAAAATAG
>Scapharca_broughtonii_(6)_ORF40
ATGATGGACTATCAGGGTAGAATGTTAGTTAAAGTTTTATTTGTATTTTGTTTTTTAATTGTGGTATTTTTTTTATTGTTATGGTTATTTTTTAAATGAATAACAAAATTCACTAAGGATCTCGACAGATTTACGAATCGTCTATTAGATGAGAGTTTTAAGCAAGAAGACTTCTCCCCCAAACAAAAGTGCCCTAAATGTGGTGAGATGGTAGAGGATAAAGAGAAATCTGACGCAGATAAGCTATATGATGATCTTTCTAAGATTTTTGGGACATATTTAGATACTCTTATTAAGATAGATTTGGAGTTGAAAGAAAAATTAGATGAGTTTCTTCTGTTAAAATTTATTTTTTCAGATGGTAAAAAACAAAGTTTTTTAGAGAAAGTTTGTATTATTCCCAAGTTATTTTCATCTATTATAATTATTTTTTTGGTTATTTTTTTTTTAGTGCTTGTATTTTTTTTAATTTCATTTATGCAAGGGTTTTCTATAATAATGATACGTTATAATAATAATTTTTTTCCTTGATTACTTCCAAAGCTATATGTTTTTGAGGAAAAGAGGTCTAAAAAACTTCTTTCTGTTCCTACCATAAAGACCTATTGGGGGAAGTTGAGAAATTACAAATTTTTTAAGAATCTGGTTGAGATTCCTAAAACCCCGCCAGGTTTTTTGTTTAAGATTATTAAGTTTATTTTCTGAGTAATTATACTTGATATTATTACAGGAAAAATTGCATTATGGAATGTTGTTTGTATATTATTAGGAATATTTCTGCTTTTTATTTTATCAACTCTTATTTGAATGTTAAAATAG
>Scapharca_cornea_ORF40
ATGATTATTATAGTATTATTATTTTTAAGTAATTTAGGGCCCTTAAAAGGGGTTAAGGAAGATCTTTCTAAGTTTTTATTTGATGGTAATCTTTATGATGAAGAGAAAAGAGAAGTGAAGAAACTTTATTGAGGGGAGTTGCCGGATAATGAAAAATCTGATGCGGATAAATTATATGATGAAATTTATAAGCTTTTTGTGATATATTATAAAAATTTATTTCATTATTATTCAGAGTTAAAAAAAAATTTTTGAAGGTTTTTTATTGCTAAGTTTTTTATTGTTAAAAGAAAATTGATGAATAAAAAAAGAAGATTTTTAGAAAAAACTTTAATATGTTTATATTTTTTATTTGTTTTTATTTTTTTTGTTTTGGTCTGTTTTTTTTTGTTATTGTCGTTTATATTAATTAAGTTTATAGATTTTCTTTCAAGAGTGGTTTGACTTTTTAATAATTGTTTTTTTCCTTGATTATATCCTAAGTTATGTAACTTTGTGGACTTAATTATTTATAAAATTAGTTCCAGTTTTTTATTGAAAAAAGTTTATATTAAACTTATTGGTTATAAGTGTGTAAAAAAGTTTACAAATGTTCCAAAAACTCCTCCTAGCTTTTTATTTAAGTTAATTAAATTTATTTTTTGAGTAATTATATTTGATTTATTATTAAGGCAGATTGTGGGAGCTAATATTTTTGTTGCTATTATAGGAGTTCTATTTCTTCATACTGTAAAAATTCTAGTCCAAATGATAAGAAGAAAAAAATAA
>Scapharca_inaequivalvis_ORF40
ATGGATCTCCAAAATAGCTTAATTGGTAAATTGTTTATTATTATAATAATAATTGTTTTGTTTTTATGGTTGGTCAATAAGTTTATTCGTTTTATAGAGTTTCTGGTTAAAGGACTTTTTCTTATTGACCCAGATGAGAGTCTTTGAGAAGAGAGTACCCCTCCTAAAAAATGTGATAAATGTGAAAGTTGTGGCAAGTTATTAGACGGTAAAGAAAAATCCGATGCAGATAAATTATATGAAGATATTTCTAGTGCTTTTAAATTATTTTATGAACATCTTTTAAAATTGCATTCGGAGTTAGCGGAAAAATTTATGGATTTTATCAGGTCAAAGTTTTACCTATTATTTGATACTCTGTGTTATAAAAGTGAGGGCTTTTTAAAAAAAGTCCTTACTTCTTTTCATTTCTTTTTTAAAATTATTTTCATTATTTTGGTCGCCCATGTTCTAGCCTTTGCGTCCTTTTTAATTAGGGTTATAAATGGATTTTCTTTTGTAATAAAGTCCTATAATAATAGTTTTTTTCCTTGATTGCTTCCAAAACTGTGTAATTTCGAGCAAAAATATCTAGTAAAGCTTTTATCTGGTTCAACTGGCAATGCTTGCTGGGATAAGCTAAGGGGTTATAAGTTTGTAAAAAACTTATTTGAAGTTCCCAAGAGTCCCGCAGGTTTCTTGTTTAAGGTTATTAAATTTATTTTTTGAGTGATTATATTTGATATAATTGTCGGCCAAATTGCGTTTTGAAATGTTGTTTGTGCTTTATTAGGGGTATTTTTTCTTATTTTCATGTGACTTCTTATTAAGATTATGAAAAAGTTTTAA
>Scapharca_kagoshimensis_(2)_ORF40
ATAAAATCTAACCTGCAAGATAGCTCTATTACTACATTTATACTTAGATTTTTTTTTTTCATTGTGTTAATTTTTTTGGTTTTATGGTTGTTTAATAAGTGATTAATAAAATTTATAGAGCGTTTTGAGGAGTTTAGTAACCCTTCTTTGGATGAGGTTTTAAAGCAAGAGGAAACACCTCCTAACAAATGCCCTAAATGTGGCCAGTTGATTAAAGTAAGGGAAAAATCCGATGCGAATAAACTATATGATGACCTCTCTAATATTTTTGGATCATATCTTAAACTTCTTACTGAATTACATTTGAAGTTGAAAGAGAGGTTAAGGAAGTTCGAAAAATCGAAATTCTTTCCTTTATTGGACAGCGGGTATATTAAAAAACAAAACCTTTTAGGAAAAGTTAGTATTTTTTTTCGTTTACCTTTGTATTCTATACTTGATTTTTTGGTTCGAGCTTATTTAGTGCTTGTTTCTTTTTTAATTGCATTTATGGAAGGGTTTTCTATTATGATAGCATATTATAATAATGATTTTTTTCCTTGGATTCTTCCAAAGTTGTGTAAACTTGAAGAATATTGTTCTAGAAAAGTTGTTTCTTATCCATCCGCTAAAATTTGCTGAGATAAGTTGGGGAGTTATAAATTTGTTAGGAAGGTTTTTGAAGTTCCTAAAACTCCTGCAGATTTTTTGTTTAAGGTTATTAAATTTATCTTCTGAGCAATTATATTTGATATCTTCATAGGTCAACTTGCCTTATGGAATATTATTGTTATGTTGCTAGGAATGTCACTTCTTCCTATTATATTATTTCTCATTTGAGTGCTTAAGTAG
>Scapharca_kagoshimensis_(3)_ORF40
ATAAAATCTAACCTGCAAGATAGTTCTATAACGACATTTATACTTAGATTTTTTTTTTTCATTGTGTTAATTTTTTTGGTTTTATGGTTGTTTAATAAGTGATTAATAAAATTTATAGAGCGTTTTGAAGAGTTTAGTAACCCTTCTTTGGATGAGGTTTTAAGGCAAGAAGAAACACCCCCCAACAAATGCCCTGAATGTGGCCAGTTGATAAAAGTAAGGGAAAAATCCGATGCGAATAAACTATATGATGATCTCTCTAATATTTTTGGATCATATCTTAAACTTCTTACTGAATTACATTTGAAGTTGAAAGAGAGGTTAAGGAAGTTCGAAAAATCGAAATTCTTTCCTTTATTGGACAGCGGGCATATTAAAAAGCAAAACCTTTCAGGAAAAGTTAGTATTTTTTTTCGTTTACCTTTATATTCTATAATTGATTTTTTGGTTCGAGCTTATTTACTGCTTGTCTCTTCTTTAATTGCATTTATGGAAGGGTTTTCTATTATGATAGCATATTATAATAATGATTTTTTTCCTTGAATTCTTCCAAAGTTGTGTAAATTTGAAGAATATTGTTCTAGAAAACTTGTTTCTTATCCATCCGCTAAAATCTGTTGAGATAAATTGAGGGGTTATAAATTTGTTAGGAAGGTTGTTGAAGTTCCTAAAACTCCTGCAGATTTTTTGTTTAAGGTTATTAAGTTTATTTTCTGAGCAATTATATTTGATATCTTCATAGGTCAACTTGCCTTATGGAATGTTATTGTTATGTTGCTAGGAATGTCACTACTTCCTATTATACTATTTCTCATTTGAGTGCTAAAGTAG
>Scapharca_kagoshimensis_(1)_ORF40
ATAACGACATTTATACTTAGATTTTTTTTTTTCATTGTGTTAATTTTTTTGGTTTTATGGTTGTTTAATAAGTGATTAATAAAATTTATAGAGCGTTTTGAAGAGTTTAGTAACCCTTCTTTGGATGAGGTTTTAAGGCAAGAAGAAACACCCCCCAACAAATGCCCTGAATGTGGCCAGTTGATAAAAGTAAGGGAAAAATCCGATGCGAATAAACTATATGATGATCTCTCTAATATTTTTGGATCATATCTTAAACTTCTTACTGAATTACATTTGAAGTTGAAAGAGAGGTTAAGGAAGTTCGAAAAATCGAAATTCTTTCCTTTATTGGACAGCGGGCATATTAAAAAGCAAAACCTTTCAGGAAAAGTTAGTATTTTTTTTCGTTTACCTTTATATTCTATAATTGATTTTTTGGTTCGAGCTTATTTACTGCTTGTCTCTTCTTTAATTGCATTTATGGAAGGGTTTTCTATTATGATAGCATATTATAATAATGATTTTTTTCCTTGAATTCTTCCAAAGTTGTGTAAATTTGAAGAATATTGTTCTAGAAAACTTGTTTCTTATCCATCCGCTAAAATCTGTTGAGATAAATTGAGGGGTTATAAATTTGTTAGGAAGGTTGTTGAAGTTCCTAAAACTCCTGCAGATTTTTTGTTTAAGGTTATTAAGTTTATTTTCTGAGCAATTATATTTGATATCTTCATAGGTCAACTTGCCTTATGGAATGTTATTGTTATGTTGCTAGGAATGTCACTACTTCCTATTATACTATTTCTCATTTGAGTGCTAAAGTAG
>Scapharca_gubernaculum_ORF46
ATGAATATTTTTTTTAAATTTAACTTTAAAAATTTTTTATTTAAGAAGTCTTATATTAAGATGTTAGGGCTATATCCTAAAGAACAAAAATTTTGTCTTAAACTAATAAAAAATCTGAGAAATTTTGAAAAAATTCTAGAAAAGTTTATTGCGAACGAATTAATAATAAGAGATAAATATTTATTTTCGAGTAATGCTAGTATTAAATTTGGAGATGAGTTCCCCCATAATCATGGCTGTCGTGTATTTATTTTTGCGTGGTTTTTTTATATAAATGTAGTTATTAGTATCTTAATTTTTAGGGTTGGAGGTGGGATTCTAAAGTCTTTTTTCATTTTGTTTAAGAAGATTGTAAATTTCCATTATGTTAATCTTTTAGAACGATTAGATGAAAAGATTGGGAAAAGAATAGAGTTAAAAAAAATTGGTCGTTTAAGCTGTATTAAAGGTGAGGGCTCTAAAATTATTTATGTTTATTTTGTTCTTCTTAATAGTTGTATTAATGTACTTATTTTGTTTTGTATAAGGATTAATAATAAAGGAGGAGATCGTTACGAAAAGTTTCTTTTCTTACAAAATTGGTGGAAAAAAGAGGTGGTAATCTTTTTTAGTAAGGAATTATTGAAATTGGTAGAGTTAGAGGTTAAAAAAAATTAA
>Scapharca_gubernaculum_ORF46-b
ATGTTTCGTGTCCGGACTATAAAAAAAGAAAGAGAGTTCTTGAAAATTTTAAATAATCTTAAGATAAAAGAAAGGAAATTATCAAGGGGATATGTATTTAAAACAGATACCAGAATTAAATTTGGGAATAAATTTCCACGAGCCCACAAATCTCGTGTATTTCTTTTAATGTGGTTTTTTCATTTAAGTGTTGCTTCTAAATTTTTAATTAATAAAAATAGAGGAGCCGAAAAGCTATCATTTATTACAAATTATAATTTTTTACAAAATGTCTATGAAGCTCTTCTAGGTGAACTGGACGTTTTTATTATAAAAAGAGTAGAATTAAAGAATGCTGGTGTTATTAATTCCACTGAAGGAAGGGGCGCAAGGTTTATTTATAGGTCTATTGTTTCTATTAATAAATGAATGAGTGATAATATTGCGGCTTGTGAAATATATTCTAGAGGTGATCAACGAGATTGTTTTGCTTTTCTTCGGATCTGATGGAAAACGGAGGTTGTTGATCATTTTAATGAAAGGTTAAATGAGATAGTTAAATTGGAGGAACTTAATAATTTAAAAACAGAATAG
>Scapharca_broughtonii_(4)_ORF46
ATTATAAAAGAGGAAAAATTTAAGAGAATACTAAAAGAGTCTCTTATAGAGGAAGTGGTAATATCAACTGGCTATTTATTTACAACCAATACCAGGATGAAAGCTGGTGATGGGTTTCCATATGATCATGGTTGTCGTATGTTTCTTTTTGTATGGTTTTTTTATGTGAATGTAACTGTTAGTTTTTTAATTCGAAAACATAGGGGTGTTTTAAAATTTTTATTTTTTTTATATAAGAAATTTGTAAAATTTTGTTATATTGTTTTTTTAAGTCAAGTAGATATTGAAATTGTGAAGAGAATGGAATTAAAAAAAGCTGGCCGTCTTAGTTCTATTGAGGGTAAAGGTTCTAAGATTATTTATTTTTTCATTATTTTTCTTAATGTGTGGGTTAGTGTTAATATTTCAATTTGTGTTTGATGTTCAAAGGGGGATTGTTTAGATAGGTTTCTTTTTTTACAAAAATGATGGAAGATGAAAGTTTCCGTGTTTCTTAATAGTGAGCTTATAAAGTTAGTAGAGTTGGAGGTTTAA
>Scapharca_broughtonii_(5)_ORF46
ATAAAAGAGGAAAAATTTAAGAGAATACTAAAAGAGTCTCTTATAGAGGAAGTGGTAATATCAACTGGTTATTTATTTACAACCAATACCAGGATGAAAGCTGGTGATGGGTTTCCATATGATCATGGTTGTCGTATGTTTCTTTTTGTATGGTTTTTTTATGTGAATGTAACTGTTAGTTTTTTAATTCGAAAACATAGGGGTGTTTTAAAATTTTTATTTTTTTTATATAAGAAATTTGTAAAATTTTGTTATATTGTTTTTTTAAGTCAAGTAGATATTGAAATTGTGAATAGAATGGAATTAAAAAAAGCTGGCCGTCTTAGTTCTATTGAGGGTAAAGGTTCTAAGATTATTTATTTTTTCATTATTTTTCTTAATGTGTGGGTTAGTGTTAATATTTCAATTTGTGTTTGATGTTCAAAGGGGGATTGTTTAGATAGGTTTCTTTTTTTTACAAAAATGATGGAAGATGAAAGTTTCCGTGTTTCTTAA
>Scapharca_broughtonii_(1)_ORF46
ATGTCAGGCTTTTACCTGAAGAAGTTAAGAATTATTGCTCGAATTATAAAAGAGGAAAAATTTAAGAGGATACTAGAAGAGCTTCTTATAGAGGAAGTGATAATATCAACTGGTTATTTACTTGTAACCAATACCAGGATAAAAGCTGGTGATGGGTTTCCCTATGATCACGGTTGTCGTATGTTTCTTTTTGTATGGTTTTTTTATGTGAATGTAATTGTTAGTTTTTTAATTCGAAAACATAGGGGTGTTTCAAAATTATTATTTTTTTTATATAAGAAAATTGTAAAATTTTGTTATATTGTTCTTTTAAGTCAAGTAGATATTGAAATTGTGAAGAGAATGGAATTAAAAAAAGCCGGTCGTCTTAGTTCTATTGAGGGCAAAGGTTCTAAGTTTATTTATTCTTTTATTATTTTTTTTAATATATGGGTTAGTGTTAATATTTCAATTTGTATTTGATGTTCAAAGGGGGACTTTTTAGACAGGCTTCTTTTTTTACAAAAATGATGGGAGACGAAAGTTTCTGTGTTTCTTAATAGTGAGCTTATAAAGTTAGTAGAGTTGGTTGATTAA
>Scapharca_broughtonii_(2)_ORF46
ATGTCAGGCTTTTACCTGAAGAAGTTAAGAATTATTGCTCGAATTATAAAAGAGGAAAAATTTAAGAGGATACTAGAAGAGCTTCTTATAGAGGAAGTGATAATATCAACTGGTTATTTACTTGTAACCAATACCAGGATAAAAGCTGGTGATGGGTTTCCCTATGATCACGGTTGTCGTATGTTTCTTTTTGTATGGTTTTTTTATGTGAATGTAATTGTTAGTTTTTTAATTCGAAAACATAGGGGTGTTTCAAAATTATTATTTTTTTTATATAAGAAAATTGTAAAATTTTGTTATATTGTTCTTTTAAGTCAAGTAGATATTGAAATTGTGAAGAGAATGGAATTAAAAAAAGCCGGTCGTCTTAGTTCTATTGAGGGCAAAGGTTCTAAGTTTATTTATTCTTTTATTATTTTTTTTAATATATGGGTTAGTGTTAATATTTCAATTTGTATTTGATGTTCAAAGGGGGACTTTTTAGACAGGCTTCTTTTTTTACAAAAATGATGGGAGACGAAAGTTTCTGTGTTTCTTAATAGTGAGCTTATAAAGTTAGTAGAGTTGGTTGATTAA
>Scapharca_broughtonii_(3)_ORF46
ATGTCAGGCTTTTACCTGAAGAAGTTAAGAATTATTGCTCGAATTATAAAAGAGGAAAAATTTAAGAGGATACTAGAAGAACTTCTTATAGAGGAAGTGATAATATCAACTGGTTATTTACTTGTAACCAATACCAGGATAAAAGCTGGTGATGGGTTTCCCTATGATCACGGTTGTCGTATGTTTCTTTTTGTATGGTTTTTTTATGTGAATGTAATTGTTAGTTTTTTAATTCGAAAACATAGGGGTGTTTCAAAATTATTATTTTTTTTATATAAGAAAATTGTAAAATTTTGTTATATTGTTCTTTTAAGTCAAGTAGATATTGAAATTGTGAAGAGAATGGAATTAAAAAAAGCCGGTCGTCTTAGTTCTATTGAGGGCAAAGGTTCTAAGTTTATTTATTCTTTTATTATTTTTTTTAATATATGGGTTAGTGTTAATATTTCAATTTGTATTTGATGTTCAAAGGGGGACTTTTTAGACAGGCTTCTTTTTTTACAAAAATGATGGGAGACGAAAGTTTCTGTGTTTCTTAATAGTGAGCTTATAAAGTTAGTAGAGTTGGTTGATTAA
>Scapharca_broughtonii_(6)_ORF46
ATTATAAAAGAGGAAAAATTTAAGAGAATACTAAAAGAGTCTCTTATAGAGGAAGTGGTAATATCAACTGGTTATTTATTTACAACCAATACCAGGATGAAAGCTGGTGATGGGTTTCCATATGATCATGGTTGTCGTATGTTTCTTTTTGTATGGTTTTTTTATGTGAATGTAACTGTTAGTTTTTTAATTCGAAAACATAGGGGTGTTTTAAAATTTTTATTTTTTTTATATAAGAAATTTGTAAAATTTTGTTATATTGTTTTTTTAAGTCAAGTAGATATTGAAATTGTGAAGAGAATGGAATTAAAAAAAGCTGGCCGTCTATCTATTGAGGGTAAAGGTTCTAAGATTATTTATTTTTTCATTATTTTTCTTAATGTGTGGGTTAGTGTTAATATTTCAATTTGTGTTTGATGTTCAAAGGGGGATTGTTTAGATAGGTTTCTTTTTTTACAAAAATGATGGAAGATGAAAGTTTCCGTGTTTCTTAATAGTGAGCTTATAAAGTTAGTAGAGTTGGAGGTTTAA
>Scapharca_cornea_ORF46-b
ATGTTTCGTGTCCGGACTATAAAAAAAGAAAGAGAGTTCTTGAAAATTTTAAATAATCTTAAGATAAAAGAAAGGAAATTATCAAGGGGATATGTATTTAAAACAGATACCAGAATTAAATTTGGGAATAAATTTCCACGAGCCCACAAATCTCGTGTATTTCTTTTAATGTGGTTTTTTCATTTAAGTGTTGCTTCTAAATTTTTAATTAATAAAAATAGAGGAGCCGAAAAGCTATCATTTATTACAAATTATAATTTTTTACAAAATGTCTATGAAGCTCTTCTAGGTGAACTGGACGTTTTTATTATAAAAAGAGTAGAATTAAAGAATGCTGGTGTTATTAATTCCACTGAAGGAAGGGGCGCAAGGTTTATTTATAGGTCTATTGTTTCTATTAATAAATGAATGAGTGATAATATTGCGGCTTGTGAAATATATTCTAGAGGTGATCAACGAGATTGTTTTGCTTTTCTTCGGATCTGATGGAAAACGGAGGTTGTTGATCATTTTAATGAAAGGTTAAATGAGATAGTTAAATTGGAGGAACTTAATAATTTAAAAACAGAATAG
>Scapharca_cornea_ORF46
ATGAATATTTTTTTTAAATTTAACTTTAAAAATTTTTTATTTAAGAAGTCTTATATTAAGATGTTAGGGCTATATCCTAAAGAACAAAAATTTTGTCTTAAACTAATAAAAAATCTGAGAAATTTTGAAAAAATTCTAGAAAAGTTTATTGCGAACGAATTAATAATAAGAGATAAATATTTATTTTCGAGTAATGCTAGTATTAAATTTGGAGATGAGTTCCCCCATAATCATGGCTGTCGTGTATTTATTTTTGCGTGGTTTTTTTATATAAATGTAGTTATTAGTATCTTAATTTTTAGGGTTGGAGGTGGGATTCTAAAGTCTTTTTTCATTTTGTTTAAGAAGATTGTAAATTTCCATTATGTTAATCTTTTAGAACGATTAGATGAAAAGATTGGGAAAAGAATAGAGTTAAAAAAAATTGGTCGTTTAAGCTGTATTAAAGGTGAGGGCTCTAAAATTATTTATGTTTATTTTGTTCTTCTTAATAGTTGTATTAATGTACTTATTTTGTTTTGTATAAGGATTAATAATAAAGGAGGAGATCGTTACGAAAAGTTTCTTTTCTTACAAAATTGGTGGAAAAAAGAGGTGGTAATCTTTTTTAGTAAGGAATTATTGAAATTGGTAGAGTTAGAGGTTAAAAAAAATTAA
>Scapharca_inaequivalvis_ORF46
ATGTTAGATGAGCTAATTATTAAAGAAATAATTATAACAGCTGATTATTTATTTAAAACTGATTACAGGGAAAAAGCTGGTTATGGTTTCCCCCAAACCCATAGTAGGCGTGTGTTTCTTTTTGTGTGGTTTTTTTATATAAATGTGGTTGTTAGCTTTTTAATTAGTAAATACAAAGGTGTTTTAAAGATTAGTTTTATTTTACTTAAGAAATTTGTAAAATTTTGTTATATTACTCTTCTAAATCAAGTGGATATTGAAATTGTTAAGAGAATAAAGTTAAAAAAAGTTGGTTGTATTAGTTCTATTGAAGGTAAAGGTTCTAAGTTTATCTACCCTTTCATTATTTTTTTTAACATATGGGTTAGTGGTAATATTTCAATTTGTATTTGGTGTTCTGTCGAAGAGGATCGTCGAAATAGGTTTCTTTTTTTACAAAAATGATGAAAGGCGAAGGTTTCCGGGTTTATTAATACTGAACTTATAAAGTTAGTGGAGTTGGAAGCTAAAGGTTAA
>Scapharca_kagoshimensis_(2)_ORF46
TTATTTTTTAGACATCAGGCTTTACTTGAAGATGCAGAGAACTGTGCTCGAGCTATAAAAGAGGAAGATTTTAAAATAATGTTAGAAGAGCTACTTACTAAGGAAGTAGTAATATCATCTGATTATTTATTCTTAACTAACATCAGGATAAAAGTAGGTGATGGGTTTCCTTATAATCACGGTTGTCGTGTGTTTCTTTTTGTGTGGTTTTTCTATATAAATGTAATTGTTAGTTTTTTAATTTGTTTACATAAAGGTGTGTTTAATTTTCTACTTGTAATGTTTAAAAAATTTGTAAAATTTTGCTATATATTTCTTTTAAATCAAGTAGATGTTAAACTTGTTAAGGGAATAGAATTAAAAAAAGTTGGTCGTATTAGTTCTATTGATGGTAAAGGTTCTAAGTTTATTTATTTTTTTATTATTTTTTTTAATACGTTGGTTAGCGGAAGTATTTTGTTTTGTATTGGATGCTCTAAGAAGAGTCAATTAAGGAGGCTCTATCTTTTACAGAAATGGTGAAATACGAGAGTTTCTGTGTTTCTTAACATTGAGCTAATAAAGTTAGTAGAGCAAGAGATTTAA
>Scapharca_kagoshimensis_(1)_ORF46
ATAAAAGAGGAAGATTTTAAAATAATATTAGAAGAGCTTCTTATTAAGGAAGTAGTAATATCATCTGATTATTTATTTTTAACTAACATCAGGATAAAAGTAGGTGATGGGTTTCCTTATAATCACGGTTGTCGTGTGTTTCTTTTTGTGTGGTTTTTCTATATAAATGTAATTGTTAGTTTTTTAATTTGTTTACATAAAGGTGTGTTTAATTTTCTACTTGTAATGTTTAAAAAATTTGTAAAATTTTGCTATCTATTTCTTTTAAATCAAGTAGATGTTGAAATTGTTAAGGGAATAGAATTAAAAAAAGTTGGTCGTATTAGTTCTATTGAGGGTAAAGGTTCTAAGTTTATTTATTTTTTTATTATTTTTTTTAATATGTTGGTTAGTGGAAGTATTTTGTTTTGTATTGGATGCTCTAAGAAGAGTCAATTAAGGAGGCTCTATCTTTTACAGAAATGGTGAAATACGAGAGTTTCTGTGTTTCTTAACAGTGAGCTAATAAAGTTAGTAGAGCAAGAGATTTAA
>Scapharca_gubernaculum_ORF49
ATTGTAAAAAATGATTTTGATAGGTTTTTAGCTAAAAAAATAAGTAGTAAATGTAGTGATGTTTATTTAATTAAGACTCCAGCTAGTATAGAAATTGGGGATTGATTTCCTTATAATCATCGTTGTCGTGAAGTTTTCTATGACTGGTATTTATTTTCGTTATGGTCTTTAGAGTATTTGATTAATGGAAGTAGTGGTTATTCAAAGATGGTATTCATATTGAATAAGGAGATATTGACCGCCAGGTACGAAATTTTTTTTAAACAATTAGATGCTAATATTTTATTGAGGATTAAATTACAAAGAGCTGGGTTCCAGGACTCTATTAAAGGAAGGGGCGCAAAGATTATTAAGTTCTTCATCTTATCTGCTGATAAAGAGTTGGATAAAATGATTGCTGATAGTGTAAAGAATTCTAAAGGGTTTAATTATGATAGTCTAGTTTCTATACAGTGTTGACGAAAAAAAAAGGTATATGGTCTAATTTATGCTGAGTTGAACGAACTTCTTAAAATAGAGGAGTTAAATGAATTTAAAGGCATGTCATGAGAAAGAAAAGACTAG
>Scapharca_broughtonii_(4)_ORF49
ATCAATTTGATTATTAAAGTTCTGGTTTTAAAGTTTGGTAGAAAACCTAACTTTTTTGTATTGAAAACTCGTGCTAGGGCGAAGGCTGGTGATAGGTTCCCAGATGATCATAAGTGTCGTTATCTTTTGTTTGATAGGTTTTGTTTTACAATGAAAATATATGATAATTTGATTGCTGAGACTTGGAAATCTGATAAACTTGTATTAGTGCTGGAAAAGAAGATGATATTTTATTGCTTTAAGCTTTTTTTTGAGTATTTGGATAAAATGATTGTTAAGGGGTTAAAATTACAAAAATTTGGTCGTCAGGACTCTGTCGATGGTTGTGGTGCTAAGAAGGTTATTTCTTTTTCTCAGTTTGTATATGTGTTCTTAGATGAGGTTTTTTTATATCTTATTGAGTGTTCAAAAGATGAGCGCCGTATGAAATTTATATCATTTCAGCGACAGTGATTTTCATTTAATCGAATAATTAATGATGAGGCTTTTAAATTATTAGAATTAGAAAATAAAAACAAACCGAAGAGTTTAGTGGTTAGTAATTTTTTTGGTTTTGTGCTTATTATTTTATTTATTTTATGTATTTTGTTGTTTCATGCGAGGGCGGGATCTTAG
>Scapharca_broughtonii_(5)_ORF49
ATCAATTTGATTATTAAAGTTCTGGTTTTAAAGTTTGGTAGAAAACCTAACTTTTTTGTATTGAAAACTCGTGCTAGGGCGAAGGCTGGTGATAGGTTCCCAGATGATCATAAGTGTCGTTATCTTTTGTTTGATAGGTTTTGTTTTACAATGAAAATATATGATAATTTGATTGCTGAGACTTGGAAATCTGATAAACTTGTATTAGTGCTGGAAAAGAAGATGATATTTTATTGCTTTAAGCTTTTTTTTGAGTATTTGGATAAAATGATTGTTAAGGGGTTAAAATTACAAAAATTTGGTCGTCAGGACTCTGTCGATGGTTGTGGTGCTAAGAAGGTTATTTCTTTTTCTCAGTTTGTATATGTGTTCTTAGATGAGGTTTTTTTATATCTTATTGAGTGTTCAAAAGATGAGCGCCGTATGAAATTTATATCATTTCAGCGACAGTGATTTTCATTTAATCGAATAATTAATGATGAGGCTTTTAAATTATTAGAATTAGAAAATAAAAACAAACCGAAGAGTTTAGTGGTTAGTAATTTTTTTGGTTTTGTGCTTATTATTTTATTTATTTTATGTATTTTGTTGTTTCATGCGAGGGCGGGATCTTAG
>Scapharca_broughtonii_(1)_ORF49
ATTAATTTGGTTATTAAAGTTCTAATTATAAAGTTTGGTAGAAAACCTAACTCTTTTGTATTGAAAACTCGCGCTATGGCGAAGGTTAGTGACAGGTTTCCACACGATCATAAATGTCGTTGTCTTTTGTTTGATAGTTTTTGTTATACAATGAAAATATATGATGATTTGATTGCTAAGACTTGGAAATCTGATAAACTTATATTAGTGCTGGAAAAGAAGATGATATTTTATTGCTTTAAATTTTTTTTTGAGTACTTGGACAAAATGATTGTTAAGGGGTTAAAATTACAAAAATTTGGTCGTCAGGACTCTGTCGATGGTTGTGGTGCTAAGAAGGTTATTTCTTTTTCTCAGTTTGTATATGTGTTCTTAGATGGGGTTTTTTTATCTCTTATTGAGCGTTCAAAAGATGAGCGTCGTATAAAGTTTATATCACTTCAGCGACGGTGATTTTTATTTAATCGAATAATTAATGATGAGGCTTTTAAACTACTAATGTTAGAAAATAAAAACAAACCGAAGAGTTTAGGGGTCAGTAATTTTTTTGGTTTTGTGCTTATTATCTTATTTATTTTATGTATTTTGTTGTTTCATGCGAGGGCGCGATCTTAG
>Scapharca_broughtonii_(2)_ORF49
ATTAATTTGGTTATTAAAGTTCTAATTATAAAGTTTGGTAGAAAACCTAACTCTTTTGTATTGAAAACTCGCGCTATGGCGAAGGTTAGTGACAGGTTTCCACACGATCATAAATGTCGTTGTCTTTTGTTTGATAGTTTTTGTTATACAATGAAAATATATGATGATTTGATTGCTAAGACTTGGAAATCTGATAAACTTATATTAGTGCTGGAAAAGAAGATGATATTTTATTGCTTTAAATTTTTTTTTGAGTACTTGGACAAAATGATTGTTAAGGGGTTAAAATTACAAAAATTTGGTCGTCAGGACTCTGTCGATGGTTGTGGTGCTAAGAAGGTTATTTCTTTTTCTCAGTTTGTATATGTGTTCTTAGATGGGGTTTTTTTATCTCTTATTGAGCGTTCAAAAGATGAGCGTCGTATAAAGTTTATATCACTTCAGCGACGGTGATTTTTATTTAATCGAATAATTAATGATGAGGCTTTTAAACTACTAATGTTAGAAAATAAAAACAAACCGAAGAGTTTAGGGGTCAGTAATTTTTTTGGTTTTGTGCTTATTATCTTATTTATTTTATGTATTTTGTTGTTTCATGCGAGGGCGCGATCTTAG
>Scapharca_broughtonii_(3)_ORF49
ATTAATTTGGTTATTAAAGTTCTAATTATAAAGTTTGGTAGAAAACCTAACTCTTTTGTATTGAAAACTCGCGCTATGGCGAAGGTTAGTGACAGGTTTCCACACGATCATAAATGTCGTTGTCTTTTGTTTGATAGTTTTTGTTATACAATGAAAATATATGATGATTTGATTGCTAAGACTTGGAAATCTGATAAACTTATATTAGTGCTGGAAAAGAAGATGATATTTTATTGCTTTAAATTTTTTTTTGAGTACTTGGACAAAATGATTGTTAAGGGGTTAAAATTACAAAAATTTGGTCGTCAGGACTCTGTCGATGGTTGTGGTGCTAAGAAGGTTATTTCTTTTTCTCAGTTTGTATATGTGTTCTTAGATGGGGTTTTTTTATCTCTTATTGAGCGTTCAAAAGATGAGCGTCGTATAAAGTTTATATCACTTCAGCGACGGTGATTTTTATTTAATCGAATAATTAATGATGAGGCTTTTAAACTACTAATGTTAGAAAATAAAAACAAACCGAAGAGTTTAGGGGTCAGTAATTTTTTTGGTTTTGTGCTTATTATCTTATTTATTTTATGTATTTTGTTGTTTCATGCGAGGGCGCGATCTTAG
>Scapharca_broughtonii_(6)_ORF49
ATCAATTTGATTATTAAAGTTCTGGTTTTAAAGTTTGGTAGAAAACCTAACTTTTTTGTATTGAAAACTCGTGCTAGGGCGAAGGCTGGTGATAGGTTCCCAGATGATCATAAGTGTCGTTATCTTTTGTTTGATAGGTTTTGTTTTACAATGAAAATATATGATAATTTGATTGCTGAGACTTGGAAATCTGATAAACTTGTATTAGTGCTGGAAAAGAAGATGATATTTTATTGCTTTAAGCTTTTTTTTGAGTATTTGGATAAAATGATTGTTAAGGGGTTAAAATTACAAAAATTTGGTCGTCAGGACTCTGTCGATGGTTGTGGTGCTAAGAAGGTTATTTCTTTTTCTCAGTTTGTATATGTGTTCTTAGATGAGGTTTTTTTATATCTTATTGAGTGTTCAAAAGATGAGCGCCGTATGAAATTTATATCATTTCAGCGACAGTGATTTTCATTTAATCGAATAATTAATGATGAGGCTTTTAAATTATTAGAATTAGAAAATAAAAACAAACCGAAGAGTTTAGTGGTTAGTAATTTTTTTGGTTTTGTGCTTATTATTTTATTTATTTTATGTATTTTGTTGTTTCATGCGAGGGCGGGATCTTAG
>Scapharca_cornea_ORF49
ATTGTAAAAAATGATTTTGATAGGTTTTTAGCTAAAAAAATAAGTAGTAAATGTAGTGATGTTTATTTAATTAAGACTCCAGCTAGTATAGAAATTGGGGATTGATTTCCTCATAATCATCGTTGTCGTGAAGTTTTCTATGACTGGTATTTATTTTCGTTATGGTCTTTAGAGTATTTGATTAATGGAAGTAGTGGTTATTCAAAGATGGTATTCATATTGAATAAGGAGATATTGACCGCCAGGTACGAAATTTTTTTTAAACAATTAGATGCTAATATTTTATTGAGGATTAAATTACAAAGAGCTGGGTTCCAGGACTCTATTAAAGGAAGGGGCGCAAAGATTATTAAGTTCTTCATCTTATCTGCTGATAAAGAGTTGGATAAAATGATTGCTGATAGTGTAAAGAATTCTAAAGGGTTTAATTATGATAGTCTAGTTTCTATACAGTGTTGACGAAAAAAAAAGGTATATGGTCTAATTTATGCTGAGTTGAACGAACTTCTTAAAATAGAGGAGTTAAATGAATTTAAAGGCATGTCATGAGAAAGAAAAGACTAG
>Scapharca_inaequivalvis_ORF49
ATGATTAAGGTTATTATCCAATATGTACTAGATAAAACTATAAAATCAGGTAAGAAGCCTAATTCTTTTGTTTTGAGAACTCGTGCTTTGATTAAGGTTGGTAGTAAATTCCCACACGAACATAGGTGTCGTTGTCTTTTGTTTAGTAGGTTCACATTTACGGTGGATATATACGACAGTTTGATTAGAGAGATTAATGGTTTTGATAAGCTTGTACTAGTGATGGAAAAGAAGATTATGATTTATTGTTTTAAACTTTTTTTTGAGTACCTAGATGAGATAATTTCTAAAAGGATAAAACTACAAAAAGCCGGACGTCAAGATTCTATTGATGGTTGTGGTGCTAAGAAGGTTCATTCTTTTTCTCGGTTTGTGTATGTGTTTTTAGATGGGGTTTTTTTTCATCTTATTGATCATTCAGAAGGTGAGCGTCGTACTAAGTTTATTTCATTGCAGCGACGGTGGTTTTTGTTTTACCGAAGAATAAATGATGAGGTTTTTAGTTTGATGATATTAGAAAATAAAAACAAATCGAAAAGTTTAAAAGTTAGTAATTCTTTTGCTCTTGTATATATTATTTTATGTGTTTTTTGTATTTTGTTGATTTATGCGAGGCAAAAAACTTAG
>Anadara_crebricostata_ORF5
ATGGTTCTTATAGGTTTAAAAGTGATGATACAGGAAAAGGACGTTGTTGCTACAAGGATTCTATTTTGAATAGTGATTATTGAGGGGCTCTTTATCACTTGATTGTTTCATAATCATTGTGGTTGGGGGGGTTCTCATAGTCCTATCCATGTTCTTATACCTAAGATGAAGGCAGGGGTTCCACCGAAATCTATCCATGATGATGTTGCTTATGGTTTTTTCGGTATAATAAGGGACGTTCCATATAGGATTTTTTTTTGGTTGGGATGGGGTTTTCCTATGTATGACCCTCGTCGTTTATTGTTAAATGAGGCTTATGTTATTACCATGTGGAGGTTAAATAAGTTGTTGAAATTTGTTCTTGATGGTCAGGTTGAGGTGGTTAAGAGGATAATGGCTGATGTTCATAAGGACTATGAGTCATATTTTAATGAATTAGATGAATATATTTGATTATCTGGTAAGGAATATCATGTTTTCCGTAATGGGTGTGTTATTGATGGGGGGGTCAGGATTCTTAAGACGCTTCTTGTTTTATCTCTTGCTAAACACTATCATGTATTTGTTAAGTGTATTAATAGGGCTGATGCCGGGGTCCGTCGGAGTAAGATAATTAAATTGTATGAGAATTGGTGGGAGATTCGAGAGAATCAGATTAAGTGCTGTGAGTTATTGAATTTGGAGATTTTAAAGATGGAGGGTCCAGTGATTGATATAGTTATCACAAAATTTAAGTGGTGGCGTCGTTGTTGGCATTGGAAAGAGCTTGAAAGAAAGCAGAAGCCATTGAAGTTTAAGAGTAATGAAGGAGAAAGCTCTTAG
>Anadara_crebricostata_ORF5-b
ATGTGAATAGGGTCGGAGCTTCGCGTTAGTATATCGTTTTTGGTTATTTTTTTTTGGATCAGGTGGGTGATGGTATACAGGTCTGGGCCTTATATTGATCCTTTTTGTCCTATTCCGAAGAGTCCTTCTCTGGTTTTTAACCATGGTGGTTTTCTTGATGTGAGGGGGTATTATGGAAGAAAGGGCCGTCAAAGTAAAGAATTCTGGATTAATGAGTTTTATTCTGGGTTAGGTTCAGGTTATTATAGTGAGTGTTTTGGAAAGGATTTTCCCGAACACGGTGATCCTCGTCGTCTATTGATATGTGATGGTTATGTTTATTCTATGCAGATGTATGAGATTATTTATGAGTATTCGCATGGAAAAGCATTGCGGGCTCGTATTTTAGAAAGGTGAGATGTAGTTAAGGGTGAATATATTATTAATCTAATGGAGGTGGATTATAAAATCTATTATCCTGGATGTGATGGGTCAGTGTGGGGTCCGGATGGGTGTGAGGTTGAGGGGATACGTAAGCATTTTGAAAGTATAATAGCTGAGGGAAGGTCTTTGATTGAGGAGGTTATATATAATAAAAACTCTTCTTACCATCTTGATGTTATGGCTAAGGTTTATTATGAGTGAAAATGGGCTCATGATGGGTTGGTTAAGTCTTGTGATGAGTTGTCGCTGCAGATGGGAGAAATAAAAGGATTTTCCCCTCTGTTGTGGTTGAAGTGAAAGTGGTTATATAAGTGGGTTTGGTTTGAGGGAAGAATTTGTTCTCGGGGGGGTGATAATAAGTAG
>Scapharca_gubernaculum_ORF5
ATTAACTTTATTTCGTGGTTATTACTTGTATGGGTTTTGATTTTAGTTCCGAGTCTTATTTGTTCTTGATGTTCAATTGTTTGTCCTTGATTGCTGGAGCCAAAATCTCCAATATGAGTTTTTTATAGGAAAGAGTTAAAGAGCACTTTATATTTTTATCGCCGTGTCGATAAAAATATTGAAGAAGAATGAAATTTTAGAGATTTAGAAGCTTGATGGATGTCATATGAGCTTTTATTAAAGTTCCCTTATAATGACCCTCGTCAAATTCTCATAAAGGAAGGGTGTCGTTCTTGTTTGCGGTTGATTTGGTGTTTGGGTATATACATTTCAGATGATCAACTGCGAATAGAAGTTGGAGTATGTTTAGATGAGCTTCAAGAATTTTATTTTTCTAATTATGAAGTTCTTTGTGAGTCAATTTTTTTAATAAGTTGTCATGAGGTTGGGTGTTTAGAGTATGATTGCGGAGTTAGGAAGATACGAAATGTCTTTAAGGTTAGCTATGAGAAAGGCTATCATTTGTTTGAAAGGTGTATTCGTCTTAGTTCCCCTGGAATAAGTCGAAGTTCGATAATTAAATTGTTTGAAGAATGGACTTTAGTGCATGAGCTTTTGATTAAGTGTTGTGATGAGTTAAGAATAGAGCTAGCTATAGTAAAGTTAAGTTATTGAAAATTACTAAAATGGAAATTTTGATATAATTGGGAATATTTTAAGGGGGGTACACGTAAAAAATAA
>Scapharca_broughtonii_(4)_ORF5
ATAATAAATTATTGCACGGGTTTGGTGAGGTTGGTATTAACAATCGTGGTGTTGTGGGCTTTAACCTTAACAGCAGTGCTTCTTCATGCTTGGTGTTCGATTATTTTTCCATGGGTGGTGGATTCAAAATCTCCAATATGGGTTTTTAATCGGGAAAAGTTAAAAGAAACAATATATTTTTACCGTCGTGCTGATTGAAATATCGAAAAGGAGTGGTACTATAGGGATGAGGATACTTGATGATTAGCTTATGAACACTCACTAAAATTTCCTTCTAACGACCCGCGTCAGATTCTTATAAAAGAAGCCAGTATGGCTTGTTTACGGATGATTTGATATTTAGGTATATATATTTCTGATGATTTACTTCGGGTAGAAGTTGGTATATGTCTTGATGAGCTTCAGGTTTTTTACTATACTCAGTATGAGGTTCTTTGTCAAGCGATTTTATGAATAAGTTGTCACGAGGTTGGATGTTTAGAATATGATTGTGGTGTTAAAACTATACGTGAGATTTTCGAGATTAGTTATGTAAAAGGTTACCATTTATTTGAAGATTGTATTCGTTTTAGTTCTTCTGGAGTTAATCGTAATTCTATGATTAAGTTGTTTGAAGAGTGAACTTTAATCCATGAACTTTTGGTTAGGTGTTGTGATGAACTGAGGAAAGAGATGGCTCTGGTTAAATTAAGATATTGAAAAATGTTTAAATGGAAGTTTTGATACTTATGGGAACATTTTAAGGGGGGTAAACGAAAATAA
>Scapharca_broughtonii_(5)_ORF5
ATAATAAATTATTGCACGGGTTTGGTGAGGTTGGTATTAACAATCGTGGTGTTGTGGGCTTTAACCTTAACAGCAGTGCTTCTTCATGCTTGGTGTTCGATTATTTTTCCATGGGTGGTGGATTCAAAATCTCCAATATGGGTTTTTAATCGGGAAAAGTTAAAAGAAACAATATATTTTTACCGTCGTGCTGATTGAAATATCGAAAAGGAGTGGTATTATAGGGATGAGGATACTTGATGATTAGCTTATGAACACTCACTAAAATTTCCTTCTAACGACCCGCGTCAGATTCTTATAAAAGAAGCCAGTATGGCTTGTTTACGGATGATTTGATATTTAGGTATATATATTTCTGATGATTTACTTCGGGTAGAAGTTGGTATATGTCTTGATGAGCTTCAGGTTTTTTACTATACTCAGTATGAGGTTCTTTGTCAAGCGATTTTATGAATAAGTTGTCACGAGGTTGGATGTTTAGAATATGATTGTGGTGTTAAAACTATACGTGAGATTTTCGAGATTAGTTATGTAAAAGGTTACCATTTATTTGAAGATTGTATTCGTTTTAGTTCTTCTGGAGTTAATCGTAATTCTATGATTAAGTTGTTTGAAGAGTGAACTTTAATCCATGAACTTTTGGTTAGGTGTTGTGATGAACTGAGGAAAGAGATGGCTCTGGTTAAATTAAGATATTGAAAAATGTTTAAATGGAAGTTTTGATACTTATGGGAACATTTTAAGGGGGGTAAACGAAAATAA
>Scapharca_broughtonii_(1)_ORF5
ATAATAAATTATTGCACGGGTTTGATGAAATTGATACTAATACTCGTGGTGTTATGGGCTTTAACCTTAACAGCAGTGCTTCTTCATGCTTGGTGTTCGATTATTTTTCCATGGGTGGTGGATTCAAAATCTCCAATATGGGTTTTTAATCGAGAAAAGTTGAAAGGAACAATATATTTTTACCGTCGTGCTGATTGAAATATCGAAAGGGAGTGGTATTATAGGGATGAGGATACTTGATGACTTGCTTATGAACACTCATTAAAATTTCCTTTTAATGACCCACGTCAAATTCTTATAAAAGAAGCCAGTATGGCTTGTTTACGGATGGTTTGATATTTAGGTATATATGTTTCTGATGATTTACTTCGGGTAGAAGTTGGTATATGTCTTGATGAGCTTCAGGTTTTTTACTATACCCAGTATGAGGTTCTTTGTCAAGCGATTTTATGAATAAGCTGTCATGAGGTCGGATGTCTAGAATATGATAGTGGTGTTAAAACTATACGTGAGATTTTTGAGATCAGGTATGTAAAAGGTTATCATTTATTTGAAGATTGTATTCGTTTTAGTTCTCCTGGAGTTAATCGTAGTTCCATGATTAAGTTGTTTGAAGAGTGGACTTTAATTCATGAACTTTTGATTAGGTGTTGTGATGGATTAAGGAAAGAGATGGCTCTGGTTAAATTAAGATATTGAAAAATGTTTAAATGAAAGTTTTGATACTTATGAGAACATTTTAAGGGAGGTAAACGAAAATAA
>Scapharca_broughtonii_(2)_ORF5
ATAATAAATTATTGCACGGGTTTGATGAAATTGATACTAATACTCGTGGTGTTATGGGCTTTAACCTTAACAGCAGTGCTTCTTCATGCTTGGTGTTCGATTATTTTTCCATGGGTGGTGGATTCAAAATCTCCAATATGGGTTTTTAATCGAGAAAAGTTGAAAGGAACAATATATTTTTACCGTCGTGCTGATTGAAATATCGAAAGGGAGTGGTATTATAGGGATGAGGATACTTGATGACTTGCTTATGAACACTCATTAAAATTTCCTTTTAATGACCCACGTCAAATTCTTATAAAAGAAGCCAGTATGGCTTGTTTACGGATGGTTTGATATTTAGGTATATATGTTTCTGATGATTTACTTCGGGTAGAAGTTGGTATATGTCTTGATGAGCTTCAGGTTTTTTACTATACCCAGTATGAGGTTCTTTGTCAAGCGATTTTATGAATAAGCTGTCATGAGGTCGGATGTCTAGAATATGATCGTGGTGTTAAAACTATACGTGAGATTTTTGAGATCAGGTATGTAAAAGGTTATCATTTATTTGAAGATTGTATTCGTTTTAGTTCTCCTGGAGTTAATCGTAGTTCCATGATTAAGTTGTTTGAAGAGTGGACTTTAATTCATGAACTTTTGATTAGGTGTTGTGATGGATTAAGGAAAGAGATGGCTCTGGTTAAATTAAGATATTGAAAAATGTTTAAATGAAAGTTTTGATACTTATGAGAACATTTTAAGGGAGGTAAACGAAAATAA
>Scapharca_broughtonii_(3)_ORF5
ATAATAAATTATTGCACGGGTTTGATGAAATTGATACTAATACTCGTGGTGTTATGGGCTTTAACCTTAACAGCAGTGCTTCTTCATGCTTGGTGTTCGATTATTTTTCCATGGGTGGTGGATTCAAAATCTCCAATATGGGTTTTTAATCGAGAAAAGTTGAAAGGAACAATATATTTTTACCGTCGTGCTGATTGAAATATCGAAAGGGAGTGGTATTATAGGGATGAGGATACTTGATGACTTGCTTATGAACACTCATTAAAATTTCCTTTTAATGACCCACGTCAAATTCTTATAAAAGAAGCCAGTATGGCTTGTTTACGGATGGTTTGATATTTAGGTATATATGTTTCTGATGATTTACTTCGGGTAGAAGTTGGTATATGTCTTGATGAGCTTCAGGTTTTTTACTATACCCAGTATGAGGTTCTTTGTCAAGCGATTTTATGAATAAGCTGTCATGAGGTCGGATGTCTAGAATATGATCGTGGTGTTAAAACTATACGTGAGATTTTTGAGATCAGGTATGTAAAAGGTTATCATTTATTTGAAGATTGTATTCGTTTTAGTTCTCCTGGAGTTAATCGTAGTTCCATGATTAAGTTGTTTGAAGAGTGGACTTTAATTCATGAACTTTTGATTAGGTGTTGTGATGGATTAAGGAAAGAGATGGCTCTGGTTAAATTAAGATATTGAAAAATGTTTAAATGAAAGTTTTGATACTTATGAGAACATTTTAAGGGAGGTAAACGAAAATAA
>Scapharca_broughtonii_(6)_ORF5
ATAATAAATTATTGCACGGGTTTGGTGAGGTTGGTATTAACAATCGTGGTGTTGTGGGCTTTAACCTTAACAGCAGTGCTTCTTCATGCTTGGTGTTCGATTATTTTTCCATGGGTGGTGGATTCAAAATCTCCAATATGGGTTTTTAATCGGGAAAAGTTAAAAGAAACAATATATTTTTACCGTCGTGCTGATTGAAATATCGAAAAGGAGTGGTACTATAGGGATGAGGATACTTGATGATTGGCTTATGAACACTCACTAAAATTTCCTTCTAACGACCCGCGTCAGATTCTTATAAAAGAAGCCAGTATGGCTTGTTTACGGATGATTTGATATTTAGGTATATATATTTCTGATGATTTACTTCGGGTAGAAGTTGGTATATGTCTTGATGAGCTTCAGGTTTTTTACTATACTCAGTATGAGGTTCTTTGTCAAGCTATTTTATGAATAAGTTGTCACGAGGTTGGATGTTTAGAATATGATTGTGGTGTTAAAACTATACGTGAGATTTTCGAGATTAGTTATGTAAAAGGTTACCATTTATTTGAAGATTGTATTCGTTTTAGTTCTTCTGGAGTTAATCGTAATTCTATGATTAAGTTGTTTGAAGAGTGAACTTTAATCCATGAACTTTTGGTTAGGTGTTGTGATGAACTGAGGAAAGAGATGGCTCTGGTTAAATTAAGATATTGAAAAATGTTTAAATGGAAGTTTTGATACTTATGGGAACATTTTAAGGGGGGTAAACGAAAATAA
>Scapharca_cornea_ORF5
ATTTGTTCTTGATGTTCAATTGTTTGTCCTTGATTGCTGGAGCCAAAATCTCCAATATGAGTTTTTTATAGGAAAGAGTTAAAGAGCACTTTATATTTTTATCGCCGTGTCGATAAAAATATTGAAGAAGAATGAAATTTTAGAGATTTAGAAGCTTGATGGATGTCATATGAGCTTTTATTAAAGTTCCCTTATAATGACCCTCGTCAAATTCTCATAAAGGAAGGGTGTCGTTCTTGTTTGCGGTTGATTTGGTGTTTGGGTATATACATTTCAGATGATCAACTGCGAATAGAAGTTGGAGTATGTTTAGATGAGCTTCAAGAATTTTATTTTTCTAATTATGAAGTTCTTTGTGAGTCAATTTTTTTAATAAGTTGTCATGAGGTTGGGTGTTTAGAGTATGATTGCGGAGTTAGGAAGATACGAAATGTCTTTAAGGTTAGCTATGAGAAAGGCTATCATTTGTTTGAAAGGTGTATTCGTCTTAGTTCCCCTGGAATAAGTCGAAGTTCGATAATTAAATTGTTTGAAGAATGGACTTTAGTGCATGAGCTTTTGATTAAGTGTTGTGATGAGTTAAGAATAGAGCTAGCTATAGTAAAGTTAAGTTATTGAAAATTACTAAAATGGAAATTTTGATATAATTGGGAATATTTTAAGGGGGGTACACGTAAAAAATAA
>Scapharca_inaequivalvis_ORF5
ATGCATGGTAAGTTACTGCACGGGTTTATTAAGAAGTTATTGGTGACACTCGTAGTATTATGGGCTTTAATTTTTACCCTAATGCTCTTTCATGCTTGATGTTCAATTATTTTCCCTTGGGTGGTGAATTCAAAATCCCCGATATGGGTTTTTAAAGGGGAGAAGATAAAAGGAACAATGTATTTTTGTCGTCGTGCTGATTGGAACGTTGAAAAGGAGTGGTATTATACAGATGAAGATGTTTGGTGGTTAGGTTATGAGCATTCATTAAAGTTTCCTTTTAACGATCCGCGCCAAATTCTTATGAAAGAAGCTAGTATATCTTGTTTACGAATAATTTGATACTTAGGTATGTACGTTTCTGATGACTTGTTTCGGGTCAAGGTTGGTATGTGTCTTGATGAGTTTCAGGTTCTTTACCACATACAATATGAGGTTATTTGTCAAGCAATTTTATTAATAAGTTGTCATGAAGTTGGGTGTTTAGAGTATGATTGCGGCGTTAAAATCATACGTGAGGTTTTTGAGGTTAGGTATGTTAAGGGCTATCATTTATTTGAAGATTGTATTCGTCATAGGTCCCCTGGAACAAATCGCAATTCTATAGTTAGGTTGTTTGAAGAGTGAACTTTGATTCATGAGCTTTTGATTGGATGTTGTGACGAATTAAGAAAAGAATTGGCTCTGGTAAAATTAGATTATTGAAAAATATTTAAATGAAAGTTTTGATACTTTTGGGAACGTTATAAAGGTGATAAACGGAATTAA
>Scapharca_kagoshimensis_(2)_ORF5
ATAGTAATTCATTGCACGGGTTTAATGACAGTAATAAAAGTACTTGTAGTGTTATGGGCTCTAACTTTAGTATTAGTGCTTCTTCATGCTTGGTGTTCTATTATTTCTCCCTGGGTGGTGAATTCAAAGTCTCCAATGTGGGTTTTTAACGGGGAAAAGTTAAAGAGGACAATATATTTTTCTCGTCGTGCTGATAAAAACATTGAAAAAGAGTGGTATTATAGGGATGAGGATACCTGATGGTTAGCTTATGAGCATTCATTAAAGTTTTGTTTTAATGATCCACGTCAAATTCTCATAAAGGAAGCTAGTAAAGTTTGCTTACGTATGATTTGATATTTAGGAATATATGTTTCTGATGAATTATTTCGATTAGAAGTTGGTATGTGTCTTGATGAGCTTCAGGTTTTTTATCACATGCAGTATGAGGCTCTTTGTCAAGCGATTTTGTTAATAAGTTGTCATGAGGTTGGGTGTTTAGAGTATGATAGTGGTGTTAAAATTATACGTAAGGTCTTTGAATCTAGGTATATTAAAGGTTATTGTTTATTTGAAGGCTGTATTCGTTCTAGTTCTCCTGGGGTTAATCGTAATTCTATAATTAAGCTGTTTAGAGAGTGAACTTTAATCCATGAACTTTTAATTGAGTGTTGTGATTGTCTAAGAAAAGAGATGGCTTTGGTTAAGTTAAGATATTGGAAAATGTTTAAATGGAAGTTTTGGTATTTATGGGAACATTATAAAGGTGGTAAATTAAAATAA
>Scapharca_kagoshimensis_(3)_ORF5
ATAGTAATTCATTGCACGGGTTTAATGACAGTAATAAAAGTACTTGTAATGTTATGGGCTCTAACTTTAATATCAGTGCTTCTTCATGCTTGGTGTTCTATTATTTTTCCCTGGGTGGTGAATTCAAAGTCTCCAATGTGGGTTTTTAACGGGGAAAAGTTAAAGAGGACAATATATTTTTCTCGTCGTGCTGATAAAAACATCGAAAAAAAGTGGTATTATAGGGATGAGGATACCTGATGGTTAGCTTATGAGCATTCATTAAAGTTTTGTTTTAATGATCCACGTCAAATTCTTATAAAGGAAGCTAGTAAAGTTTGCTTACGTATGATTTGATATTTAGGAATATATGTTTCTGATGAATTATTTCGGTTAGAAGTTGGTATGTGTCTTGATGAGCTTCAGGTTTTTTATCACATGCAGTATGAGGCCCTTTGTCAAGCGATTTTGTTAATAAGTTGTCATGAGGTTGGGTGTTTAGAGTATGATAGTGGTGTTAAAATTATACGTAAGGTCTTTGAGTCTAGGTATATTAAAGGTTATTGTTTATTTGAAGGCTGTATTCGTTCTAGTTCTCCTGGAAGTTAACGTAATTCTATAATTAAGCTGTTTAGAGAGTGAACTTTAATCCATGAACTTTTAGTTGAGTGTTGTGATTGTCTAAGAAAAGAGATGGCTTTGGTTAAGTTAAGATTATTGGAAAATGTTTAA
>Scapharca_kagoshimensis_(1)_ORF5
ATAGTAATTCATTGCACGGGTTTAATGACAGTAATAAAAGTACTTGTAATGTTATGGGCTCTAACTTTAATATCAGTGCTTCTTCATGCTTGGTGTTCTATTATTTTTCCCTGGGTGGTGAATTCAAAGTCTCCAATGTGGGTTTTTAACGGGGAAAAGTTAAAGAGGACAATATATTTTTCTCGTCGTGCTGATAAAAACATCGAAAAAGAGTGGTATTATAGGGATGAGGATACCTGATGGTTAGCTTATGAGCATTCATTAAAGTTTTGTTTTAATGATCCACGTCAAATTCTTATAAAGGAAGCTAGTAAAGTTTGCTTACGTATGATTTGATATTTAGGAATATATGTTTCTGATGAATTATTTCGGTTAGAAGTTGGTATGTGTCTTGATGAGCTTCAGGTTTTTTATCACATGCAGTATGAGGCCCTTTGTCAAGCGATTTTGTTAATAAGTTGTCATGAGGTTGGGTGTTTAGAGTATGATAGTGGTGTTAAAATTATACGTAAGGTCTTTGAGTCTAGGTATATTAAAGGTTATTGTTTATTTGAAGGCTGTATTCGTTCTAGTTCTCCTGGAGTTAATCGTAATTCTATAATTAAGCTGTTTAGAGAGTGAACTTTAATCCATGAACTTTTAGTTGAGTGTTGTGATTGTCTAAGAAAAGAGATGGCTTTGGTTAAGTTAAGATATTGGAAAATGTTTAAATGGAAGTTTTGGTATTTATGGGAACATTATAAAGGCGGCAAATGAAAATAA
>Scapharca_gubernaculum_ORF78
GTGCGAATTAATAGTGTTTTTGAGTTATTTCGTTTTATTGTTAAGGTTTTTTTCTTTATGCCTTTTATTATTTTAGAAATCTTCAAAGAATGGTTTAAGGGGGAAGGAATAGAATATAAAAAATATGGAGGAAAATTGGGATTTAATCACTTAGTAAAAACTTCTGCTAATGCTAACTTTAAAGCAGGGCTTTCTTTAATTGATCGACGTCGAATGCTGTTACTTGATGGGTATTTATTTAGTATAAAATTAATTGATGAAATGATTAATTCTTCTAGTAATAGGTCCCACAAATTAGTCTTGAAACATTGGAAAAGTGTAATTTATAATTATTACTTGCGGGCGTTTGAAGAATTAGATGAATTAATTTCTAATGAATCTAAGAAAGAACTGGATTTAAAAGATTTAGATAAGGGATTGTGGGTGGTTTATTGTTGTTTTTGTGATGTTTTCAAAATTGGAGATGATTATTTATTTAAAGATTCTTTTTTTATTTCTGGCAACGAGGAGTTTCGTGTTATTATGATTAATTATTCTTACATTTGGCGTTATTCCTATAAAAGTTTTTTTTTACAAGTTCAATCTATAAAAGAGATAAACAAAGCATAA
>Scapharca_broughtonii_(4)_ORF78
ATCGACAAAAAACAAAAAAACCGGTATAATATTTTTGGGTTATTTTGTTTTTTATTTAGGGTGTTTTCTGTTATACCCTTCATCACTTTGGATATTTATAAAGGGAAGTCTATTTGGTTAAAAGATAGTAATCAAGATATATATTTATTGGGAAATAATCACTTAGTAAAAACTTCTGCTAGTGTGCGTGCTGGGGCAAAGTTTCCTTTCACTAATGAACGTCGGATATTGCTGCTTGATGGGTTTATATTTAGAATAAAAATAATTAATGATATTATCGATCTTACTCCTAACGGCCAACGTAAGTTAGATTTAAAACATAGGAAAGATGTTATTTATAATTATTTTTTACGGGCTTTTGAAGAGTTAGATGAATATATTTCTTGTAGGCCCAATAATGGGCTACTTTTGGGTGATTTGGATAAAGGGCTGTGGGTGGTTTATTGTTGTTTTTGTGTTGTTTATAAAATTGGAAATGATTATCTGTTCACAGAATCTGATGATTTTTCTGATGATGAATATCGTGCTACTATTATTACTTATTCCTATATTTGACACTATTTTTATCAAAGCTTTTTTAAGCAGGCCCATGATATAAAGTGTGTAAAAAAATAA
>Scapharca_broughtonii_(5)_ORF78
ATCGACAAAAAACAAAAAAACCGGTATAATATTTTTGGGTTATTTTGTTTTTTATTTAGGGTGTTTTCTGTTATACCCTTCATCACTTTGGATATTTATAAAGGGAAGTCTATTTGGTTAAAAGATAGTAATCAAGATATATATTTATTGGGAAATAATCACTTAGTAAAAACTTCTGCTAGTGTGCGTGCTGGGGCAAAGTTTCCTTTCACTAATGAACGTCGGATATTGCTGCTTGATGGGTTTATATTTAGAATAAAAATAATTAATGATATTATCGATCTTACTCCTAACGGCCAACGTAAGTTAGATTTAAAACATAGGAAAGATGTTATTTATAATTATTTTTTACGGGCTTTTGAAGAGTTAGATGAATATATTTCTTGTAGGCCCAATAATGGGCTACTTTTGGGTGATTTGGATAAAGGGCTGTGGGTGGTTTATTGTTGTTTTTGTGTTGTTTATAAAATTGGAAATGATTATCTGTTCACAGAATCTGATGATTTTTCTGATGATGAATATCGTGCTACTATTATTACTTATTCCTATATTTGACACTATTTTTATCAAAGCTTTTTTAAGCAGGCCCATGATATAAAGTGTGTAAAAAAATAA
>Scapharca_broughtonii_(1)_ORF78
ATCAACAAAAAACAAAAAAACCGGTATAATATTTTTGGGTTATTTTGTTTTTTATTTAGGGTGTTTTCTGTTACACCCCTTATCACTTGGGAGATTTATAAAAGGAAGTCTAATTGGTTAAAAGATAACAATCGAGATATATATTTATTGGGGAATAATCATTTAGTAAAAACTTCTGCTAGCGTGCGTGTTGGAGTAAAGTTTTCTTTCACTGATGAACGTCGAATATTGCTGCTTGATGGGTTTATATTTAGAATAAAAATAATTAATGATATTATCGATCTTACTCCTGATGGCCCACGTAAGTTGGTTTTAAAACGTAGGAAAAATGTTATCTATAATTATTTTTTACGGGCTTTTGAAGAGTTAGATGAACATATTTCTCGTAGGCCCAATAATGGGCTACTTTTGGATGATTTAGATAAAGGGCTGTGAGTGGTTTATTGTTGTTTTCGTGTTGTTTATAAAATTGGAAATAATTACCTATTCACAGAATCTGATGATTTTTCTGATGATAAGTATCGTGCTACTATTATTACTTATTCTTATATTTGACACTATTCTTATCAAAGCTTTTTTAAGCAGGCCCATGATATAAAGTGTGTAAAAAAATAA
>Scapharca_broughtonii_(2)_ORF78
ATCAACAAAAAACAAAAAAACCGGTATAATATTTTTGGGTTATTTTGTTTTTTATTTAGGGTGTTTTCTGTTACACCCCTTATCACTTGGGAGATTTATAAAAGGAAGTCTAATTGGTTAAAAGATAACAATCGAGATATATATTTATTGGGGAATAATCATTTAGTAAAAACTTCTGCTAGCGTGCGTGTTGGAGTAAAGTTTTCTTTCACTGATGAACGTCGAATATTGCTGCTTGATGGGTTTATATTTAGAATAAAAATAATTAATGATATTATCGATCTTACTCCTGATGGCCCACGTAAGTTGGTTTTAAAACGTAGGAAAAATGTTATCTATAATTATTTTTTACGGGCTTTTGAAGAGTTAGATGAACATATTTCTCGTAGGCCCAATAATGGGCTACTTTTGGATGATTTAGATAAAGGGCTGTGAGTGGTTTATTGTTGTTTTCGTGTTGTTTATAAAATTGGAAATAATTACCTATTCACAGAATCTGATGATTTTTCTGATGATAAGTATCGTGCTACTATTATTACTTATTCTTATATTTGACACTATTCTTATCAAAGCTTTTTTAAGCAGGCCCATGATATAAAGTGTGTAAAAAAATAA
>Scapharca_broughtonii_(3)_ORF78
ATCAACAAAAAACAAAAAAACCGGTATAATATTTTTGGGTTATTTTGTTTTTTATTTAGGGTGTTTTCTGTTACACCCCTTATCACTTGGGAGATTTATAAAAGGAAGTCTAATTGGTTAAAAGATAACAATCGAGATATATATTTATTGGGGAATAATCATTTAGTAAAAACTTCTGCTAGCGTGCGTGTTGGAGTAAAGTTTTCTTTCACTGATGAACGTCGAATATTGCTGCTTGATGGGTTTATATTTAGAATAAAAATAATTAATGATATTATCGATCTTACTCCTGATGGCCCACGTAAGTTGGTTTTAAAACGTAGGAAAAATGTTATCTATAATTATTTTTTACGGGCTTTTGAAGAGTTAGATGAACATATTTCTCGTAGGCCCAATAATGGGCTACTTTTGGATGATTTAGATAAAGGGCTGTGAGTGGTTTATTGTTGTTTTCGTGTTGTTTATAAAATTGGAAATAATTACCTATTCACAGAATCTGATGATTTTTCTGATGATAAGTATCGTGCTACTATTATTACTTATTCTTATATTTGACACTATTCTTATCAAAGCTTTTTTAAGCAGGCCCATGATATAAAGTGTGTAAAAAAATAA
>Scapharca_broughtonii_(6)_ORF78
ATCGACAAAAAACAAAAAAACCGGTATAATATTTTTGGGTTATTTTGTTTTTTATTTAGGGTGTTTTCTGTTATACCCTTCATCACTTTGGATATTTATAAAGGGAAGTCTATTTGGTTAAAAGATAGTAATCAAGATATATATTTATTGGGAAATAATCACTTAGTAAAAACTTCTGCTAGTGTGCGTGCTGGGGCAAAGTTTCCTTTCACTAATGAACGTCGGATATTGCTGCTTGATGGGTTTATATTTAGAATAAAAATAATTAATGATATTATCGATCTTACTCCTAACGGCCAACGTAAGTTAGATTTAAAACATAGGAAAGATGTTATTTATAATTATTTTTTACGGGCTTTTGAAGAGTTAGATGAATATATTTCTTGTAGGCCCAATAATGGGTTACTTTTGGGTGATTTGGATAAAGGGCTGTGGGTGGTTTATTGTTGTTTTTGTGTTGTTTATAAAATTGGAAATGATTATCTGTTCACAGAATCTGATGATTTTTCTGATGATGAATATCGTGCTACTATTATTACTTATTCCTATATTTGACACTATTTTTATCAAAGCTTTTTTAAGCAGGCCCATGATATAAAGTGTGTAAAAAAATAA
>Scapharca_cornea_ORF78
ATTAATAGTGTTTTTGAGTTATTTTGTTTTATTGTTAAGGTTTTTTTCTTTATGCCTTTTATTATTTTAGAAATCTTCAAAGAATGGTTTAAGGGGGAAGGAATAGAATATAAAAAATATGGAGGAAAATTGGGATTTAATCACTTAGTAAAAACTTCTGCTAATGCTAACTTTAAAGCAGGGCTTTCTTTAATTGATCGACGTCGAATGCTGTTACTTGATGGGTATTTATTTAGTATAAAATTAATTGATGAAATGATTAATTCTTCTAGTAATAGGTCCCACAAATTAGTCTTGAAACATTGGAAAAGTGTAATTTATAATTATTACTTGCGGGCGTTTGAAGAATTAGATGAATTAATTTCTAATGAATCTAAGAAAGAACTGGATTTAAAAGATTTAGATAAGGGATTGTGGGTGGTTTATTGTTGTTTTTGTGATGTTTTCAAAATTGGAGATGATTATTTATTTAAAGATTCTTTTTTTATTTCTGGCAACGAGGAGTTTCGTGTTATTATGATTAATTATTCTTACATTTGGCGTTATTCCTATAAAAGTTTTTTTTTACAAGTTCAATCTATAAAAGAGATAAACAAAGCATAA
>Scapharca_inaequivalvis_ORF78
ATGAAAAAAAATAATTACTTTACAAATGGGTATAACATTGTTAGGTTATTTTGTTTTTTGTTTATGGTGTTTTTCTATATGCCCTTCATTATTTGAAAGATGTATAAAGAAAAGCATTCTAGGTTAAGGGATAATGGCCAAGTTGTCTCTTCATTACTTAGAAATAGTGTCTTAATTAAGACTTCTGCTAGTGTGCGTGCTGGGGTAGAGTTTTCCTTTATCGATCAGCGTCGTATACTGTTGCTTGATGGGGTTGATTTTAGAATAAATTTAATTAACGAAATAATTAAGGTTACCCCTAGCGGCTCACGTAAGTTGATATTAATTTATTGGAAAGGTGTTATTTATAGCCACTTTTCACGGGCTCTCGAAGAGTTAGATGAGTGTATTTCTTGTAAGCCTAGTGATGGTTTATTTTTGGGGGGCCCGGATAAAGGGTTGTGGGTGGTATATTCTTGCTTTCGTGTTGTTTATGAAATTGGAAATAATTATTTATTCAAAAATTTTGATAACTTTTCGGATGATGAATATCGTGCCACTATGATTACTTATTCTTATATTTGGCAATATTCTTATCAGAGTTTTTTTAAGCAGGCTTACGATATGAAGTGTGCGAAAAAATATTAA
>Scapharca_kagoshimensis_(2)_ORF78
ATAAGGAAAAAACTAACAATTCAGTATAGTGTTTTTGGGTTATTTCGTTTTTTGTTTAGGGTGTTTTTTTTTATTCCTCTTATTACTTGGGAGATGTATAAAGAGAAACATAGTCGGTTGAAATCTAATAAATTAGATGATCGTTTATTGGAGGGTAGTCACTTAGTAAAAACTTCTGCTATCGTGCGTGCCGGGGCGAAATTTTCTTTTACTGATGAACGTCGCATATTGTTGGTTGATGGGGTTATATTTAGAATAAAAATAATTAATGAAATTATCGAACTGACTCCTAGTGGCCAACGAAAGTTGGTTTTAAAGTATTGGAGAGATGTTATTTATAGTCATTTTTTACGGGCTTTTGAAGATTTAGATGAATATATTTCTATCAGGCCCAGTAATGGGTTGCTTTTGGAAAACTTGGATAAAGGGTTGTGAGTGGTGTATTGTTGTTTTTGTGTTGTTTATAAAATTGGAAATAATCATTTATTTAGACATTCTGATGATTTTTCGGATGGTGAATATCGTGCTACTATGATTACTTATTCTTATATTTGACATTACTCTTATCAAAGTTTTTTCAAGCAGGCCTATGATATAAAGTGTTCAAAAAAAAATTAA
>Scapharca_kagoshimensis_(3)_ORF78
ATAAGTAAAAAACTAACAAATCGGTATAGTGTTTTTGGGTTATTTCGTTTTTTGTTTAGGGTGTTTTTTTTTATTCCTCTTATTACTTGGGAGATGTGTAAAGAGAAACATAGTCGGTTGAAATCTAATAAATTAGATGATCGTTTATTGGAGGGTAGTCATTTAGTAAAAACTTCTGCTATCGTGCGTGCCGGGGCGAAATTTTCTTTTACTGATGAACGTCGCATATTGTTGGTTGATGGGGTTATATTTAGAATAAAATAATTTAATGAATTATCGAACTGACTCCTAGTGGCCAACGAAAGTTGGTTTTAAAGTATTGGAGAGATGTTATTTTATAGTCATTTTTTACGGGCTTTTGAAGATTTAGATGAATATATTTCTAGCAGGCCCAGTAATGGGCTGCTTTTGGAAAACTTGGACAAAGGGTTGTGAGTGGTGTATTGTTGTTTTTGTGTTGTTTATAAAATTGGAAATAATCATTTATTTAGACATTCTGATGATTTTTCGGATGGTGAATATCGTGCTACTATGATTACTTATTCTTATATTTGACATTACTCTTATCAAAGTTTTTTTAAGCAGGACCAGCCCGGGCCGACGCGTCGATCTGGTCTATAA
>Scapharca_kagoshimensis_(1)_ORF78
ATAAGTAAAAAACTAACAAATCGGTATAGTGTTTTTGGGTTATTTCGTTTTTTGTTTAGGGTGTTTTTTTTTATTCCTCTTATTACTTGGGAGATGTGTAAAGAGAAACATAGTCGGTTGAAATCTAATAAATTAGATGATCGTTTATTGGAGGGTAGTCATTTAGTAAAAACTTCTGCTATCGTGCGTGCCGGGGCGAAATTTTCTTTTACTGATGAACGTCGCATATTGTTGGTTGATGGGGTTATATTTAGAATAAAAATAATTAATGAAATTATCGAACTGACTCCTAGTGGCCAACGAAAGTTGGTTTTAAAGTATTGGAGAGATGTTATTTATAGTCATTTTTTACGGGCTTTTGAAGATTTAGATGAATATATTTCTAGCAGGCCCAGTAATGGGCTGCTTTTGGAAAACTTGGACAAAGGGTTGTGAGTGGTGTATTGTTGTTTTTGTGTTGTTTATAAAATTGGAAATAATCATTTATTTAGACATTCTGATGATTTTTCGGATGGTGAATATCGTGCTACTATGATTACTTATTCTTATATTTGACATTACTCTTATCAAAGTTTTTTTAAGCAGGCCTATGATATAAAGTGTTCAAAAAAAAATTAA
>Anadara_crebricostata_ORF7
ATGGGAAATGTGGCAGGTGGAGAGTCTACGAAATGAGTTTTTTTTTTGTGTGTGATTTTCTTGGTGGTTGTTTTTGTGGTTTCTATTGTGTTGACACATCGATTTAGTCCGAAGGATAAAAGTTATGGGGAGGAGTGAGATTTTTTAGGGGATGGTCATTATCTGGTAAAGACGCGTATTAGAGGGGTTGTTGGAGGGGGTGAATTTCCTTGAAATGATCGACGTCGAGTTCTTCTTTATGAGGGGTATTCTTTTTTTAAGGATATGTATAGAAGAATAATAATATTGGTGTCAGAGGATAACGAAAGGCATCGATTAAAGATAAAGAAGTGGGAAGAGTTTTCTACTGAGTGTTATTTAAGTTCTTTTGATAAGCTGGATGAGCATATTTATAGTTCTGGTCGTGGTGACTTAAGGTGGGGGAGTGATGATAAGGGTGTTCTAGAAGTAAAAAATTGTTTTCGGGTGGTAAATAGGCTTGGTATCCAGGTGTTAAAAGAGTCTATTTTGGTTGCTAGCGTTGGTTCTGATTTAGAGTTTCGAGCTCTATTGGATGTGTGGGGTATTGTCCATAAGGATCTTATTAATCGGAGTGGTCGGATGAGGAGGGATGAGTATGAGAGATTCTCTAAGTAA
>Scapharca_gubernaculum_ORF7
ATCCTTGACTTTATTATGTGGGAGAAATGTTCATACCGAAAGAGGGGTTGAAAGCTATCTTCTATAGGGACCTCTGTTTTTATGAGTTTATCACTTTTTTTTATTTTTTCTTTTTTTTTTTTAATTTTTAAATTGGCAAGATTTAATAACCTTTCTTATACCCCTCCTAAACAAGAGATGGGTAGATTTTTTAAAGAAACTAAAGGAGAAAATGTTTTAATAGATGGTCATTATTTAGTGAAAAGGTCTGTTGTAAAAGAATCTAGGATTGGGTTTCCTTATAATGACCCACGTCGTTTGCTTCTGTTTGATGGGTATTTGTTCAGGATAAAAATAGTTGATAATTTGGTTGTATTAGTTAAAAATGGTGGATACGAGAAAGAGGTGATATATTTGAAAGTTATTATTCGTAATTGTTATTTTTCTTGTTTTGAGCGTTTGGATTCAACTATTTTAAAATCTCTAGATAGAAATTTAAATGAAAGTTTTGAGAATAACGGAGTGGATGATATAAAAAAATGTTTTTGTGATGTTAGAAAATTGGGGGCTGATGTGTTTAGAAAATTATTAATTTTTTATGGGGAGGGTCCTTTTAGGCAAAAAATTTCTATCTATCATGGTATTTGAGTAAAATTTCATGAGGATCTTTTTTTAAAGGCGGACAAAATAAAAGTGACTACTATATAA
>Scapharca_broughtonii_(4)_ORF7
ATGTTGGGTTTAAACCAAATGGCAGAGTTAGTCTGATCGTGATTAATGTGGGAGAAGTGTTCATATCGGAAAAGGGGTTGACGGCTAACTCCTCAAGGTACTGCTGTTTATATAAGTGGTATACTGAGACGCCCTTCTTATGATCCACCTAAAAAAGACAGAGGTTTTAGTGGTAATGATAAAGATAATTTTTTAGTAGATGGTCACTATTTAATTAAAAGGTCTGTTGTAGAAAAGGCTGGAAGCGATTTTCCTTTTAATGATCCTCGTCGTTTGCTTTTGTTTGAGGGATACTTATTTAGGATAGAAATAATTGATAAGTTGATTAGGTTAACTATTAATGATGTTTATGAATTAGAGGTTAAGTATTTAAAAACTGTTGTTCGTAATAATTATGTTTCTTGTTTCGAGCGTTTAGATAGTATTATTTTAAAGTGTTGTGATCAAAATTTGAATAAAGGTGGAAGTAATGACGGGTTGGATGAAGTTATTGGTTGTTTTCGCGATGTAAGTGAATTGGGGGTCGGTGTTTTTAATAAAGTTTTAAGTGTTAAGGGAAAATCAATTAATGATTCAGTGGTTATTTATTTTGGTATTTGAGTTAGTACATACGAAGGGCTTTGTTTAAAGGTAAATAGGTTATAG
>Scapharca_broughtonii_(5)_ORF7
ATGTTGGGTTTAAACCAAATGGCAGAGTTAGTCTGATCGTGATTAATGTGGGAGAAGTGTTCATATCGGAAAAGGGGTTGACGGCTAACTCCTCAAGGTACTGCTGTTTATATAAGTTTGTTTTTATTTTTGTTTTTTTTTTTTTTATTTATGATTTTTAAATTGGGTATACTGAGACGCCCTTCTTATGATCCACCTAAAAAAGACAGAGGTTTTAGTGGTAATGATAAAGATAATTTTTTAGTAGATGGTCACTATTTAATTAAAAGGTCTGTTGTAGAAAAGGCTGGAAGCGATTTTCCTTTTAATGATCCTCGTCGTTTGCTTTTGTTTGAGGGATACTTATTTAGGATAGAAATAATTGATAAGTTGATTAGGTTAACTATTAATGATGTTTATGAATTAGAGGTTAAGTATTTAAAAACTGTTGTTCGTAATAATTATGTTTCTTGTTTCGAGCGTTTAGATAGTATTATTTTAAAGTGTTGTGATCAAAATTTGAATAAAGGTGGAAGTAATGACGGGTTGGATGAAGTTATTGGTTGTTTTCGCGATGTAAGTGAATTGGGGGTCGGTGTTTTTAATAAAGTTTTAAGTGTTAAGGGAAAATCAATTAATGATTCAGTGGTTATTTATTTTGGTATTTGAGTTAGTACATACGAAGGGCTTTGTTTAAAGGTAAATAGGTCTATAGATTAA
>Scapharca_broughtonii_(1)_ORF7
ATGTTGGGTTTAAACCAAATGGCAGAGTTAATCTGATCGTGATTAATGTGGGAGAAGTGTTCGTATCGTAAAAGGGGTCGACGGTTAACTCCTATAGGTACTGCTGTTTATATAAGTTTGTTATTATTTTTGTTTTTTTTTTTTTTATTTATGATTTTTAAATTGGGTATACTGAGACGCCCTTCTTATGATCCACCTAAAAAAAACAGAGGTTTTAGTGGTAATGAGAAAGATAACTTTTTAGCAGATGGTCATTATTTAATTAAAAGGTCTGTTGTAGAAAAGGCTGGAATCGATTTTCCTTTTAATGATCCTCGTCGTTTACTTCTGTTTGAGGGATATTTATTTAGGATAGAAATAATTGATAAATTAATTAGGTTAACTGTTAATGATGTTTATGAATTAGAGGTTAAGTATTTAAAAGTTGTTGTTCGTAATAATTATGTTTCTTGTTTTGATCGTTTAGATAATATTATTTTAAAATGTCGTGAGCAAAATTTGAATAGAGGTGGAAGTAATGACGGGTTGGATGAAGTTGTTGGTTGTTTTCGTGATGTAAATGAATTGGGGGTCGGTGTTTTTAATAAAGTTTTAGGTGTTAAGGAAAAATCAATTAATGATTCAGTGGTTATTTATTTTGGTATTTGAGTTAGTACATACGAAGGGCTTTGTTTAAAGGTAAATAGGTTATAG
>Scapharca_broughtonii_(2)_ORF7
ATGTTGGGTTTAAACCAAATGGCAGAGTTAATCTGATCGTGATTAATGTGGGAGAAGTGTTCGTATCGTAAAAGGGGTCGACGGTTAACTCCTATAGGTACTGCTGTTTATATAAGTTTGTTATTATTTTTATTTTTTTTTTTTTTATTTATGATTTTTAAATTGGGTATACTGAGACGCCCTTCTTATGATCCACCTAAAAAAAACAGAGGTTTTAGTGGTAATGAGAAAGATAACTTTTTAGCAGATGGTCATTATTTAATTAAAAGGTCTGTTGTAGAAAAGGCTGGAATCGATTTTCCTTTTAATGATCCTCGTCGTTTACTTCTGTTTGAGGGATATTTATTTAGGATAGAAATAATTGATAAATTAATTAGGTTAACTGTTAATGATGTTTATGAATTAGAGGTTAAGTATTTAAAAGTTGTTGTTCGTAATAATTATGTTTCTTGTTTTGATCGTTTAGATAATATTATTTTAAAATGTCGTGAGCAAAATTTGAATAGAGGTGGAAGTAATGACGGGTTGGATGAAGTTGTTGGTTGTTTTCGTGATGTAAATGAATTGGGGGTCGGTGTTTTTAATAAAGTTTTAGGTGTTAAGGAAAAATCAATTAATGATTCAGTGGTTATTTATTTTGGTATTTGAGTTAGTACATACGAAGGGCTTTGTTTAAAGGTAAATAGGTTATAG
>Scapharca_broughtonii_(3)_ORF7
ATGTTGGGTTTAAACCAAATGGCAGAGTTAATCTGATCGTGATTAATGTGGGAGAAGTGTTCATATCGTAAAAGGGGTCGACGGTTAACTCCTATAGGTACTGCTGTTTATATAAGTTTGTTATTATTTTTGTTTTTTTTTTTTTTATTTATGATTTTTAAATTGGGTATACTGAGACGCCCTTCTTATGATCCACCTAAAAAAAACAGAGGTTTTAGTGGTAATGAGAAAGATAACTTTTTAGCAGATGGTCATTATTTAATTAAAAGGTCTGTTGTAGAAAAGGCTGGAATCGATTTTCCTTTTAATGATCCTCGTCGTTTACTTCTGTTTGAGGGATATTTATTTAGGATAGAAATAATTGATAAATTAATTAGGTTAACTGTTAATGATGTTTATGAATTAGAGGTTAAGTATTTAAAAGTTGTTGTTCGTAATAATTATGTTTCTTGTTTTGATCGTTTAGATAATATTATTTTAAAATGTCGTGAGCAAAATTTGAATAGAGGTGGAAGTAATGACGGGTTGGATGAAGTTGTTGGTTGTTTTCGTGATGTAAATGAATTGGGGGTCGGTGTTTTTAATAAAGTTTTAGGTGTTAAGGAAAAATCAATTAATGATTCAGTGGTTATTTATTTTGGTATTTGAGTTAGTACATACGAAGGGCTTTGTTTAAAGGTAAATAGGTTATAG
>Scapharca_broughtonii_(6)_ORF7
ATGTTGGGTTTAAACCAAATGGCAGAGTTAGTCTGATCGTGATTAATGTGGGAGAAGTGTTCATATCGGAAAAGGGGTTGACGGCTAACTCCTCAAGGTACTGCTGTTTATATAAGTTTGTTTTTATTTTTGTTTTTTTTTTTTTTATTTATGATTTTTAAATTGGGTATACTGAGACGCCCTTCTTATGATCCACCTAAAAAAGACAGAGGTTTTAGTGGTAATGATAAAGATAATTTTTTAGTAGATGGTCACTATTTAATTAAAAGGTCTGTTGTAGAAAAGGCTGGAAGCGATTTTCCTTTTAATGATCCTCGTCGTTTGCTTTTGTTTGAGGGATACTTATTTAGGATAGAAATAATTGATAAGTTGATTAGGTTAACTATTAATGATGTTTATGAATTAGAGGTTAAGTATTTAAAAACTGTTGTTCGTAATAATTATGTTTCTTGTTTCGAGCGTTTAGATAGTATTATTTTAAAGTGTTGTGATCAAAATTTGAATAAAGGTGGAAGTAATGACGGGTTGGATGAAGTTATTGGTTGTTTTCGCGATGTAAGTGAATTGGGGGTCGGTGTTTTTAATAAAGTTTTAAGTGTTAAGGGAAAATCAATTAATGATTCAGTGGTTATTTATTTTGGTATTTGAGTTAGTACATACGAAAGGGCTTTGTTTAAAGGTAAATAG
>Scapharca_cornea_ORF7
ATTATGTGGGAGAAATGTTCATACCGAAAGAGGGGTTGAAAGCTATCTTCTATAGGGACCTCTGTTTTTATGAGTTTATCACTTTTTTTTATTTTTTCTTTTTTTTTTTTAATTTTTAAATTGGCAAGATTTAATAATCTTTCTTATACCCCTCCTAAACAAGAGATGGGTAGATTTTTTAAAGAAACTAAAGGAGAAAATGTTTTAATAGATGGTCATTATTTAGTGAAAAGGTCTGTTGTAAAAGAATCTAGGATTGGGTTTCCTTATAATGACCCACGTCGTTTGCTTCTGTTTGATGGGTATTTGTTCAGGATAAAAATAGTTGATAATTTGGTTGTATTGGTTAAAAATGGTGGATACGAGAAAGAGGTGATATATTTGAAAGTTATTATTCGTAATTGTTATTTTTCTTGTTTTGAGCGTTTGGATTCAACTATTTTAAAATCTCTAGATAGAAATTTAAATGAAAGTTTTGAGAATAACGGAGTGGATGATATAAAAAAATGTTTTTGTGATGTTAGAAAATTGGGGGCTGATGTGTTTAGAAAATTATTAATTTTTTATGGGGAGGGTCCTTTTAGGCAAAAAATTTCTATCTATCATGGTATTTGAGTAAAATTTCATGAGGATCTTTTTTTAAAGGCGGACAAAATAAAAGTGACTACTATATAA
>Scapharca_inaequivalvis_ORF7
GTGTGAGAGAAATGTCCATATCGAAAAAGTGGTCGTCGGTTGACCACTTTGAGTGTTGTTGTTTTTCTAGGTTTATTTTTATTTATGTGTTTTTTTTCTTTGTTTGGGATTTTTAAATTTGCTAGGTTAAGATATCCGTCTTATAGTCCGCCTAAAAAAAATAGAGGCATTACTAATAGTAGGAATAGTGGGGGTAATATTTTGATAGATGGTCATTATTTAATTAAAAGGTCTGCTATAGAAAAGGTTAAAGGTGATTTTCCTTATAATGACCCTCGTCGTTTACTTTTGTTTGATGGGTATTTATTTAGAATAGAAATAGCTGATAAATTGATCAGGTTAACTGTAAATAATGGTGTATACGAGTCAGAAATTAAATACTTTAAAACTATTATTCGTAATTACTATTTTTCTTGTTTTGAGCGTTTAGATATTATTATTTTAAAGTGCTGTAAGGGGGGTCCGAATAAAAAAATAAATGATGATAGGTTAGATGTAATTGCTAATTGTTTTCGTGATGTAAATGAATTAGGGGCTAGTGTTTTTAATAAAATTTTAAGTTCTGATAAAGAAAAATCAACGAATGGTTTAGTGGTTGTTTATTTTGATATTTGGGTTAATACTTACAAGGGTCTTTATTCTAAGGTAAGTAAACTATAG
>Scapharca_kagoshimensis_(2)_ORF7
ATAACTTGACTGTGATTAGTGTGGGAGAAGAGTTCATATCGGAAGAGGGGTTGAGAGTTAACTTCTAAGGGTACCGCTGTTTGAATATGTTTGTATTTATTTTTGTATTTTTTTTTTATATTTGTGATTTTTTATTTAGGCTTTTCAAGATGTCCCGACTACAGTCCACCTAAGAAAAATAGGGGTTTTACGGGTAGCGAACTTAAAAAAGATAATCTTTTAGTTGATGGTCATTATTTATTAAAAAGACCTATCGTAGAAAAGGTTGGAAGTGATTTCCCTTTCAATGATTCCCGTCGTTTGCTTTTGTTTGATGGGTATTTGTTTAGGATGAAGATAATGGATAAATTGATTAGGTTAACTATTAATGACGTTTACGAGTTGGAGGTTAAATATTTAAAAAATGTTATTTGTAATAATTACTTCTCTTGTTTTGAGCGTTTAGATATTATTATTTTAAATTGCTATGAGCAAAACTTAAATAGGAGCAATAACAACGATGGGTTAAATGAAGTTGTTGGTTGTTTTCGTGATGTAAATGAGTTGGGGGTTGGTATTTTTAATAAGCTTTTAAGTCTTAGAGGAAAATCGACTAATGATTCATTGGTTGTTTATTTTGATATTTGGGTTAACACACATAAGCATCTTTGTTTAAAGGCAAGTAGGTTACAGGTATAA
>Scapharca_kagoshimensis_(1)_ORF7
ATTTATTTTTGTATTTTTTTTTTTATATTTGTGATTTTTTATTTAGGCTTTTCAAGATGTCCCGACTACAATCCACCTAAGAAAAACAGGGGTTTTACGGGTAGCGAACTTAAAAAAGATAATCTTTTAGTTGATGGTCATTATTTATTAAAAAGGTCTATTGTAGAAAAGGTTGGAAGTGATTTCCCTTTCAATGATTCCCGTCGTTTGCTTTTGTTTGATGGGTATTTGTTTAGGATGAAGATAATGGATAAATTGATTAGGTTAACTATTAATGATGTTTACGAGTTGGAGGTTAAATATTTAAAAAATGTTATTTGTAATAATTACTTCTCTTGTTTTGAGCGTTTAGAATAATAATTTCTAAAATGCTATGAGCAAAATTTAAATAGGAGCAATAACAACGATGGGTTAAATGAAGTTGTTGGTTGTTTTCGTGATGTAAATGAGTTGGGGGTTGGTATTTTTAATAAGCTTTTAAGCCTTAGAGGAAAATCGACTAATGATTCATTGGTTGTTTATTTTGATATTTGGGTTAACACACATAAGCATCTTTGTTTAAAGGCAAGTAGGTTATAG
>Anadara_crebricostata_ORF86
ATAGCATTTCTGACAGTATACCTAATAATATTATATTGGGTGTATTGGTATAATTCTCGTATTGAGTGCCCCCTTAAGAAGGAGGCCGAGAAGGTTTCCTTTAGAAAGGGGATGATAAAGGATGATTCAGAGTGGGTTGTGTCTAGGTGGCCTTTTAGTCGGCTTCACGGGTTTGATAAGTATAATGATCCTCTTAATTTTTTTATTTATAATGTTTTTGTTTATGTTAAGGATGTGATTTGGGCGCTAGAAGAGTACGCCCCTGACGGAAATCTTCAATTCGCTGTGCGTGAGGCTGATGAAATTGTGTCTGACCTGTTCACGGATTACCTAAGAGCTTCGAGGTCTTGTTCTTTTAAAGATCGGGTAGATCATGCAAAGAAGTTAATTATTGATGTGGAGGATGTGGGTGATAAGTTGTTGAAGGAGTTTCATGGTGGGAATTATAAGGAGTGTTTTTTTGGCCGTGAGGAGAATAAGGTTTTAATCTCTTGTTTAGCTTGGAGGTGGGAGTTCACTTTTGCCGGATATGAATACCGGTTAGATCATTCTTCGGATGAGTGGGGTAAGAAGTGGAGTAAAATAATTTTGTCAGGGAAGAATAGTCGCTTTGGTAGGTAG
>Scapharca_gubernaculum_ORF86
ATAAAAAGAAATTTAGGGCTATGGTTTATGGTATTTGTTTTTTTGGTGACTTACTTAAAGTTTTTTTATATTTTTTTTATTTTCATAAAAGGATCAGAAGAGGAACTTAAGTCTGTGCGACGTAATGATGGAAAGCTTTTTAAAATAACTCCTTTTTGACCTTATGGTAATGAATACAAGTTTCCTAAAAATGAGGAGTTTCACCTTTTTTTATATAGTGTCTATGTTAATAGAATATTATTTTTTGATATTCTTAATGAGTTAAGTCTGTTTGAAAAAGAGTTTATTAATTTTAATGTTAGGGTTAAGAAACTTGAGGTTAATCGTCTATTTTTACATTGTGTTATAGAATTGGAGGATTGTAGTAGAAAAGAGATAAAGGTGGAAGCCATTAAGAATTGCATTATAAAAGTTTCCGATGTTTTTAATGAGCTTTTTAAAATAGTTCGTGATTTTTATAAAAGGAACAAATCTGTACTTTGAAAAGATAAACAACACTCTATTCGTGTAATTATGTGTTGAGAATGTTTTTCTAAGTTTCATATTTGCCGAATAAAAAGAAAATGGCCGCTTTATTTCAAATAA
>Scapharca_broughtonii_(4)_ORF86-b
ATGTATTGGGACTGGTTTAAGACCAGGGTAGGGGATACTTACGCCCTCATGAAAATGAAATGGACGGAACTCATCTATAGGAACCCCTATGTGTGTGGGCTTTGTTTTTTTTTTATTTTCTTGTTAAAATTGATTTTTCTTTGTTGGATTTATAGAGGTAGGACAAAATTCAACACTGAAGATAAGAATAAGTGTTTGGGCCGGTTGGCTTTAGGAAATTCACCTCTTTCACTAATAGAGGGTAATTGTTTTGAGTTTTGGAGTAAAAGTGGTAGTTTAAGAATGTATCATTCTGTGGTTATTTTTCTTCTTAGTATCTTGGAGTCTTATTCTTTTCGTATGGGGTTAGGTTTTCACTTAAAGATTGTTGAGGTTATAAGAAAAATTAATGTATTGTTTGAGTATCACCATAATGAGTTAGTTCGTTGTGATTTCGATGATGTAGTGGAGGGGAAGCTTGTGAAATGTTTTTTGGAAGAGGTTTATTCTATTGTTGGTGTTTTGTTATATGATATCAATCTTTATGTTAAGGATGATAGTTTACACCTGTTTTGGGAGCATAAATTGTTTTTGATTCGTTTTACCCGGTTATGAAAATCCTTTACTAAGTCCGCTCGGCAAAAGTCACGTAAATAG
>Scapharca_broughtonii_(4)_ORF86
ATAAAAGAAAATCCAGGATTATGTTTTATGATTTTCATTTTTTTTTTTACTTATTTGAAGCTTATTGTTGTTTTTTTGATCTATGTTCGAAGAGCTAAGGAGACAGTTAAAGCTGTGCGACGAAATGATGGGAAGCTTCATAAATCGGTTCCTTTTTGACCTTATAGTGATGAATATGGGTTTCCTAAAAATGAAGAGTTTCATCTTTTTTTATATAGTGTATATATTAACAGGATAATACTCCTTCATATTTTAGAAGAGTTTACCTTGTATGGAAAAACTTCTTGTAACTTTAGTATTAGTTCTGGTAAAATAAAGATTAATCGTTTATTTTTGGATTGTGTTAAGGGGTTAGATAATTGTGATGATAAGAAAACAAAAGTAAGGGCAATTAAGATCTGTATTACAAGGGTTTCTAGTGTTTTTGATGTTTTATTTACTAATATTAGAAATTACTACAAGGAGAACAAGTGTATTTTTTGAAAAGAAAAACAACACTTTATCCATGCAACCATATATTGAGAGTCTTTTTCTAAAATTCACCTTTATCGGTTAAATAGAAAATGGCCACTAGATTCTTAG
>Scapharca_broughtonii_(5)_ORF86
ATAAAAGAAAATCCAGGATTATGTTTTATGATTTTCATTTTTTTTTTTACTTATTTGAAGCTTATTGTTGTTTTTTTGATCTATGTTCGAAGAGCTAAGGAGACAGTTAAAGCTGTGCGACGAAATGATGGGAAGCTTCATAAATCGGTTCCTTTTTGACCTTATAGTGATGAATATGGGTTTCCTAAAAATGAAGAGTTTCATCTTTTTTTATATAGTGTATATATTAACAGGATAATACTCCTTCATATTTTAGAAGAGTTTACCTTGTATGGAAAAACTTCTTGTAACTTTAGTATTAGTTCTGGTAAAATAAAGATTAATCGTTTATTTTTGGATTGTGTTAAGGGGTTAGATAATTGTGATGATAAGAAAACAAAAGTAAGGGCAATTAAGATCTGTATTACAAGGGTTTCTAGTGTTTTTGATGTTTTATTTACTAATATTAGAAATTACTACAAGGAGAACAAGTGTATTTTTTGAAAAGAAAAACAACACTTTATCCATGCAACCATATATTGAGAGTCTTTTTCTAAAATTCACCTTTATCGGTTAAATAGAAAATGGCCACTAGATTCTTAG
>Scapharca_broughtonii_(1)_ORF86
ATAAAAGAAAATTCAGGATTATGTTTTATGATATTTATTTTTTTTTTTACTTATTTGAAGTTTATTGTCGTTTTTTTGATTTATGTTCGAAGAGCCAAAGAGACAGTTAAAGCTGTGCGACGAAATGATGGGAAGCTTCATAAATCAGTTCCTTTTTGACCTTATAGAGATGAATATGAGTTTCCTAAAAATGAAGAGTTTCATCTTTTTTTATATAGAGTATATATTAACAGGATAATACTCCTTCATATTTTAGAAGAGTTTACTTTGTATGGAAAAATTTCTTGTAATTTTAGTGTTAGTTCTGGTAAACTAAAGATCAGTCGTTTATTTTTGGATTGTGTTAAGGAGTTAGATAATTGTGATGATAAGAAGATAAAAGTAAGGGCGATTAAGATCTGTATTATAAGGGTTTCTAGTGTTTTTGATGTTTTATTTACTGATATTAGAAATTACTATAAGGAGAACAAATGTGTTTTTTGAAAAGAAAAACAACATTTTACCCATGCAACCATATATTGAGAGTCTTTTTCTAAAATTCACCTTTATCGGTTAAATAGAAAATGGCCATTAGATTCTTAG
>Scapharca_broughtonii_(2)_ORF86
ATAAAAGAAAATTCAGGATTATGTTTTATGATATTTATTTTTTTTTTTACTTATTTGAAGTTTATTGTCGTTTTTTTGATTTATGTTCGAAGAGCCAAAGAGACAGTTAAAGCTGTGCGACGAAATGATGGGAAGCTTCATAAATCAGTTCCTTTTTGACCTTATAGAGATGAATATGAGTTTCCTAAAAATGAAGAGTTTCATCTTTTTTTATATAGAGTATATATTAACAGGATAATACTCCTTCATATTTTAGAAGAGTTTACTTTGTATGGAAAAATTTCTTGTAATTTTAGTGTTAGTTCTGGTAAACTAAAGATCAGTCGTTTATTTTTGGATTGTGTTAAGGAGTTAGATAATTGTGATGATAAGAAGATAAAAGTAAGGGCGATTAAGATCTGTATTATAAGGGTTTCTAGTGTTTTTGATGTTTTATTTACTGATATTAGAAATTACTATAAGGAGAACAAATGTGTTTTTTGAAAAGAAAAACAACATTTTACCCATGCAACCATATATTGAGAGTCTTTTTCTAAAATTCACCTTTATCGGTTAAATAGAAAATGGCCATTAGATTCTTAG
>Scapharca_broughtonii_(3)_ORF86
ATAAAAGAAAATTCAGGATTATGTTTTATGATATTTATTTTTTTTTTTACTTATTTGAAGTTTATTGTCGTTTTTTTGATTTATGTTCGAAGAGCCAAAGAGACAGTTAAAGCTGTGCGACGAAATGATGGGAAGCTTCATAAATCAGTTCCTTTTTGACCTTATAGAGATGAATATGAGTTTCCTAAAAATGAAGAGTTTCATCTTTTTTTATATAGAGTATATATTAACAGGATAATACTCCTTCATATTTTAGAAGAGTTTACTTTGTATGGAAAAATTTCTTGTAATTTTAGTGTTAGTTCTGGTAAACTAAAGATCAGTCGTTTATTTTTGGATTGTGTTAAGGAGTTAGATAATTGTGATGATAAGAAGATAAAAGTAAGGGCGATTAAGATCTGTATTATAAGGGTTTCTAGTGTTTTTGATGTTTTATTTACTGATATTAGAAATTACTATAAGGAGAACAAATGTGTTTTTTGAAAAGAAAAACAACATTTTACCCATGCAACCATATATTGAGAGTCTTTTTCTAAAATTCACCTTTATCGGTTAAATAGAAAATGGCCATTAGATTCTTAG
>Scapharca_broughtonii_(6)_ORF86
ATAAAAGAAAATCCCGGATTATGTTTTATGATTTTCATTTTTTTTTTTACTTATTTGAAGCTTATTGTTGTTTTTTTGATCTATGTTCGAAGAGCTAAGGAGACAGTTAAAGCTGTGCGACGAAATGATGGGAAGCTTCATAAATCGGTTCCTTTTTGACCTTATAGTGATGAATATGGGTTTCCTAAAAATGAAGAGTTTCATCTTTTTTTATATAGTGTATATATTAACAGGATAATACTCCTTCATATTTTAGAAGAGTTTACCTTGTATGGAAAAACTTCTTGTAACTTTAGTATTAGTTCTGGTAAAATAAAGATTAATCGTTTATTTTTGGATTGTGTTAAGGGGTTAGATAATTGTGATGATAAGAAAACAAAAGTAAGGGCAATTAAGATCTGTATTACAAGGGTTTCTAGTGTTTTTGATGTTTTATTTACTAATATTAGAAATTACTACAAGGAGAACAAGTGTATTTTTTGAAAAGAAAAACAACACTTTATCCATGCAACCATATATTGAGAGTCTTTTTCTAAAATTCACCTTTATCGGTTAAATAGAAAATGGCCACTAGATTCTTAG
>Scapharca_cornea_ORF86
ATAAAAAGAAATTTAGGGCTATGGTTTATGGTATTTGTTTTTTTGGTGACTTACTTAAAGTTTTTTTATATTTTTTTTATTTTCATAAAAGGATCAGAAGAGGAGCTTAAGTCTGTGCGACGTAATGATGGAAAGCTTTTTAAAATAACTCCTTTTTGACCTTATGGTAATGAATACAAGTTTCCTAAAAATGAGGAGTTTCACCTTTTTTTATATAGTGTCTATGTTAATAGAATATTATTTTTTGATATTCTTAATGAGTTAAGTCTGTTTGAAAAAGAGTTTATTAATTTTAATGTTAGGGTTAAGAAACTTGAGGTTAATCGTCTATTTTTACATTGTGTTATAGAATTGGAGGATTGTAGTAGAAAAGAGATAAAGGTGGAAGCCATTAAGAATTGCATTATAAAAGTTTCCGATGTTTTTAATGAGCTTTTTAAAATAGTTCGTGATTTTTATAAAAGGAACAAATCTGTACTTTGAAAAGATAAACAACACTCTATTCGTGTAATTATGTGTTGAGAATGTTTTTCTAAGTTTCATATTTGCCGAATAAAAAGAAAATGGCCGCTTTATTTCAAATAA
>Scapharca_globosa_ORF86
ATTGGCTTGTTAAAGCAGGTTAAAGATAGAAAATGGGTTGTATCGTCATTAGTTTTTTTGTTTGTTATTTTTTTGGGTGTTTTTAGCTGGAAATTGGCGATTATGTCAGTTAGAGTATTAATTATTTGTTTTGTTTTATTTAAGTGGGTAGAATGAAAAAATTCGTTGATTAAGGATGTTAGTTTAGATAATAGGGATTGTAGGGTAGTAGAACGTGTTCCTTTTTGACCAGATACGAAGATTGGTTTTCCAAAAGTGAATAATATATCTCATATGTATCTTTTTGGGTGTTTTTCTTTTGTTGATTTTACGTTTAACTCATTAAAGGATTTATGTCCAAATGAGGGGCTCATGGTCGAGCTTGAGCGTTGTAAAAGGCTAAGAAATGAAGTTTTTTTGGAATGTTTTAGCTATATGAAGGATAAAAATAATATAGAAATTGAAGTTAGGTGTATTCATGATTGTCTTGTTGAAGTGAATAAGATTGGGAATGTTTTGTTTGATAAGTTTTTTTGTGAGTATTATAAGTCTGAAAGTAGAAAAATTCGGCTTGAGAAACTTTATAGTTTGTATTGGAGTTGAAAGTTTAGTTTTGAGAGGTATATTTTTAGGGTGAGTCGGGTTCGGTCTTTTAAGGTGGTCTAA
>Scapharca_inaequivalvis_ORF86-b
ATTTATTTCGTGTTTTATATTAGAATGGTCAAATATTTCATACTCTTCTGCGTTCATCAGAAGATGAATGGCAATATTGAGACGGTTAGCTGTGTTAATAATCATAATTTAGAAAAATTACCAAGGCCTTCAGTAGATGTAAAAAACTTTAAGTCCTGTGATAAGGTAAAAGATCTTGACAATCTTCGTGATTTACATTCTGGTACTATCTATTTTATTGGTATTTTGGAACTTTTTATTAGTTCTGGTAGTTATATTATTGATGTTGATGTTGTTGCTAGGAAATTAAAGGTTAATGAATTGTTTTTATGTTATTCGAATCGTATACTAGATTGCAGGTCTAATAAGGAAAAATTGGATTTGGTTAATTGTTTTTTTAAAGATATCTCTTTTATTATAAATACTTTATTATTTAAAATATCATCACATTATGAAAGTGGTAGATTTAGGTCTAATGAGAGAAAACAATTTATTTCTTGTTTTTCTATATTATGACAATCTTTCTTGAGGTCTCGCGTTTATGGTTTTCGTAGTAATTAG
>Scapharca_inaequivalvis_ORF86
ATGAATGAGTTTTTAAAAGAGAGTTCTGGGTTGTGATTTATGATTTTTATTTTTTTCTTTACTTATGTAAAGTTTATCGTCGTCTTTCTAATTTATGTTCGAAGGGCTAAAGAGAGGATTAAGGCAGCTCGACGAAATGATGGGAAGCTTTATAAATTAGTTCCTTTTTGACCTTATGGTAGTGAGTATAATTTTCCTAAAAACGAAGAGTTTCATCTTTTTTTGTATAGTGTATACATTAACAGGATAATACTTCTTCATGTTTTGGAAGAGTTTACCTTGTATGGGAAGGTTTCTTGTAATTTTAGTGTTAGTTCTGGTAAATCAAAGATTAATTACTTATTTTTGGATTGTGTTAAGGAATTAGATAATTGTGTTGACGAGAAGGCGAAAGTAGAGGTAATTAAGGGTTGTATTATGAAGGTTTCTAGTGTTTTTGATATATTAATTATTGATATTAAAAACTATTATAAGAAGAATAAGCCTACGTTGTGAAAGGAAAAACGACAATTTATTCACGCGAGTATGTGTAGAAAGTCTTTTTCTGAGCTTCATATTTTCCGGTTAAATATAAAATGACCATCAAATTTTTAA
>Scapharca_kagoshimensis_(2)_ORF86
ATATACGGGATTGTAAGGTGAGTTATTAAGGAAAACCCGGGATTGAGCTTTATGGCTTTTATTTTTCTTTTAACTTATGTAAAACTTGTTTTTGTTTTTTTGGTTTATGTTCGTAGGTCTAATCAATTAATTAAAGATACGCGACGAAATGACGAAAAGTTTCATAAATCAGTTCCTTTTTGGCCTTACAGTGATGAATATAAGTTTCCTAAAAATGAAGAATTTCATCTTTTTTTGTATAGTGTATATATTAATAGGATGTTGTTTCTTGACATTTTGGAAGAGTTTACTTTATACAGAAAAGCTTCTTGTAATTTTAGGGTTAGTTCTGGTAAATCAAAAATTAATCGCCTATTTTTAGATTGTGTTAAGGAATTGAATGATCATAATGATAAAAAAATAAAAGTTGAGGTAATTAAGAGCTGTATTATTAAAGTATCTAGTGTTTTTGATTCTTTATTTAATGATGTTCAAGATTATTATAAAAAGAATAAACCCTGTTTTTGACAAGAAAAACGACACTTTACCCATGTAATTATATGTTGGGAGTCTTTCTCTAAAATTCATATTTGTCGATTAAATAGAAAATGACCACTAGATTCTTAG
>Scapharca_kagoshimensis_(1)_ORF86
ATGTACGGGATTGTAAGGTGAGTTATTAAGGAAAACCCGGGATTGAGTTTTATGGCTTTTATTTTTCTTTTAACCTATGTAAAACTTGTTTTTGTTTTTTTGGTTTATGTTCGTAGGTCTAATCAATTAATTAAAGATACGCGACGAAATGACGAAAAGCTTCATAAATCAGTTCCTTTTTGGCCTTACAGTGATGAGTATAGGTTTCCTAAAAATGAAGAGTTTCATCTTTTTTTGTATAGTGTATATATTAATAGGATGTTGTTTCTTGACATTTTGGAAGAGTTTACTTTATATGGAAAAACTTCTTGTAATTTTAAGGTTAGTTCTGGTAAATCAAAAATTAATCGCCTATTTTTGGATTGTGTTAAGGAATTGGATGATCATAATGATAAAAAAATAAAAGTTGAGGTAATTAAGAGCTGTATTATTAAAGTATCTAGTGTTTTTGATTCTTTATTTACTGATGTTCAAGATTATTATAAAAAGAATAAACCCTGTTTTTGACAAGAAAAACGACAGTTTACTCATGTTATTATATGTTGGGAGTCTTTTTCTAAAATCCATATTTGTCGATTAAATAGAAAATGACCACTAGATTCTTAG
>Scapharca_gubernaculum_ORF87
ATGGGGGTTTTCCCCTTCGGGTTTAGATTAAGGATGAGATTTTTCCAGGAAAGCCCCGGTCGGCGTCTGTCTTTTAAACAGAGGTGGAGCAAAAAAGTTCTTCTTGGTTTGTTAGAAAGATTTATAATAAGAGTAGATAATTGAATAACAAAACATGGTTTTTTTATATCGTTTATTGTTTTTTTTTCAGTAGTATTAGTTATGATTTTTCTTTGTTTATTATGTTTTAGTGGGTTCATTTCCGGGTTTTGGTCTGGGGTTTGACTTGGGTTTTGTGGGTACTCAGTTGTTTTGTTTTTATCATTTGTAATTTTTGGTACTCCTAAGGAAGGGGTTGAGAGTCTCGAAGTATCTTCTTTAGATGTGAAGAATAAATTTAATTTTTTTAATATTGAAGAAAAAGAATTTATTGATGATGGCTTATTTGATGATTATTATGGGGTTGATTTTTATCCAACTATTTTTTCTTCAGAAAAAAAAGGGAAGAATGATTCAGTTTTATTTTCTTTATTAGAAAAGTATCATAGAATAAGATCAAGTTCTGAATTTGTAAAATCTAGATCTAAAAGTTTTTCTAGTAAGGAAAAGGGATTATTAGTTAAAACAGTTTCTTGTGATTCTAAAAAAATTTTTGTTCCTATTCCTCTGCCAGAAGGTCATAAAGAATTATATTTATGGTATAAATGTGTCCGTTCTAATTGCGCTGAAGGATCTTCTTTTAAGAGTTGTAATAAAGAATGATCAAAGTTATATCCTTATTTAGTTGGAGAAGATCTTCGTTTAAAGGGTTGGGTTGGATATGATAAGAGTCTTAATCATGATTTCAATGTTAAATTAAAGGAAGGTGTAAAAATAATAGGTTTTGTTGAGTTGGTAAATTGATATGAATGTAAACGAAGAAGTGTTGTTCCGTGTGGAAAAAGTACATCATCTAGTTGTCAATCAGAGTGGATTAAGCTTCTTCCTTATTTAGTTTGTTTTGACGTTGAATTTCCTAAGGGTTTTTTTCGTGGTGCATTTAAGAATATTTATTCTGGTCAAGTACGGCATGGGTTTATTTCAGATTCTGATTTAGGATGACAGGTGAGAGAGATGGTTAGTAGAAGAGAGAAAATTAAGTTATTTGAGGATGAAAAAAAAAGACCAATAGTTGTTTTAGTTGGACATTATAATAAAGAAGAAGTCAATCTTAAGGGACCCATCCCTAAGGTGTGTGATCTTGAAGAAAATAATTTTGTTGTTGGAAGGGTTGAGTCTTTAAGAGGAAAAAATATTACTGAAAGTAGGGAATCTAATAATGTAAGGTTGAAAAGAGAAGAGTGTGTAAAGGAAGAAAGTTCTTATGAAGAAAGAATTTCTATAGTGGGGAGGACTATTGGGAGAGTGGAGTCTTTAAGGGAAAGAGTTTCTTCAGGAGAAAGTTATTTTGTAAATAGAAGAGAAGCAAGTGGGAATGATTCTTGTATTGAGGAGGAGAACGTTAATTTTTCAATAGAAAAGTTTTATAATAAATTAGATTTCTCTGAGGTTATTTGCAAAACTTTTGAGGGAAGTATAGGAAAAGTATACAGGTTTCCAGGGGCTAGAAGTGAAGAAGTATTTTCCGATACAGAGCTTGGTCAAGCTATTGGTTATATTTTTTCTATGAATGACCCTCGATATAAGACTTTAATGAAGATGGATTCTTTTACTTCTTCCTCTCTTGATAAACTTATTGAACAAGTTAAAGATGATCCAAAAATGTTGGAAATGGCTACAGATTGTAAAGCTGAGGTTGAAGCTTGTTATGAGGATATTAATATTGTTTTACGTGAATATATTTTTGGTAGACATTTTATTCCAAAGGTTTATTCTAGAGATTTAGGAATTTTTTATGTGAAAAACTGTGTTTATGATAGGTACATTACAGGAATTGGAGCTATAGATAAGATTTTATTAATAAGAAAAGTCGCTGAAAAGGGAAATGTTCCTCTTTTAAAAGGGATAAATTCATCTTGAGTAAAAACTCATATTAAGGCTTTGGATACGTTAGAAAAATTACCATTAAGTGTCAATAAATATAAATTGGAGTGGCTTAAAGATTTTGTTAGTTCAGATAAAAATAGATCTCATAAATAA
>Scapharca_broughtonii_(4)_ORF87
ATGGAAATTAGTGATTGGTTGAATGGAAATGCTGTCTTAGCATTTTTTATAGCCTTTTTTTTTGCAATAGTAATAGTATTATTATGTTTGTTGTGTTGGTATGGTTTTATTTCAGGATTTTGATCTGGGGTTTGGTTTGGGGTTTGTACTTATGTAACGGCATTATTGTTTATGATGTTTGTAGTTTTGGGGGTTCCCGTTGATAGTACTGCAGGTACTGGTAAGAATAGGCTTATAAGTGTTTGTGGGTTTTTTACGGTGGATAAAAGTAATGTGGGTTTTTTTGATATTGAGGCAGTAGAAAGTAATAGTTTTGCTGATGATGGTTTATTTGATTATCGTGGGGTTGATCCTTATCCTATTATTTCTTTTTTAGTTAAGGGTAATAATGGTGGTTTAGTAAGGGATTCTCCATTATTAAATTCTTCTATAATCAAAGTAGATCCTAGGTGTAGGGGGCCTAGGTTGAGAAATTCTCTCACAAGGGAAGGGGGTTTTTTCATTAACTCAGCTTCTTGTGATTCTAAGAAAGTTTTTGTCCCGGTTCCTCTTCCAGATGGTCATAAGGAATTATATTTATGGTATAAATGTGTTCGTTCTAATTGTAATGAAGGAACATCCTATAATAGTTGTAATAAGGAATGATCAAAATTACAACCATATTTAATTGGTGAAGATCTTCGGTTAAAGGGCTGGTCTGGGTATAATAAAGACCTAATTCATCAGTTTAATGTTAAGTTGGGTGAAGGTGTTAAAATGGTGGGTTTTATTGAGTTGCTTAATTGATATGAATGTAAGCGAAACAGTGTAGTCCATCATTCTGGGAATTCAATAGCAACTTGTCAATCAGAGTGAGGTAAGCTGTCCCCTCATTTAATTTGTTTTGACGTTGATTTTCCTATTGGCTTATTACGTGGCGCAGTTAAAAATATTTATTCTGGTCAGGCACAGCGTGGATTCTATGTTGATTCCGAGACTCAACTGCAGGTTAGGAGATTGGCTAGTAAGGGTGAAAATGCTAAATTAACTGAGTTTAAAGCTGATAAAGGGCCGTCAGTTATCTTGATTGCACAATACAATAAGGAAGATATAACTTCCCAACCGTCTGCTTCCACTACAGGTAATTTTTCTGAAGGTGATTCTGTTTTTGTGGAACATAATCTTAGAGATATTGAACCTGTTGTTAAGGTGGTTGAACCTGCTATGGAAGGTTCTCATTCTAGTAAAAGTGGGTCAGAATCTAAAAGTTTAGGTAGAGGAGGTTCGTATAGTTGTGAGGATCAATATAAGAGTTCAAGTGAAGGTTCTGGTGAAACTATTTTTAATAGGGAAGAGAGTGTTAACTTTTCAATGGAAAAGTTTTACAATAAGTTGGATTTGTCTGGATTTGAATCTGTAAATCTTGCTGGTAGTACAGGAAATATGTGTAGATTTCCTGGGGCTAGTAGTGCCGAAGTTTTCCGTAACACAGAACTTGGTAAAACTATTAGTTTTATTTTTGCCATAGATGATCCGCGCTATAAGGTTCTTATAGAAATGAATTCTTTTGTTTCTTCTTCTTTTGATGAGTTTATTGAGATGGTTAAAGATAATCCTGGTTTATTGGAAAAGGCTTTGGAGTATAAGGACATTATGGAAAGCTATTATGCGGAATCTAATTCTGTGTTACGTGAACACATTTTCGGTACTCATTTTATTTCAACGGTTGATTATAAAGATTTTGGTATTCTTCATGTAAAAGACTGTGTTCAGAATAGTTATATTATAGGGGTTGATATTATGGATGAGGTTTTATTAATAAAGGGAGGTGCTAAAAAAGATAATACTTCACTTTTAAATATAGTTTCTTATTGAGAAACTGTTCATATAAAAGTTCTATCTGACTTGAAGACTTTACCTGTAAGTGTAAATAAATATAAGCTTGAAGGTCTTCGTGATTTCATCAGTGTGAAAGGTGGGTCAGCCAGGTCAGATTTTCGGTAG
>Scapharca_broughtonii_(5)_ORF87
ATGGAAATTAGTGATTGGTTGAATGGAAATGCTGTCTTAGCATTTTTTATAGCCTTTTTTTTTGCAATAGTAATAGTATTATTATGTTTGTTGTGTTGGTATGGTTTTATTTCAGGATTTTGATCTGGGGTTTGGTTTGGGGTTTGTACTTATGTAACGGCATTATTGTTTATGATGTTTGTAGTTTTGGGGGTTCCCGTTGATAGTACTGCAGGTACTGGTAAGAATAGGCTTATAAGTGTTTGTGGGTTTTTTACGGTGGATAAAAGTAATGTGGGTTTTTTTGATATTGAGGCAGTAGAAAGTAATAGTTTTGCTGATGATGGTTTATTTGATTATCGTGGGGTTGATCCTTATCCTATTATTTCTTTTTTAGTTAAGGGTAATAATGGTGGTTTAGTAAGGGATTCTCCATTATTAAATTCTTCTATAATCAAAGTAGATCCTAGGTGTAGGGGGCCTAGGTTGAGAAATTCTCTCACAAGGGAAGGGGGTTTTTTCATTAACTCAGCTTCTTGTGATTCTAAGAAAGTTTTTGTCCCGGTTCCTCTTCCAGATGGTCATAAGGAATTATATTTATGGTATAAATGTGTTCGTTCTAATTGTAATGAAGGAACATCCTATAATAGTTGTAATAAGGAATGATCAAAATTACAACCATATTTAATTGGTGAAGATCTTCGGTTAAAGGGCTGGTCTGGGTATAATAAAGACCTAATTCATCAGTTTAATGTTAAGTTGGGTGAAGGTGTTAAAATGGTGGGTTTTATTGAGTTGCTTAATTGATATGAATGTAAGCGAAACAGTGTAGTCCATCATTCTGGGAATTCAATAGCAACTTGTCAATCAGAGTGAGGTAAGCTGTCCCCTCATTTAATTTGTTTTGACGTTGATTTTCCTATTGGCTTATTACGTGGCGCAGTTAAAAATATTTATTCTGGTCAGGCACAGCGTGGATTCTATGTTGATTCCGAGACTCAACTGCAGGTTAGGAGATTGGCTAGTAAGGGTGAAAATGCTAAATTAACTGAGTTTAAAGCTGATAAAGGGCCGTCAGTTATCTTGATTGCACAATACAATAAGGAAGATATAACTTCCCAACCGTCTGCTTCCACTACAGGTAATTTTTCTGAAGGTGATTCTGTTTTTGTGGAACATAATCTTAGAGATATTGAACCTGTTGTTAAGGTGGTTGAACCTGCTATGGAAGGTTCTCATTCTAGTAAAAGTGGGTCAGAATCTAAAAGTTTAGGTAGAGGAGGTTCGTATAGTTGTGAGGATCAATATAAGAGTTCAAGTGAAGGTTCTGGTGAAACTATTTTTAATAGGGAAGAGAGTGTTAACTTTTCAATGGAAAAGTTTTACAATAAGTTGGATTTGTCTGGATTTGAATCTGTAAATCTTGCTGGTAGTACAGGAAATATGTGTAGATTTCCTGGGGCTAGTAGTGCCGAAGTTTTCCGTAACACAGAACTTGGTAAAACTATTAGTTTTATTTTTGCCATAGATGATCCGCGCTATAAGGTTCTTATAGAAATGAATTCTTTTGTTTCTTCTTCTTTTGATGAGTTTATTGAGATGGTTAAAGATAATCCTGGTTTATTGGAAAAGGCTTTGGAGTATAAGGACATTATGGAAAGCTATTATGCGGAATCTAATTCTGTGTTACGTGAACACATTTTCGGTACTCATTTTATTTCAACGGTTGATTATAAAGATTTTGGTATTCTTCATGTAAAAGACTGTGTTCAGAATAGTTATATTATAGGGGTTGATATTATGGATGAGGTTTTATTAATAAAGGGAGGTGCTAAAAAAGATAATACTTCACTTTTAAATATAGTTTCTTATTGAGAAACTGTTCATATAAAAGTTCTATCTGACTTGAAGACTTTACCTGTAAGTGTAAATAAATATAAGCTTGAAGGTCTTCGTGATTTCATCAGTGTGAAAGGTGGGTCAGCCAGGTCAGATTTTCGGTAG
>Scapharca_broughtonii_(1)_ORF87
ATGGAAATTAGTGATTGGCTTAAGGAAAATGCTGTCTTAGCATTTTTTATAGCTTTTTTTTTTGCAGTAGTAATAATGTTTTTATGTTTGTTGTGTTGGTATGGTTTTATTTCAGGATTCTGATCTGGGGTTTGGTTTGGAATTTGTACCTATGTAACGGCATTATTGTTTATGGTGTTTGTAGTTTTGGGGGTTCCAGTTGATAGTACTATAGGTGCTGGTAAGAATAGGTCTATAAGTGTTTGTGGGTTTTTTACGGTGGATAAAAGTAGTGTAGATTTTTTTGATATTGAGGAAGTAGAAAGTAATAGTTTTGCTGATGATGGTTTATTTGATTATCATGGGGTTGATCCTTACCCTATTATTTCTTTTTTAGTTAAGGGAAATAATAGTAGTTTAGTAAGGGTTTCTCCATTATTAAATTCTTCTGTGATCAAGGCAAACCCTAGGTGTGGGGGGTCCGGGTTGAGAAATTCTTTCTTAACGGAAGGAGATTTTTTTATTAACTCAGCTTCTTGCGATTCTAAGAAAGTTTTTGTCCCGATTCCCCTTCCAGATGGACATAAGGAATTATATTTATGGTATAAATGTGTTCGTTCTAATTGTAATGAAGGAATATCTTATAACAGTTGTAATAAGGAATGATCAAAATTACAACCGTATTTAATTGGTGAAGACCTTCGGCTAAAGGGCTGGTCTGGGTATAATAAAGACCTAAATCATCAATTTAATGTTAAGTTGGGCGAAGGTGTTAAAATGGTGGGTTTTATTGAGTTGCTTAATTGATATGAATGTAAGCGAAATAGTGTAGTCCATTATTCTGGGAATTCAATAGCAACCTGTCAATCAGAGTGAGGTAAACTGTCCCCTCATTTAATTTGTTTTGACGTTGATTTTCCTATTGGTTTATTACGTGGCGCAATTAAAAATATTTATTCTGGTCAGGCACAGCGTGGGTTCTACGTGGATTCAGAGACTCAACTGAAGGTTAGGAGGTTGGCTAGTAAGGGTGAAAATGCTAAATTAACTGAGTTTAAAGTTGATAAAGGGCCGTCAGTTATTTTGATTGCACAATACAATAAGGAAGATACAACTTCCCAATCGTCTGTTCCCACTACAGGTAATTTCTCCGAAGGTGATTCTGTTTTTGTGGAACATAATTTTAGAGATGTTGAACCTGTTGTTAACGTGGTTGAACCTGCTATGGAAGGTTCTCATTCTAATAAAAATGGGTCAGAATCTAAAAGATTAGGTAGAGGAGGTTCGTATAGTTGTGAGGATCAACATAAGAGTTCAAGTGAAGGTTCTGGTGAAACTACTTTCAATAGGGAAGAGGGTGTTAATTTTTCAATGGAAAAGTTTTATAATAAGTTGGATTTATCTGGATTTGAGTCTGTAAGTTCTGTTGGTAATACAGGAAATATGTGTAGATTTCCTGGGGCTAGTAGTGCCGAAGTTTACCGTAACACAGAACTTGGTAAAACTATTGGTATTATTTTTGCCATAGATGACCCGCGTTATAAGGTTCTTATAGAAATGGATTCTTTTGTTACTTCTTCTTTTGATGAGTTTATTGAGATGGTTAAAGATAATCCTGGTTTATTAGAAAAGGCTTTGGAATATAAGTCCATTATGGAAAGCTATTATGAGGAATCTAATTCTGCGCTACGCGAACATATCTTTGGTACTCATTTTATTTCAACGGTTGATTATAAAGATCTTGGTATTCTTCATGTAAAAGACTGTGTTCAGAATAGTTATATTATAGGGGTTGATATTATGGATGAGGTTTTATTAATAAAGGGGGACGCTAAAAAAGATAATACTTCACTTTTAAATATAGTTTCTTGTTGAGAAACTGTTCATATAAAAGTTCTTTCTGATTTGAAGACTTTACCTGTGAGTGTAAATAAATATAAGCTTGAAGGTCTTCGTGATTTCGTTAGTGTGAAGGGTAGGTCAACCGGATCAGATTTTCGGTAG
>Scapharca_broughtonii_(2)_ORF87
ATGGAAATTAGTGATTGGCTTAAGGAAAATGCTGTCTTAGCATTTTTTATAGCTTTTTTTTTTGCAGTAGTAATAATGTTTTTATGTTTGTTGTGTTGGTATGGTTTTATTTCAGGATTCTGATCTGGGGTTTGGTTTGGAATTTGTACCTATGTAACGGCATTATTGTTTATGGTGTTTGTAGTTTTGGGGGTTCCAGTTGATAGTACTATAGGTGCTGGTAAGAATAGGTCTATAAGTGTTTGTGGGTTTTTTACGGTGGATAAAAGTAGTGTAGATTTTTTTGATATTGAGGAAGTAGAAAGTAATAGTTTTGCTGATGATGGTTTATTTGATTATCATGGGGTTGATCCTTACCCTATTATTTCTTTTTTAGTTAAGGGAAATAATAGTAGTTTAGTAAGGGTTTCTCCATTATTAAATTCTTCTGTGATCAAGGCAAACCCTAGGTGTGGGGGGTCCGGGTTGAGAAATTCTTTCTTAACGGAAGGAGATTTTTTTATTAACTCAGCTTCTTGCGATTCTAAGAAAGTTTTTGTCCCGATTCCCCTTCCAGATGGACATAAGGAATTATATTTATGGTATAAATGTGTTCGTTCTAATTGTAATGAAGGAATATCTTATAACAGTTGTAATAAGGAATGATCAAAATTACAACCGTATTTAATTGGTGAAGACCTTCGGCTAAAGGGCTGGTCTGGGTATAATAAAGACCTAAATCATCAATTTAATGTTAAGTTGGGCGAAGGTGTTAAAATGGTGGGTTTTATTGAGTTGCTTAATTGATATGAATGTAAGCGAAATAGTGTAGTCCATTATTCTGGGAATTCAATAGCAACCTGTCAATCAGAGTGAGGTAAACTGTCCCCTCATTTAATTTGTTTTGACGTTGATTTTCCTATTGGTTTATTACGTGGCGCAATTAAAAATATTTATTCTGGTCAGGCACAGCGTGGGTTCTACGTGGATTCAGAGACTCAACTGAAGGTTAGGAGGTTGGCTAGTAAGGGTGAAAATGCTAAGTTAACTGAGTTTAAAGTTGATAAAGGGCCGTCAGTTATTTTGATTGCACAATACAATAAGGAAGATACAACTTCCCAATCGTCTGTTCCCACTACAGGTAATTTCTCCGAAGGTGATTCTGTTTTTGTGGAACATAATTTTAGAGATGTTGAACCTGTTGTTAACGTGGTTGAACCTGCTATGGAAGGTTCTCATTCTAATAAAAATGGGTCAGAATCTAAAAGATTAGGTAGAGGAGGTTCGTATAGTTGTGAGGATCAACATAAGAGTTCAAGTGAAGGTTCTGGTGAAACTACTTTTAATAGGGAAGAGGGTGTTAATTTTTCAATGGAAAAGTTTTATAATAAGTTGGATTTATCTGGATTTGAGTCTGTAAGTTCTGTTGGTAATACAGGAAATATGTGTAGATTTCCTGGGGCTAGTAGTGCCGAAGTTTACCGTAACACAGAACTTGGTAAAACTATTGGTATTATTTTTGCCATAGATGACCCGCGTTATAAGGTTCTTATAGAAATGGATTCTTTTGTTACTTCTTCTTTTGATGAGTTTATTGAGATGGTTAAAGATAATCCTGGTTTATTAGAAAAGGCTTTGGAATATAAGTCCATTATGGAAAGCTATTATGAGGAATCTAATTCTGCGCTACGCGAACACATCTTTGGTACTCATTTTATTTCAACGGTTGATTATAAAGATCTTGGTATTCTTCATGTAAAAGACTGTGTTCAGAATAGTTATATTATAGGGGTTGATATTATGGATGAGGTTTTATTAATAAAGGGGGACGCTAAAAAAGATAATACTTCACTTTTAAATATAGTTTCTTGTTGAGAAACTGTTCATATAAAAGTTCTTTCTGATTTGAAGACTTTACCTGTGAGTGTAAATAAATATAAGCTTGAAGGTCTTCGTGATTTCGTTAGTGTGAAGGGTAGGTCAACCGGATCAGATTTTCGGTAG
>Scapharca_broughtonii_(3)_ORF87
ATGGAAATTAGTGATTGGCTTAAGGAAAATGCTGTCTTAGCATTTTTTATAGCTTTTTTTTTTGCAGTAGTAATAATGTTTTTATGTTTGTTGTGTTGGTATGGTTTTATTTCAGGATTCTGATCTGGGGTTTGGTTTGGAATTTGTACCTATGTAACGGCATTATTGTTTATGGTGTTTGTAGTTTTGGGGGTTCCAGTTGATAGTACTATAGGTGCTGGTAAGAATAGGTCTATAAGTGTTTGTGGGTTTTTTACGGTGGATAAAAGTAGTGTAGATTTTTTTGATATTGAGGAAGTAGAAAGTAATAGTTTTGCTGATGATGGTTTATTTGATTATCATGGGGTTGATCCTTACCCTATTATTTCTTTTTTAGTTAAGGGAAATAATAGTAGTTTAGTAAGGGTTTCTCCATTATTAAATTCTTCTGTGATCAAGGCAAACCCTAGGTGTGGGGGGTCCGGGTTGAGAAATTCTTTCTTAACGGAAGGAGATTTTTTTATTAACTCAGCTTCTTGCGATTCTAAGAAAGTTTTTGTCCCGATTCCCCTTCCAGATGGACATAAGGAATTATATTTATGGTATAAATGTGTTCGTTCTAATTGTAATGAAGGAATATCTTATAACAGTTGTAATAAGGAATGATCAAAATTACAACCGTATTTAATTGGTGAAGACCTTCGGCTAAAGGGCTGGTCTGGGTATAATAAAGACCTAAATCATCAATTTAATGTTAAGTTGGGCGAAGGTGTTAAAATGGTGGGTTTTATTGAGTTGCTTAATTGATATGAATGTAAGCGAAATAGTGTAGTCCATTATTCTGGGAATTCAATAGCAACCTGTCAATCAGAGTGAGGTAAACTGTCCCCTCATTTAATTTGTTTTGACGTTGATTTTCCTATTGGTTTATTACGTGGCGCAATTAAAAATATTTATTCTGGTCAGGCACAGCGTGGGTTCTACGTGGATTCAGAGACTCAACTGAAGGTTAGGAGGTTGGCTAGTAAGGGTGAAAATGCTAAGTTAACTGAGTTTAAAGTTGATAAAGGGCCGTCAGTTATTTTGATTGCACAATACAATAAGGAAGATACAACTTCCCAATCGTCTGTTCCCACTACAGGTAATTTCTCCGAAGGTGATTCTGTTTTTGTGGAACATAATTTTAGAGATGTTGAACCTGTTGTTAACGTGGTTGAACCTGCTATGGAAGGTTCTCATTCTAATAAAAATGGGTCAGAATCTAAAAGATTAGGTAGAGGAGGTTCGTATAGTTGTGAGGATCAACATAAGAGTTCAAGTGAAGGTTCTGGTGAAACTACTTTTAATAGGGAAGAGGGTGTTAATTTTTCAATGGAAAAGTTTTATAATAAGTTGGATTTATCTGGATTTGAGTCTGTAAGTTCTGTTGGTAATACAGGAAATATGTGTAGATTTCCTGGGGCTAGTAGTGCCGAAGTTTACCGTAACACAGAACTTGGTAAAACTATTGGTATTATTTTTGCCATAGATGACCCGCGTTATAAGGTTCTTATAGAAATGGATTCTTTTGTTACTTCTTCTTTTGATGAGTTTATTGAGATGGTTAAAGATAATCCTGGTTTATTAGAAAAGGCTTTGGAATATAAGTCCATTATGGAAAGCTATTATGAGGAATCTAATTCTGCGCTACGCGAACACATCTTTGGTACTCATTTTATTTCAACGGTTGATTATAAAGATCTTGGTATTCTTCATGTAAAAGACTGTGTTCAGAATAGTTATATTATAGGGGTTGATATTATGGATGAGGTTTTATTAATAAAGGGGGACGCTAAAAAAGATAATACTTCACTTTTAAATATAGTTTCTTGTTGAGAAACTGTTCATATAAAAGTTCTTTCTGATTTGAAGACTTTACCTGTGAGTGTAAATAAATATAAGCTTGAAGGTCTTCGTGATTTCGTTAGTGTGAAGGGTAGGTCAACCGGATCAGATTTTCGGTAG
>Scapharca_broughtonii_(6)_ORF87
ATGGAAATTAGTGATTGGTTGAATGGAAATGCTGTCTTAGCATTTTTTATAGCCTTTTTTTTTGCAATAGTAATAGTATTATTATGTTTGTTGTGTTGGTATGGTTTTATTTCAGGATTTTGATCTGGGGTTTGGTTTGGGGTTTGTACTTATGTAACGGCATTATTGTTTATGATGTTTGTAGTTTTGGGGGTTCCCGTTGATAGTACTGCAGGTACTGGTAAGAATAGGCTTATAAGTGTTTGTGGGTTTTTTACGGTGGATAAAAGTAATGTGGGTTTTTTTGATATTGAGGCAGTAGAAAGTAATAGTTTTGCTGATGATGGTTTATTTGATTATCGTGGGGTTGATCCTTATCCTATTATTTCTTTTTTAGTTAAGGGTAATAATGGTGGTTTAGTAAGGGATTCTCCATTATTAAATTCTTCTATAATCAAAGTAGATCCTAGGTGTAGGGGGCCTAGGTTGAGAAATTCTCTCACCAGGGAAGGGGGTTTTTTCATTAACTCAGCTTCTTGTGATTCTAAAGTTTTTGTCCCGGTTCCTCTTCCAGATGGTCATAAGGAATTATATTTATGGTATAAATGTGTTCGTTCTAATTGTAATGAAGGAACATCCTATAATAGTTGTAATAAGGAATGATCAAAATTACAACCATATTTAATTGGTGAAGATCTTCGGTTAAAGGGCTGGTCTGGGTATAATAAAGACCTAATTCATCAGTTTAATGTTAAGTTGGGTGAAGGTGTTAAAATGGTGGGTTTTATTGAGTTGCTTAATTGATATGAATGTAAGCGAAACAGTGTAGTCCATCATTCTGGGAATTCAATAGCAACTTGTCAATCAGAGTGAGGTAAGCTGTCCCCTCATTTAATTTGTTTTGACGTTGATTTTCCTATTGGCTTATTACGTGGCGCAGTTAAAAATATTTATTCTGGTCAGGCACAGCGTGGATTCTATGTTGATTCCGAGACTCAACTGCAGGTTAGGAGATTGGCTAGTAAGGGTGAAAATGCTAAATTAACTGAGTTTAAAGCTGATAAAGGGCCGTCAGTTATCTTGATTGCACAATACAATAAGGAAGATATAACTTCCCAACCGTCTGCTTCCACTACAGGTAATTTTTCTGAAGGTGATTCTGTTTTTGTGGAACATAATCTTAGAGATATTGAACCTGTTGTTAAGGTGGTTGAACCTGCTATGGAAGGTTCTCATTCTAGTAAAAGTGGGTCAGAATCTAAAAGTTTAGGTAGAGGAGGTTCGTATAGTTGTGAGGATCAATATAAGAGTTCAAGTGAAGGTTCTGGTGAAACTATTTTTAATAGGGAAGAGAGTGTTAACTTTTCAATGGAAAAGTTTTACAATAAGTTGGATTTGTCTGGATTTGAATCTGTAAATCTTGCTGGTAGTACAGGAAATATGTGTAGATTTCCTGGGGCTAGTAGTGCCGAAGTTTTCCGTAACACAGAACTTGGTAAAACTATTAGTTTTATTTTTGCCATAGATGATCCGCGCTATAAGGTTCTTATAGAAATGAATTCTTTTGTTTCTTCTTCTTTTGATGAGTTTATTGAGATGGTTAAAGATAATCCTGGTTTATTGGAAAAGGCTTTGGAGTATAAGGACATTATGGAAAGCTATTATGCGGAATCTAATTCTGTGTTACGTGAACACATTTTCGGTACTCATTTTATTTCAACGGTTGATTATAAAGATTTTGGTATTCTTCATGTAAAAGACTGTGTTCAGAATAGTTATATTATAGGGGTTGATATTATGGATGAGGTTTTATTAATAAAGGGAGGTGCTAAAAAAGATAATACTTCACTTTTAAATATAGTTTCTTATTGAGAAACTGTTCATATAAAAGTTCTCTCTGACTTGAAGACTTTACCTGTAAGTGTAAATAAATATAAGCTTGAAGGTCTTCGTGATTTCATCAGTGTGAAAGGTGGGTCAGCCAGGTCAGATTTTCGGTAG
>Scapharca_cornea_ORF87
ATGGGGGTTTTCCCCTTCGGGTTTAGATTAAGGATGAGATTTTTCCAGGAAAGCCCCGGTCGGCGTCTGTCTTTTAAACAGAGGTGGAGCAAAAAAGTTCTTCTTGGTTTGTTAGAAAGATTTATAATAAGAGTAGATAATTGAATAACAAAACATGGTTTTTTTATATCGTTTATTGTTTTTTTTTCAGTAGTATTAGTTATGATTTTTCTTTGTTTATTATGTTTTAGTGGGTTCATTTCCGGGTTTTGGTCTGGGGTTTGACTTGGGTTTTGTGGGTACTCAGTTGTTTTGTTTTTATCATTTGTAATTTTTGGTACTCCTAAGGAAGGGGTTGAGAGTCTCGAAGTATCTTCTTTAGATGTGAAGAATAAATTTAATTTTTTTAATATTGAAGAAAAAGAATTTATTGATGATGGCTTATTTGATGATTATTATGGGGTTGATTTTTATCCAACTATTTTTTCTTCAGAAAAAAAAGGGAAGAATGATTCAGTTTTATTTTCTTTATTAGAAAAGTATCATAGAATAAGATCAAGTTCTGAATTTGTAAAATCTAGATCTAAAAGTTTTTCTAGTAAGGAAAAGGGATTATTAGTTAAAACAGTTTCTTGTGATTCTAAAAAAATTTTTGTTCCTATTCCTCTGCCAGAAGGTCATAAAGAATTATATTTATGGTATAAATGTGTCCGTTCTAATTGCGCTGAAGGATCTTCTTTTAAGAGTTGTAATAAAGAATGATCAAAGTTATATCCTTATTTAGTTGGAGAAGATCTTCGTTTAAAGGGTTGGGTTGGATATGATAAGAGTCTTAATCATGATTTCAATGTTAAATTAAAGGAAGGTGTAAAAATAATAGGTTTTGTTGAGTTGGTAAATTGATATGAATGTAAACGAAGAAGTGTTGTTCCGTGTGGAAAAAGTACATCATCTAGTTGTCAATCAGAGTGGATTAAGCTTCTTCCTTATTTAGTTTGTTTTGACGTTGAATTTCCTAAGGGTTTTTTTCGTGGTGCATTTAAGAATATTTATTCTGGTCAAGTACGGCATGGGTTTATTTCAGATTCTGATTTAGGATGACAGGTGAGAGAGATGGTTAGTAGAAGAGAGAAAATTAAGTTATTTGAGGATGAAAAAAAAAGACCAATAGTTGTTTTAGTTGGACATTATAATAAAGAAGAAGTCAATCTTAAGGGACCCATCCCTAAGGTGTGTGATCTTGAAGAAAATAATTTTGTTGTTGGAAGGGTTGAGTCTTTAAGAGGAAAAAATATTACTGAAAGTAGGGAATCTAATAATGTAAGGTTGAAAAGAGAAGAGTGTGTAAAGGAAGAAAGTTCTTATGAAGAAAGAATTTCTATAGTGGGGAGGACTATTGGGAGAGTGGAGTCTTTAAGGGAAAGAGTTTCTTCAGGAGAAAGTTATTTTGTAAATAGAAGAGAAGCAAGTGGGAATGATTCTTGTATTGAGGAGGAGAACGTTAATTTTTCAATAGAAAAGTTTTATAATAAATTAGATTTCTCTGAGGTTATTTGCAAAACTTTTGAGGGAAGTATAGGAAAAGTATACAGGTTTCCAGGGGCTAGAAGTGAAGAAGTATTTTCCGATACAGAGCTTGGTCAAGCTATTGGTTATATTTTTTCTATGAATGACCCTCGATATAAGACTTTAATGAAGATGGATTCTTTTACTTCTTCCTCTCTTGATAAACTTATTGAACAAGTTAAAGATGATCCAAAAATGTTGGAAATGGCTACAGATTGTAAAGCTGAGGTTGAAGCTTGTTATGAGGATATTAATATTGTTTTACGTGAATATATTTTTGGTAGACATTTTATTCCAAAGGTTTATTCTAGAGATTTAGGAATTTTTTATGTGAAAAACTGTGTTTATGATAGGTACATTACAGGAATTGGAGCTATAGATAAGATTTTATTAATAAGAAAAGTCGCTGAAAAGGGAAATGTTCCTCTTTTAAAAGGGATAAATTCATCTTGAGTAAAAACTCATATTAAGGCTTTGGATACGTTAGAAAAATTACCATTAAGTGTCAATAAATATAAATTGGAGTGGCTTAAAGATTTTGTTAGTTCAGATAAAAATAGATCTCATAAATAA
>Scapharca_inaequivalvis_ORF87
ATGGAAATTTATAGTTGATTGAAAGAGAATGTTGCTTTAACATTCTTTATCATCACTTTACTTACGGTGATAAGAGTTTGTTTGTATTTGTTGTGCCGGTACGGTTTTATTTCAGGGTTTTGATCTGGGTTTTGATCTGGAGTTTGTACTTATGTAATTGCAGTATTGCTCATATTGTTTATAATTATAGGAATTCCTATTGAGAGTACGGGCACTAACAAGGACGGGTCTCTAAGTATCTTTAGGTTTTTTATGGTAGATAAAGATAGTGTTGATTTTTTCGATATGGGGACTAGTAACAATAACAACAATCTCGCTAACGATGGTTTATTTGATTATCATGGGGTTGATCCTTATCCTATTATTTCGTTTTTAACTAAAAATAATAGTGGTGGTTTAGTGGGGGTTTATCCATTACCCGACTCTTCTGTGATTAGAATGAATTCTAAGTGTGGAAGGTCTAGGTCAGAAAACTCTTTTTTAAAAGAGAAGGATTTTTTAATTAAATCAGTTTCTTGTGATTCTAAAAAGGCCTTTGTTCCTATTCCTCTTCCAGATGGTCATAAGGAATTATACTTGTGATATAAGTGTGTTCGTTCTAACTGCAGTGAAGGGTCTTCTTATAACAGTTGTAATAAGGAATGATCGAAGTTACAGCCGTACTTAATTGGTGAAGATCTTCGATTAAGAGGTTGGGCTGGGTACGATAAAGATTTAAACCATCAATTTAATGTTAAATTGGGGGAGGGCGTGAAAATGGCCGGCTTTGTCGAATTACTTAGTTGGTATGAATGTAAGCGAAATAGTCTGGTTCCTCATCCTGGAAATTCGGTAGCAACTTGTCAATCACAGTGATCTAAGCTTTTTCCTCATTTAATTTGTTTTGATGTTGATTTTCCTAGTGGCTTATTACGTGGCGCAGTCAAAAATTTTTACTCTGGTCAGGCACAACGTGGGTTTTACGTAGATTCTGAGACTCAATGGCAAGTTAGAAGGTTGGCTAATAAGAGTGAAAACGCTAAGCTAACCGAATCTAAAAGTAAGAAAGGTCCTTCAGTTATTTTGGTTGCACACTATAATAAAGAAGAGATAACCACTAAAAAACCTACTTCTGTGGTTGGTAATTTTTGTGGAGGCGGCTCTTTAGTGGAAGAGATTTCTAAAAAAGTTGATTTTATACCTAAACCGGTCGATTCTGTTAATAAAGGTCTTCATTCAATTGATAGAAGGATAAGACGTGAAGTATTAAGTGAAGAGAGTTTTGGTAGTTTAGATAATCAAAGTAGAGGTTTGAAAGGAATTATTGACAATACGGAAGATGGTGTTAAATTTTCAATAGAAAAGTTTTATGATAAGTTAGATTTCTCTGGAGTAAAGTCTGTAAGCCCTATTGGTGTTACAGGAAATATATATAGGTTTCCTGGGGCCAGCAGTGCTGAAGTTTACCGTAACACAGAACTCGGTAAAACTATTGGTTTTATTCTTGCTAAGGAGGATCCACGTTATAAGGCTCTTATGGAAATGGACTCTTTTGTTAACGTCTCTTTTGAAGATTTTATTGAAAGGGTTAAGGATAATCCCGGTATTTTAGAAAAGGCTTTAGAATATAAGGTTATTATGGAGAGCTATTATGAGGAGTGTTATGATAGCTTACGTGAGCATATTCTTGGTACTCACTTTATCTCAGCAGTTGATTCTACTGATTTAGGAATTCTTCATGTAAAAGATTGTATTTATAATAGTTACATTATAGGGGTTGATATTATGGATGAGGTTTTATTATATATGGGGGTTGCTAAAAAAGATGACAGTCCACTTTTAGGCAAGGTTTCTCGATGGGAAGCTTTCCATATAAATGCTATTTCTAGTTTGGACAGTTTACCGGTGAATGTTAATAAACACAAGCTTAAAGGTCTTCGTGATTTTATTAGTGTGAATGGTAAACCAAGATAA
>Scapharca_kagoshimensis_(2)_ORF87
ATGGAAATTAGTGTTTGATTAAAGGAAAATGCTGCTTTAGCATTTTCCATTGGTTTTTTTTTTGTGTTGATTATAGTTTGTATGTATCTGTTGTGTTGGTATGGTTTTGTTTCAGGGTTTTGGTCTGGGGTTTGGTTGGGGTTCTGTACTTATACAACGGTAGTAATGTTCATATTATTTATAGTTTTGGGGGTCCCTGTTGATAGTGCTGCAGGTACCGGTAAAGATAGTTTTACAAGATGTTGTGGGTTTCTTGTAGTGGATAAAGGTAGAGTTGATTTTTTTGGTATTGATGATTTTACTAATGATGGTTTATTTGATCATCATGGGGTTGATCCTTATCCTATTGTTTCGTTTTTAATTAAAAATAATAGTAGTAGATTAGTGAGGGTTTCTCCAGTACTACATTCTCATATGGATAAAGAAAATCTTAGGTGTGGGAGTCCTAGTTTAAGAAGTTTTTTAAAAGAAAGGGATTTTTTATTCAAGTCAGCTTCTTGTGATTCTGAAAAAGCTTATGCCCCGATCCCTCTTCCAGATGGTCATAAAGAACTATATTTATGGTATAAGTGTGTCCGTTCCAATTGTAATAGGGAGAATTCTTATAATAGTTGTAATAAGGAGTGATCAAATTTGCAGCCATACTTAATTGGTGAAGATCTTCGATTAAAGGGTTGGGCTGGGTATGACAAAAATTTAGTTCATCAGTTTAATGTAAAGTTGGGTGAAGGGGTTAAAATAATAGGCTTTATTGAATTACTTAACTGATACGAATGTAAGCGAAATAGTGTAGTTCATCATCCTGGTAATTCGGTAGCAACCTGTCAATCAGAATGAGCTAAACTCTTTCCCCATTTAATTTGTTTTGATGTTGATTTTCCTATTGGTTTATTACGTGGCGCAGTTAAGAATATCTATTCTGGTCAGGCGCAACGTGGGTTTTTTGTGGATTCCGAAACTCAACGGCAAGTTAGGGGATTGGCCAATAAAAGTGAGAGTGCTAAGTTAACTGAGTTTAAAGGCAAGAAAGGGCCGTCAGTTATCTTAATTGCAAAATATGATAAAGAGGATAATACTATACAGTCGCCCATACCTTCTACAGGAAATCTTTCCGAAGGCGGTTCTGTTTTTGTAGCACACAGTTTGAGAAAGGATGAATCTGTTGTCAGGGCAGCTGAGTGTAATATGAAGGGTTCTAGTTTTGATAAAAGTAGGTTAGAGTTAAAAAGATCAGGTAGAGAAAATGCAAGTAGTTGTGGTGAGTATCAAGAATATAACAGTTCAAGTAAGAGTTCTGATGAGATTATTACTAACACAGAAGAAGGGGTTAGTTTTTCAATAGAAAAGTTTTATAATAAGTTAGATTTTTCTGAAGTTGACTCTGTAGGTCTTGTTGGTGATGTAGGAAATATATATAGGTTTCCTGGGGCTAGTAGTACTGAAGTTTTTCGTAATACAGAACTTGGTAAAGCTATTGGTCTTATTTTTGCCATAGACGATCCGCGTTACAAGGTTCTTATAGAAATGGATTCTTTTGTTACTTCTTCTTTTAATGAGTTTATTGAGATGGTTGAAGATAATCCAGGTTTATTAGAAAAAGCTTTGGATTATAAGTCCATTATGGAAGAATATTATATGGAATCTAATTCTGTATTACGTGAACATATCTTTGGTACTCATTTTATTCCAAGGGTTAGTCCTAATGATCTTGGTATTCTTCATGTTAAAGATTGTATCAAGAATAGTTATATTATAGGGGTTGATATTATGGATGAGGTTTTATTGATATTGAGAAGTGAAAAAAAAGATAATACTTTACTTCTAAGTAAAGTTTCTTCTTGAGAAGCTGTGCACATAAAAGCTCTTTCTAGCATGAAGACTTTACCTTCAAGCGTAAATAAATATAAGCTTGAAAGTCTTCGTGATTTTACTAGTGGGAAAGGTGTTCCGTCTAAATCAGATCCTAGGTAG
>Scapharca_kagoshimensis_(1)_ORF87
ATGGAAATTAGTGTTTGACTAAAGGAAAATGCTGTTTTAGCATTTTCCATTGGTTTTTTTTTTGTGTTGATTATAGGTTGTATGTATATTTTGTGATTGTATGGATTTTATTAAGGGTTTAGGTCTCAGGTTTGTTTGGGGTTCTGTACTTATACAACGGCAGTAATGTTCATATTATTTGTAGTTTTAGGGGTCCCTGTTGATAGTGCTGCAGGTACCGGTAAAGATAGTTTTATAAGATGTTGTGGGTTTCTTGCAGTGGATAAAGGTAGAGTTGATTTTTTTGGTATTGATGATTTTACTAATGATGGTTTATTTGATCATCATGGGGTTGATCCTTATCCTATTGTTTCGTTTTTAGTTAAAAATAATAGTGGTAGATTAGTGAGGGTTTCTCCAGTACTTCATTCTCATATGGATAAAGAAAATCTTAGGTGTGGGAGTCCTAGTTTAAGAAGTTTTTTTTTAAAGAAAGGGTTTTTAATCAAGTCAGCTTCTTGTGATTCTGAAAAAGCTTATGCCCCGATCCCTCTTCCAGATGGTCATAAAGAATTATATTTATGGTATAAGTGTGTCCGTTCCAATTGTAATAGGGGGAATTCTTATAATAGTTGTAATAAGGAGTGATCAAATTTGCAGCCATACTTAATTGGTGAAGACCTTCGATTAAAGGGTTGGGCTGGGTATGACAAAAATTTAGTTCATCAGTTTAATGTTAAGTTGGGTGAAGGGGTTAAAATAGTAGGCTTTATTGAATTACTAAATTGGTATGAATGTAAGCGGAATAATGTAGTTCACCATCCTGGCAATTCGGTAGCAACCTGTCAATCAGAATGAGCTAAACTCTTCCCCCATTTAACTTGTTTTGATGTTGATTTTCCTATTGGTTTATTACGTGGCGCAATTAAGAATATCTATTCTGGTCAGGCGCAACGTGGGTTTTTTGTGGATTCCGAGACTCAACGGCAAGTTAGGGGATTGGCCAATAAAAGTGAGAGTGCTAAGTTAACTGAGTTTAAAGGCAAGAAAGGGCCGTCAGTTATCTTAATTGCAAAATATGATAAAGAGGATGGTACTATGCAGTCGCCCATACCTTCTACAGGAAATCTTTCCGAAGGCGGTTCTGTTTTTGTAGCACACAGTTTAAGAAGAGATGAATCTGTTGTCAGGGCAGCTGAGTCTAATATGAAGGGTTCTAGTTTCAATAGAAGTAGGTTAGAGTTAAAAAGATCGGGTAGAGAAATTGCAAGTAGTTGTGGTGAGTATCAAGAATATAATAGTTCAAGTGAGGGTTCTGATGAGATTATTACTAACATAGAAGAAGGGGTTAATTTTTCAATAGAAAAGTTTTATAATAAGTTAGATTTTTCTGGAGTTGACTCTGTAGGTCTTGTTGGTGATGTAGGAAATATATACAGGTTTCCTGGGGCTAGTAGTACTGAAGTTTTTCGTAATACAGAACTTGGTAAAGCTATTGGTCTTATTTTTGCCATAGACGATCCGCGTTATAAGGTTCTTATAGAAATGGATTCTTTTGTTACTTCTTCTTTTAATGAGTTTATTGAGATGGTTGAAGATAATCCAGGTTTATTAGAAAAAGCTTTGGATTATAAGTCCATTATGGAAGAATATTATATGGAATCTAGTTCTGTATTACGTGAACATATCTTTGGTACTCATTTTATTTCAAGGGTTAATTCTAATGATCTTGGTATTATTCATGTTAAAGATTGTATCAAGAATAGCTATATTATAGGGGTTGATATTATGGATGAGGTTTTATTAATAATGAGAAGTGTAAAAAAAGATAATACTTTACTTCTAAGTAAAGTTTCTTCTTGAGAAGCTGTGCACATAAAAGCTCTTTCTAGTATGAAGACTTTACCTTCCAGCGTAAATAAATATAAGCTTGAAAGTCTTCGTGATTTTACTAGTGCGAAAGGTGTTTCGTCTAAATCAGATCCTAGGTAG
>Anadara_crebricostata_ORF8
ATGTGGGCCGAGTTGTTCAAGGTAGGTAACAGCGCGGGAATATGGTTGTTTGTTTGTTTTTTGGTTTTTATTTGTGTCTTTTCTGTTGTGGTTATAGATTATTTGGTCTCTGTTGGTAAAACCCCGGTGAGCAGGCTTTCCGTGAGTGGTAAATCTTTGAGAGGTGGTCGTTTTTTAGTGAAAACGCGTGTCTGTAGGGTGGTTGGGGATAGGTTTCCGATGGATGATCCCCGTCGTGTTATTCTTTATGAGGGGTTTCGTTTTTCTATGGATGTGTGTAGTAAGTTGAAAGAGTTGGCGGTAAGCGAAGAGCATCGGTTAGGGGTGGAGAAGTGAGAAAAGATCGTGGAGGATTCTTATTTAGATTCTTTCAATAAGCTGGATTTTTACATCCTTAGTTTAGGTTGTGGTTGTTCAGTGGAGTTTTCAGAGGGGGCTGTTGATAAGGGGGTTGTAGAGGTGAAGAATTGTTTATATGCAATATTTAAGGTGGGTGTAAACATGTTTAAGAAGTCAATTAAGATTTCAATGGGTGGTAATAAATATGGGGAGATTGTTGTTCTTTTTGATGTTTGGTTTCATACATACTTGGATTTAGCCAAGCGAAGCGAGGGGTTAAAAAAAGTTATTATTTAG
>Scapharca_gubernaculum_ORF8
ATAAAATTGTTTAAAAACGTGCCACAAGGAGCAAAGAAATTTAAATTTTATTCTGGATTTTACGACTTTTTCTTAATGTTTATTTTTTATTTTCCAATCATTTTTTATGAGGTTTTAAAGAAGTTTTTTAGTGGAAAAAGATTTAATCTTAGAAATGATCCTTTATTAATTAAAACTTCAATTAGAAAAAAAGGTGGGAGAAGTTTTCCATATGGGGATAATCGTCGCTTTATTTTATGTGAAAGATTTTATTTAAGAATAAAGACTATTGACAAGTTAACTGAGCTAGCTTTTAACTACCCACACAAGCTGAAGCTTTTACTTTTAAAAAATTTTTTGTACTTTTGTTATAGTAAGGCTTTTGAGGAGTTAGATGAAATTATTTATTCAGAGATTAATAAAAAATATAATAATTTTGATGAATATATTTTTAAAAGTTTAAGTAAAAGGGTTATTATTAATTGTATCCATGGGGTTAATAAGTTAATTTTTCATCAGTTTATGTCTTTTGTTAGGTTTTTAAGAGGAGAAGCTTATTCAGAGTTGTTTGTTTTGATAGATATTTGATTTCATAAAAAACAGGAGTTATTAAAAAAGTGTCAAGCTGAATTGGTTGAAAGTTCTAACAAGGCCAATGGAGCAAAGTAA
>Scapharca_broughtonii_(4)_ORF8
ATAAAGTTTTTTACAGCGGTGCCAAAGGGAGCAAATAAAAATAAGTCTTATCCGGGGTATCGGAGGTTTTTTATTATGTTTGTTTTTTATTTTCCTATTATTTTTTTTGATGTTTTGAGGAAAAGTTTAAATGGAAAAGGTTTTAAGTTAAGGGATGATCCTTTAAAAGTAAAAACTTCAATGAGTATTAAAAGCGGCGTTAATTTTCCTTATAATGATCCTCGCCGTCGTCTTTTGTGTGAAAGGTTTTCTTTTAGTATAAAAATGCTTGATGAAATGATCAGGCTGGCTATTAATCACCCTCATTTATTGGAGCTTTCGCTTTTAAAGAATTTTTTATGTTTCTCCTATGCTAAGGCTTTTGAGTGTTTAGACGAAGTTATTATTTCAGAAATAGGTTATCTAAGCAATATTAATGATTTAGATAGTAAAGGTATTGGTGTGATGTTAGTGGTTTCCTGTGTACGTGGTGTAAATAAGTTAGTTTTTAATCAGTTTTTGGTTTTTATTCGTTGTTTAAATGGGGAACGTTATGCAGAGGTGATTGTTTTATTGGATATTTGGTTTCATAAAAATAAGGAATTTATGAGAAAAGGTTTTAAAGGTTAA
>Scapharca_broughtonii_(5)_ORF8
ATAAAGTTTTTTACAGCGGTGCCAAAGGGAGCAAATAAAAATAAGTCTTATCCGGGGTATCGGAGGTTTTTTATTATGTTTGTTTTTTATTTTCCTATTATTTTTTTTGATGTTTTGAGGAAAAGTTTAAATGGAAAAGGTTTTAAGTTAAGGGATGATCCTTTAAAAGTAAAAACTTCAATGAGTATTAAAAGCGGCGTTAATTTTCCTTATAATGATCCTCGCCGTCGTCTTTTGTGTGAAAGGTTTTCTTTTAGTATAAAAATGCTTGATGAAATGATCAGGCTGGCTATTAATCACCCTCATTTATTGGAGCTTTCGCTTTTAAAGAATTTTTTATGTTTCTCCTATGCTAAGGCTTTTGAGTGTTTAGACGAAGTTATTGTTTCAGAAATAGGTTATCTAAGCAATATTAATGATTTAGATAGTAAAGGTATTGGTGTGATGTTAGTGGTTTCCTGTGTACGTGGTGTAAATAAGTTAGTTTTTAATCAGTTTTTGGTTTTTATTCGTTGTTTAAATGGGGAACGTTATGCAGAGGTGATTGTTTTATTGGATATTTGGTTTCATAAAAATAAGGAATTTATGAGAAAAGGTTTTAAAGGTTAA
>Scapharca_broughtonii_(1)_ORF8
ATAAAGTTTTTTATAGCGGTGCCAAAGGGAGCAGATAAAAATAAGCCTTATCCTGGGTATCGGAGGTTTTTTATTATGTTTGTTTTTTATTTTCCTATTATTTTTTTTGATGTTTTGAGGAAAAGTTTAAATGGAAAAAGTTTTGAGTTAAGGGATGATCCTTTAATAGTAAAAACTTCAATGAGTACTAAAAGCGGCATTAATTTTCCTTACAATGATCCCCGCCGTCGTCTTTTGTGTGAAAGGTTTTATTTTAGTATAAAAATGCTTGATGAGATGATCAGGCTGGCTATTAATCACCCTCATTTATTGGAGCTTTCGCTTTTAAAGAATTTTTTATGTTTTTCCTATGCTAAGGCTTTTGAGTATTTAGATGAGGTTATTGTTTTAGAAATAGGTTACCTAAGCAATACTAATGATTTATATAATAAAGGTACTGGTGTGATGATAGTAATTTCCTGTATACGTGGTGTAAATAAGTTAGTTTTTAATCAGTTTTTGGTTTTTATTCGGTGTTTAAATGGGGAACGTTATGCAGAGGTAATTGTTTTATTGGATATTTGGTTTCATAAAAATAAAGAATTTATGAGAAAAGGTTTTAAGTTAAAAGAAATTTTTACTGATATAAAGGATTAA
>Scapharca_broughtonii_(2)_ORF8
ATGTTTGTTTTTTATTTTCCTATTATTTTTTTTGATGTTTTGAGGAAAAGTTTAAATGGAAAAAGTTTTGAGTTAAGGGATGATCCTTTAATAGTAAAAACTTCAATGAGTACTAAAAGCGGCATTAATTTTCCTTACAATGATCCCCGCCGTCGTCTTTTGTGTGAAAGGTTTTATTTTAGTATAAAAATGCTTGATGAGATGATCAGGCTGGCTATTAATCACCCTCATTTATTGGAGCTTTCGCTTTTAAAGAATTTTTTATGTTTTTCCTATGCTAAGGCTTTTGAGTATTTAGATGAGGTTATTGTTTTAGAAATAGGTTACCTAAGCAATACTAATGATTTATATAATAAAGGTACTGGTGTGATGATAGTAATTTCCTGTATACGTGGTGTAAATAAGTTAGTTTTTAATCAGTTTTTGGTTTTTATTCGGTGTTTAAATGGGGAACGTTATGCAGAGGTAATTGTTTTATTGGATATTTGGTTTCATAAAAATAAAGAATTTATGAGAAAAGGTTTTAAGTTAAAAGAAATTTTTACTGATATAAAGGATTAA
>Scapharca_broughtonii_(3)_ORF8
ATAAAGTTTTTTATAGCGGTGCCAAAGGGAGCAGATAAAAATAAGCCTTATCCTGGGTATCGGAGGTTTTTTATTATGTTTGTTTTTTATTTTCCTATTATTTTTTTTGATGTTTTGAGGAAAAGTTTAAATGGAAAAAGTTTTGAGTTAAGGGATGATCCTTTAATAGTAAAAACTTCAATGAGTACTAAAAGCGGCATTAATTTTCCTTACAATGATCCCCGCCGTCGTCTTTTGTGTGAAAGGTTTTATTTTAGTATAAAAATGCTTGATGAGATGATCAGGCTGGCTATTAATCACCCTCATTTATTGGAGCTTTCGCTTTTAAAGAATTTTTTATGTTTTTCCTATGCTAAGGCTTTTGAGTATTTAGATGAGGTTATTGTTTTAGAAATAGGTTACCTAAGCAATACTAATGATTTATATAATAAAGGTACTGGTGTGATGATAGTAATTTCCTGTATACGTGGTGTAAATAAGTTAGTTTTTAATCAGTTTTTGGTTTTTATTCGGTGTTTAAATGGGGAACGTTATGCAGAGGTAATTGTTTTATTGGATATTTGGTTTCATAAAAATAAAGAATTTATGAGAAAAGGTTTTAAGTTAAAAGAAATTTTTACTGATATAAAGGATTAA
>Scapharca_broughtonii_(6)_ORF8
ATAAAGTTTTTTACAGCGGTGCCAAAGGGAGCAAATAAAAATAAGTCTTATCCGGGGTATCGGAGGTTTTTTATTATGTTTGTTTTTTATTTTCCTATTATTTTTTTTGATGTTTTGAGGAAAAGTTTAAATGGAAAAGGTTTTAAGTTAAGGGATGATCCTTTAAAAGTAAAAACTTCAATGAGTATTAAAAGCGGCGTTAATTTTCCTTATAATGATCCTCGCCGTCGTCTTTTGTGTGAAAGGTTTTCTTTTAGTATAAAAATGCTTGATGAAATGATCAGGCTGGCTATTAATCACCCTCATTTATTGGAGCTTTCGCTTTTAAAGAATTTTTTATGTTTCTCCTATGCTAAGGCTTTTGAGTGTTTAGACGAAGTTATTGTTTCAGAAATAGGTTATCTAAGCAATATTAATGATTTAGATAGTAAAGGTATTGGTGTGATGTTAGTGGTTTCCTGTGTACGTGGTGTAAATAAGTTAGTTTTTAATCAGTTTTTGGTTTTTATTCGTTGTTTAAATGGGGAACGTTATGCAGAGGTGATTGTTTTATTGGATATTTGGTTTCATAAAAATAAGGAATTTATGAGAAAAGGTTTTAAAGGTTAA
>Scapharca_cornea_ORF8
ATAAAATTGTTTAAAAACGTGCCACAAGGAGCAAAGAAATTTAAATTTTATTCTGGATTTTACGACTTTTTCTTAATGTTTATTTTTTATTTTCCAATCATTTTTTATGAGGTTTTAAAGAAGTTTTTTAGTGGAAAAAGATTTAATCTTAGAAATGATCCTTTATTAATTAAAACTTCAATTAGAAAAAAAGGTGGGAGAAGTTTTCCATATGGGGATAATCGTCGCTTTATTTTATGTGAAAGATTTTATTTAAGAATAAAGACTATTGACAAGTTAACTGAGCTAGCTTTTAACTACCCACACAAGCTGAAGCTTTTACTTTTAAAAAATTTTTTGTACTTTTGTTATAGTAAGGCTTTTGAGGAGTTAGATGAAATTATTTATTCAGAGATTAATAAAAAATATAATAATTTTGATGAATATATTTTTAAAAGTTTAAGTAAAAGGGTTATTATTAATTGTATCCATGGGGTTAATAAGTTAATTTTTCATCAGTTTATGTCTTTTGTTAGGTTTTTAAGAGGAGAAGCTTATTCAGAGTTGTTTGTTTTGATAGATATTTGATTTCATAAAAAACAGGAGTTATTAAAAAAGTGTCAAGCTGAATTGGTTGAAAGTTCTAACAAGGCCAATGGAGCAAAGTAA
>Scapharca_globosa_ORF8
ATGGGTTTAAAAGTGGTTTTAATCATAGTTGGTATAATAAACCTCTTCTTGTTTTTTCTTGTGGTTGTTCTTAAGTTACATTCCAAAATTAAGGAAGATAAGGGCCTTAAAATTGAAAAGTTGGATCATAGGTTGTTTTTGGAGTATAATCGTAAGTTGATGAAGACGCGAGTTGGTGAGTTTGCTGGGGATGACTTTCCTTGGGGTGATTCCCGTCGTCTTCTTCTTTATGAAGGGTTTATTGTTTCTATGGAGAGGTGTGATAGAATGATGAGAGTTTTTCCTTTAGAAGATAAGCGTTGTTTAGAGGTTGAAAATTGGAAAAAAATGCTTTGTGATTTTTATGTGAGGTCTTTCAATAAGTTAGACAACCATATTTACTATTTTAGCTCTGGTGAGTGCGAAAAATGGGAGAAAGGAGATAGAGGGTTGAAGGAAGTGCGAGTTTGCTTTCTTAAGTCTTTTAAGGTGGGGTTAATTGTGTTTAAGAAGCTTATGAAGTACTCTTATGGCGAGCAATATGCAAAAGTTATTGTATTGTTTGATGTCTGATACCACACTTATAAGGATTTAATAAAGCGTTGTAATAGGTTGAAGGGTGATTAA
>Scapharca_inaequivalvis_ORF8
TTAAAAAGTGTTTTCAGAACGGTGCCGTCAGGAGCAGATAAAAAAAGAGTTTACCCCAGGTATCGTGGTTTTTTTAGTAAGTTTATCTTTTATGTCCCGATTATTTTTTTGGATTTTATTAAGAAAAGTTTTAATGGGAAGGGTTTTAAAATAAGGGATGATCCTTTATTAGTTAAAACTCCTGCGAGTATAAAACGTGGAAACAGTTTTCCCTACAATGATCCTCGCCGTTATCTTTTATGCGAAGGGTTTTCTTTTAGTATAAAAATACTTGATCAGTTTATCAAGTTGGCTATTAACCATCCCCATATACTGGAGCTTCTGCTTTTGAAGAATTTTTTATGTTTTTGCTATATTAAGACTTTTGAGCATTTGGATAAGATTATTGCCTTAGAGGAAGAATCTCATAGAGGTTCTGATAACTTAGGAAATACAGATATTGGTGTGATGGTAGTTAATTCTTGTATTCATGGTACGGGTAAGTTAGTTTTTAATCAGTTTTTGGTTTTTATCAGGTGTTTAGACGGGGAACGTTATGCAGAGGTGGTTGTTTTATTGGATGTTTGGTTTCATAAAACCAAAGAATTTATGACAAAAAGTTCTACATTAAAAAAATAA
>Scapharca_kagoshimensis_(2)_ORF8
ATGTGGAAAAGTTTTTTAGCGGTGCCTGTTGGAGCAAATAAAGGTAAAGGTTATCCGGGATATCGGGGGTTTTTTGCTAGGTTTTTTTTTTATTTTCCGGTTATTTTTTTTGATGTTTTGAAGAAAAGTTTTAATGGAAAAAGTTTTAAACTAACGGATGATCCCTTAATAATTAAAACTTTAACGAGTATTAAAGGCGGGGATAAATTTCCTTATGATGACTCTCGTCGTCGTCTTCTGTGCGAAAGTTTTTCTTTTAGTATGAAAATGGTTGATGAGTTGATTAAATTATCTATCAACCATCCTCATTTGTTGGAGTTTTTGCTTTTAAAGAATTTTTTATGTTTTTGCTATGTTAAGGCTTTTGAGGAGTTAGATGAGTTAATTTTTTTAGAAATAACTCATTCAAGCAATATTAATGATTTGGGGAGCAAAAATGCTGGTATAATGTTAGTTATTTCTTGTATACGTGGTGTAAATAAGTTGATTTTCAATCAGTTTTTGGTTTTTATTCGGTGTTTGAAGGGGGAACGTTATGCAGAGATAGTTGTTTTATTAGATATTTGATTTCATAAAAATAAAGAATTTATGAGGAAAAGTTTTAGGGTTAAGGGAACTTCTGATGGGATGGAGAAGTAA
>Scapharca_kagoshimensis_(1)_ORF8
ATATGTGGAAAAGTTTTATTAGCGGTGCCTGTTGGAGCAAATAAAGATAAAGGTTATCCGGGGTACCGGGGGTTTTTTGCTAGGTTTTTTTTTTATTTTCCGGTTATTTTTTTTGATGTTTTGAAGAAAAGTTTAAATGGAAAAAGTTTTAAACTAATAAATGATCCCTTAATAATTAAAACTTTAACGAGTATTAAGGGCGGGGATAAATTTCCTTATGACGATTCTCGTCGTCGTCTTCTGTGTGAAAGTTTTTCTTTTAGTATGAAAATGGTTGATGAGTTGATCAGATTATCTATCAACCACCCTCATTTGTTGGAGTTTTTGCTTTTAAAGAATTTTTTATGTTTTTGCTATGTTAAGACTTTTGAGGAGCTAGATGAGTTAATTTTTTTAGAAATAACTCATTCAAGCAATATTAATGATTTGGGGAGCAAAAATGCTGGTATAATGTTAGTTATTTCTTGTATACGTGGTGTAAATAAGTTAATTTTCAATCAGTTTTTGGTTTTTATTCGGTGTTTGAAGGGGGAACGTTATGCAGAGATAGTTGTTTTATTAGATATTTGATTTCATAAAAATAAAGAATTTATGAGGAAAAGTTTTAGGGTTAAGGGAACTTCTGATGGGATGGAGAAGTAA
