# Supplementary material for: A comparative analysis of mitochondrial ORFs provides new insights on expansion of mitochondrial genome size in Arcidae
Source: BMC Genomics. 2022 Dec 7;23:809. doi: 10.1186/s12864-022-09040-3 (PMC9727918; doi:10.1186/s12864-022-09040-3)
Supplement: Supplementary file 3 — Additional file 3. All ORF sequences. [file 12864_2022_9040_MOESM3_ESM.zip › Additional file 3-b all_ORF_pep.txt]

Additional file 3-b: all_ORF_pep

>Anadara_crebricostata_ORF21-b
SHENLLTNVLGTRDDIRKPFVDHKMMAKYFYMESIRSLDGHIKDTYMLPECPKTDMGAKMVAEFVRIMDKTGSDLIEDAVGMVKSKQQRA
>Anadara_crebricostata_ORF21
LSFVDGSYDTLLKNVLGKTDRTRRPFLELKTEMSYSFEKALSALDSHIISTFSVSKCGKDDKGVGIVMEMLDCSKRAGSSLMEETMGRLK
>Potiarca_pilula_ORF21
VSKSKSHRREAARYREVMDMFFGEVAVTVKDHLKMTRHEPKCTEDDIAVESVSSALHYSQTMGRPVLQNMKLLLSKGNKE
>Anadara_vellicata_ORF21
VVELFDDLDELLPEKALSKTKAKEGKDELCSLFKVTASKVDSHITSTFFEHSCKEDDDGVLMVRECLEHMQSFGQRVLSKAMKVVKKSL
>Scapharca_broughtonii_2_ORF21
TCDYLLNNILGSRGYKGHKVVEGLEKKLMSRYDEVVSLVTNHLYSTYYHPKVSNSDESVVKINSLLEECNVYGADAIKS
>Scapharca_broughtonii_4_ORF21
MCDYLLNNVLGSRGRNGHEVVKNLEKDLISRHDEVMMWMTNHVSSTYFYPKVSNSDESVAKINNLFEVCNVIGANSIKS
>Scapharca_broughtonii_5_ORF21
MCDYLLNNVLGSRGYKGHKVVENLEKKLISRHDEVVKWVTNHLYNTYYDPKVSNSDESVVKINSLLEECNVYGADAIKS
>Scapharca_broughtonii_6_ORF21
MCDYLLNNVLGSRGYKGHKVVENLEKKLISRHDEVVKWVTNHLYNTYYDPKVSNSDESVVKINSLLEECNVYGADAIKS
>Scapharca_cornea_ORF21
MYKYMSNNVLCSRGSQGKKIAMELEEKMDLRYKESLDWLSNYLFSTFFDPEISNADESLVKINSLFKECNAENINVMKS
>Scapharca_globosa_ORF21-b
YDYVNGLCDKVLNDIVSKNVHYRNVFADYKKSMNGFFKETFSSLEDHIRSTYYSPKCSEDDKGIKMVENMIEKANRAGAEIMSDA
>Scapharca_globosa_ORF21-c
FEFNVESCDTIMSKIASPSASLSKPVVEYKKYLELEYKSVLEKLNKHVVSSFFEGDCGDTDSGVVMVREFIQTSNVKGKDMLIE
>Scapharca_globosa_ORF21
MQFIINSCDELLENVLVHSDRVRKPFEDFKKDTISSLDKALKQLDTYIVSTSSDISCKETDSGVEMVREMVDISNRSGSKIMNDTMS
>Scapharca_gubernaculum_ORF21
MYKYMSNNVLCSRGSQGKKIAMELEEKMDLRYKESLDWLSNYLFSTFFDPEISNADESLVKINSLFKECNAENINIMKS
>Scapharca_inaequivalvis_ORF21
LCDYMLNNVLGSRGNKGKSTIETLEQGLMSRHGETVEWMTDYIYSTYYNPKISSSDESVAKVSALLEECNVYGADGIKS
>Scapharca_kagoshimensis_1_ORF21-b
MCDHLLNNVLSSWDYKGRKVVKNLEKDLISRHHEVEKWVVNYISYSYYYPKVLSFDESVVKVNNFLEGCSVAGADAIKS
>Scapharca_kagoshimensis_1_ORF21-c
MCDYLLNNVLSSWDFMSREIVKNFEKVLISRYDVVVSWMVNYVSSTYFHPEVFGSDKSVAKINNLLKECNVYGVDVIKS
>Scapharca_kagoshimensis_1_ORF21-d
VCDYLLINVLGSKNHECRKVVEGLESDLFSRHNGVVSWVTNYVISTYFHLEVFSSDKSVVKINNLLEECNMIGADAIKS
>Scapharca_kagoshimensis_1_ORF21-e
MCDYLLNNVLGSKNHECRKIVEGLEKYLIFRHDEVKKQVTNKLFTTYFHPKIFNFDESVVKINNFVKECKEVGIDAFKS
>Scapharca_kagoshimensis_1_ORF21
MCDYLLHNVLGSKYLKCHKIVEGLEKDLIPRHDEVVKWVTDNLYSTYYHPKVLSSDEGVVKINNLLEECNLIGADAIKS
>Scapharca_kagoshimensis_2_ORF21-b
MCDYLLNNVLSSWDFMSREIVKNFEKVLISRYDVVVSWMVNYVSSTYFHPEVFSSDKSVVKINNLLKECNVYGVDVIKS
>Scapharca_kagoshimensis_2_ORF21-c
VCDYLLNNVLGSKNHECRKVVEGLESDLLYRHNGVVSWVTNYVISTYFHLEVFSSDKSVVKINNLLEECNMIGADAIKN
>Scapharca_kagoshimensis_2_ORF21-d
MCDYLLNNVLGSKNHECRKIVEGLEKYLIFRYDEVKKQVTNKLFTTYFHPKIFNFDESVVKINNFVKECKEVGIDAIKS
>Scapharca_kagoshimensis_2_ORF21
MCDYLLNNVLSSWDYKGRKVVNNLEKDLISRHHEVEKWVVNYISYSYYYPKVFSFDESVVKVNNFLEWCSVTGADAIKS
>Tegillarca_granosa_ORF21-b
ACDGLLNDLLWEKKDRVRKIVFDYKELLGKFYDETSKELDEHIVASYPIASECKENDAGISLVRTFINKISASNQDLLE
>Tegillarca_granosa_ORF21
LCEYLLNEVAGPDQRMRECIFKYQSQVKQFYDETVPRLDSYLRDSYHVTSCSEVDLGVQLAREFVMNCNLKGSDMLEEL
>Tegillarca_nodifera_ORF21
LCEYLLGEVAGPDQRLRKCVFACQAEVQKMWDDVTPQLDSYLRDNYYFSSCSESDLGVQLAREFVMGCNEKGTAMLEEL
>Tegillarca_sp_ORF21-b
DFCIEMVSVLGTKGDIKYKAVSSYKKEMIRFYKEASVAIEDHIRSTYYEEKVELKDQGSNLVRSFLSMANSMGSTILEG
>Tegillarca_sp_ORF21-c
FCDEMLSILNKDDDDPGMMSIKNFKGDMMEFYADAVGSMENHVRKTFFYPGCSRKDPGLSLLNLYIGSSNKLGQKFLSG
>Tegillarca_sp_ORF21
MCEFLLHHVVSSDPSLRSRVVKFQAYLVPLYDDVILELDSHLRGSYYNKTCTEADKGVRMSHEFVTVCNLKGADLLEEL
>Scapharca_broughtonii_1_ORF103
MIKMIVHMEEKNNKNNEQLLSKSPDSFFDWFTLKSWFLVFFVILVMSVFIYLLVMMFLARKNYKLGFWDSLLVGLLSVVAPX
>Scapharca_broughtonii_2_ORF103
MIKMIVHMEEKNNSNNEQLLSKSSDSFFDWFTLKSWFLVFFVILVMSVFIYLLVMMFLARKNYKLGFWDSLLVGLLSVVAPX
>Scapharca_broughtonii_3_ORF103
MIKMIVYNKEKNKKKEKFFVKLTSKFFCLFTIKGWFLVFFFFLEKSVFIFFLVLMFLARKNKLGFWNFFLVGFLKVVTPX
>Scapharca_broughtonii_4_ORF103
MAKLIVHMEKKNHENNEQMSSKLPDSFSDWFTLQSWFSVFFVVLVMSVFIYFMVIMFLARKNYKLGFWDSLLVGLLIVVAH
>Scapharca_broughtonii_5_ORF103
MAMLIVQLEEKNHKNNEQLSSKLPDSFSDWFTLQSWFSVFFVVLVMSVFIYFMVMMFLARKNYKLGFWDSLLVGLLSVVAPX
>Scapharca_broughtonii_6_ORF103
MAMLIVQLEEKNHKNNEQLSSKLPDSFSDWFTLQSWFSVFFVVLVMSVFIYFMVMMFLARKNYKLGFWDSLLVGLLSVVAPX
>Scapharca_cornea_ORF103
IAYMESNDSNNKGSEVGFFSWLKKYCDWFNWEGSFLVFFIVLGVSIFLYSMVVMFLAWKNYKLGFWTSFLVGLLSVLA
>Scapharca_gubernaculum_ORF103
IAYMESNDSNNKGSEVGFFSWLKKYCDWFNWEGSFLVFFIVLGVSIFLYSMVVMFLAWKNYKLGFWTSFLVGLLSVLAP
>Scapharca_inaequivalvis_ORF103
VNWWIAHMMEKDLKGEKKFSSSWFKGLSEWFSFENWFLVFFVVLVMSVLIFFMIMMFLARKNYKLGFWDTVLVGLLSVAAP
>Scapharca_kagoshimensis_1_ORF103
VAHMESKDFANSERLSSKMPDSFSDLFTLQSWFSVFFVVMSMGVLIYFLVMVFLARKNYKLGFWESLLVGLLSMLAP
>Scapharca_kagoshimensis_2_ORF103
VAHMESKDYANSERLSSKMPDSFSDLFTLQSWFSVFFVVMSMGVLIYFLVMVFLARKNYKLGFWESLLVGLLSMLAP
>Scapharca_gubernaculum_ORF104-b
MKKEASESLKYLRRTWVSEMVGDSFPIDHECREFLFVWFFYINVTINILIESSSSRILKFLFFLFKKMVKLFYEANLVELDEEILDSIKKTGCVSSSIKVSDMKSLIGSIIFIYFCVNSMILFCVWCSSKVNRDKYVFLLEWWEGEVFTPLDEKLSDLMSS
>Scapharca_gubernaculum_ORF104
IKEEALKSLNYRRCSSVSKKVGNNFPMNHDCRNFFFVWFFYANVTFGFLISSHNGILKLVFFFLKKLLEFFYGFVLGQLDKEIMSKMKMKENGLINSTEASGAKFISDFVFFMNNCFKMLIMYFINNHEGTYQKKYIFLDEWFRKEVYYPAGMKLKELIEREV
>Scapharca_broughtonii_(4)_ORF104
MKSEMAQLKNYKRRTTISDEVGPSFPMDHDCRVFLLVWSMYHNVGLNVLRDLDGKDLFIFFFLKKFVKMSYSAILHQLDDKIVDGMELMSTGRVKSIGAYGAKFISNFIFFFDGVMSVGISIYVKCSKGDSQGNYIAMQKWWDEEIHPHFASLISELMEQEELDNKQNLL
>Scapharca_broughtonii_(5)_ORF104
MKSEMAQLKNYKRRTTISDEVGPSFPMDHDCRVFLLVWSMYHNVGLNVLRDLNGKDLFIFFFLKKFVKMSYSAILHQLNDKIVNGMELMSTGRVKSIGAYGAKFISNFIFFFDGVMSVGISIYVKCSKGDSQGNYIAMQKWGDEKIHPHFASLISELMEQEELDNKQNLL
>Scapharca_broughtonii_(1)_ORF104
MNSEMAQLKNYKRRTTISDEVGPSFPMDHDCRVFLLVWSMYHNVGLNVLCDLDGKNLFIFFFLKKFVKMSYSVILHQLDDKIVDGMELMSMGRVNSIGAYGAKFISNFIFFFDGVMSVGISIFVKCSKGDNQDNYIAMQKWWDEEIHPHFAKLISELMEQEESDNKQNLL
>Scapharca_broughtonii_(2)_ORF104
MNSEMAQLKNYKRRTTISDEVGPSFPMDHDCRVFLLVWSMYHNVGLNVLCDLDGKNLFIFFFLKKFVKMSYSVILHQLDDKIVDGMELMSMGRVNSIGAYGAKFISNFIFFFDGVMSVGISIFVKCSKGDNQDNYIAMQKWWDEEIHPHFAKLISELMEQEESDNKQNLL
>Scapharca_broughtonii_(3)_ORF104
MNSEMAQLKNYKRRTTISDEVGPSFPMDHDCRVFLLVWSMYHNVGLNVLCDLDGKNLFIFFFLKKFVKMSYSVILHQLDDKIVDGMELMSMGRVNSIGAYGAKFISNFIFFFDGVMSVGISIFVKCSKGDNQDNYIAMQKWWDEEIHPHFAKLISELMEQEESDNKQNLL
>Scapharca_broughtonii_(6)_ORF104
MKSEMAQLKNYKRRTTISDEVGPSFPMDHDCRVFLLVWSMYHNVGLNVLRDLDGKDLFIFFFLKKFVKMSYSAILHQLDDKIVDGMELMSTGRVKSIGAYGAKFISNFIFFFDGVMSVGISIYVKCSKGDSQGNYIAMQKWWDEEIHPHFASLISELMEQEELDNKQNLL
>Scapharca_cornea_ORF104_b
MKKEASESLKYLRRTWVSEMVGDSFPIDHECREFLFVWFFYINVTINILIESSSSRILKFLFFLFKKMVKLFYEANLVELDEEILDSIKKTGCVSSSIKVSDMKSLIGSIIFIYFCVNSMILFCVWCSSKVNRDKYVFLLEWWEGEVFTPLDEKLSDLMSS
>Scapharca_cornea_ORF104-c
MYNSGLLTRSSSMVLQNGMVSLSMSNKTIYKSKNLLMIESSEKFCKSVACYRVRPRHDGGPINNKFPGDNKCHFYFIDWYKCVDLSFNLLIFSHKNVLKFIFFLMFQLYSRSFFFILERLNKKILKSMELKKYGIISSYEAKGAKYVSKFVFFVNYYVNKMLLVMAKYSWKAEQKEYYMNFHESFCSYVKFPFTMKFKELMNFEDLEDNSKFNNY
>Scapharca_cornea_ORF104-d
MYNSGLLTRSSSMVLQNGMVSLSMSNKTIYKSNNLLMIEGSEKFCKSVACYRVRPRHDGGPINNKFPGDNKCHFYFIDWYKCVDLSFNLLIFSHKNVLKFIFFLMFQLYSRSFFFILERLNKKILKSMELKKYGIISSYEAKGAKYVSKFVFFVNYYLNKMLLVMAKYSWKAEQKEYYMNFHESFCSYVKFPFTMKFKELMNFEDLEDNSKFNNY
>Scapharca_cornea_ORF104
IKEEALKSLNYRRCSSVSKKVGNNFPMNHDCRNFFFVWFFYANVTFGFLISSHNGILKLVFFFLKKLLEFFYGFVLGQLDKEIMSKMKMKENGLINSTEASGAKFISDFVFFMNNCFKMLIMYFINNHEGTYQKKYIFLDEWFRKEVYYPAGMKLKELIEREV
>Scapharca_inaequivalvis_ORF104
MRLELKNFKFYKRRTTISDDAGPKFPIDHDCRVFFLVWFLHFSVGLNMLSVLFNKSFWVHDSLKKFMSASYYVILHQLDEKIVESMELKEKGRLNSIKASGANFLSHLIFFFNKSMSLVIFVCIKCSEGGDKSELIKLQNWWDEELTHFNSLITKLAEQEEQVNL
>Scapharca_kagoshimensis_(2)_ORF104-b
INFARTVKGSSFSSALYSCVKGELVQTKNYERRTGVSDKFGFNFPLNHDCRGILFVWFFYFNVGLNVIYVLDESCPLPLICFFKKFMGLSYSTTLYHLDLKIVDSMKMKKMGCIKYTGASGAKLISHFVFFFNEVMSIGISIYISFMPEGEKRDNFIFLKSWWDKEVCVHFDKLISQFVEQEESDNS
>Scapharca_kagoshimensis_(2)_ORF104-c
MDLKKCEQSETAHTKDYKRQTGVSGGMGPNSPINHNCRDVFFMWLFCFNVGLNLIYPLGGKNSFFFICLFKKFMELPCSIVIDYLDRSTFVDGKKLVKMLFFNYPNTNDTKFIFNLILFFNEIMSVGIFIYTYMIITESENRNNLISLQKWWDNEVCDRFDKLFSEFVEQEESDYN
>Scapharca_kagoshimensis_(2)_ORF104
MKSETAQMKNYKRRTSISDDIGFNFPMNHDCRGLLFAWFFYFNVGLKLMYVLYGSNSFILFCFFKKFMKMSYSIILHHLDDKIADGMELKELGRIKSTGASGAKFVSEFILFFNMVMSAGISIYIDKITEGEDRDYFIYLQKWWDEEICLHFDELIAELIEQEELDSK
>Scapharca_kagoshimensis_(1)_ORF104-b
VKSELVQTKNYERRTGVSDKFGFNFPLNHDCRGILFVWFFYFNVGLNVIYVLDESCPLPLICFFKKFMGLSYSTTLYHLDLKIVDSMKMKKMGCIKYTGASGAKLISHFVFFFNEVMSIGISIYISFMPEGEKRDNFIFLKSWWDKEVCVHFDKLISQFVEQEESDNS
>Scapharca_kagoshimensis_(1)_ORF104-c
SETAHTKDYKRQTGVSGGMGPNSPINHNCRDVFFMWLFCFNVGLNFIYLLGGKNSFFFICLFKKFMELPCSIIIDYLDRSTFVDGKKLVKMLFFNYPNTNDTKFIFNLILFFNEIMSVGIFIYTYMIITESENRNNPIFYMLVSYKEVCDRFDKLFSEFVLKEGRNIFKVR
>Scapharca_kagoshimensis_(1)_ORF104
MCMKSETAQMKKYKRRTSISDDIGFNFPMNHDCRGLLFAWFFYFNVGLKLMYVLYGSNSFILFCFFKNFMKMSYSTILHHLDDKIADGMELKELGRIKSTGASGAKFVSEFILFFNMVMSAGISIYIDKITEGENRELFIRLQKWWDGEICLHFDELIAELIEQEELDSK
>Scapharca_gubernaculum_ORF106
MLECFVRGVSEEFQAFNLSDIKFYIRTMKKEFSDILNKIKIEESKLSSSYIISTDISAKAGKNFPKAHECRMFLFMWFFHLNVVWKFLINESSGTLKLLFKSDHTYLQFQYFTLLYQVDSEIVKSVKLEKDGVISSIKGSGAKFLYKPVIITNKWVYDNISTCIFYCSDDQREKYLLLQNWWRTEISDMYNDKIDSFFKLEFSIKSKD
>Scapharca_broughtonii_(4)_ORF106
MSGLVTYSSKVFVRTIKKEFLLLLEKSKNEELESSKNYTFNTQFSIKGGDSFPRDHGCRNLLFMWFFYMNVTFNMLIDESEGCTSFFCMTNKKFLESCFLVLLNMLDSEIEKSLKLMKAGKLVSIQGSGAISVCKFLLLINGWMDEIISGIVLHSKGSQRVKLIILQEWWMGDVNGRYSNEVKSLAMLEYYTKSDD
>Scapharca_broughtonii_(5)_ORF106
MSGLVTYSSKVFVRTIKKEFLLLLEKSKNEELESSKNYTFNTQFSIKGGDSFPRDHGCRNLLFMWFFYMNVTFNMLIDESEGCTSFFCMTNKKFLESCFLVLLNMLDSEIEKSLKLMKAGKLVSIQGSGAISVCKFLLLINGWMDEIISGIVLHSKGSQRVKLIILQEWWMGDVNGRYSNEVKSLAMLEYYTKSDD
>Scapharca_broughtonii_(1)_ORF106
VVKKFLSVLIEKEFLSLLEKSKKAEFESSKKYPFNTEFSIKGGDSFPHDHGCRNILFMWFFYMNVTFNMLIAETEGWTSFLCTANKKFLKSCFLVILNTLDSEIEKSLELKKAGKLVSTQGSGAISVCKFLLLINDWMDEMILGIVMISKGPQRVKLMVLQEWWTGDVNGRYSNEIKSLAMLEYYTKSDDR
>Scapharca_broughtonii_(2)_ORF106
VVKKFLSVLIEKEFLSLLEKSKKAEFESSKKYPFNTEFSIKGGDSFPHDHGCRNILFMWFFYMNVTFNMLIAETEGWTSFLCTANKKFLKSCFLVILNTLDSEIEKSLELKKAGKLVSTQGSGAISVCKFLLLINDWMDEMILGIVMISKGPQRVKLMVLQEWWTGDVNGRYSNEIKSLAMLEYYTKSDDR
>Scapharca_broughtonii_(3)_ORF106
VVKKFLSVLIEKEFLSLLEKSKKAEFESSKKYPFNTEFSIKGGDSFPHDHGCRNILFMWFFYMNVTFNMLIAETEGWTSFLCTANKKFLKSCFLVILNTLDSEIEKSLELKKAGKLVSTQGSGAISVCKFLLLINDWMDEMILGIVLNSKGPQRVKLMVLQEWWTGDVNGRYSNEIKSLAMLEYYTKSDDR
>Scapharca_broughtonii_(6)_ORF106
MSGLVTYSSKVFVRTIKKEFLLLLEKSKNEELESSKNYTFNTQFSIKGGDSFPRDHGCRNLLFMWFFYMNVTFNMLIDESEGCTSFFCMTNKKFLESCFLVLLNMLDSEIEKSLKLMKAGKLVSIQGSGAISVCKFLLLINGWMDEIISGIVLHSKGSQRVKLIILQEWWMGDVNGRYSNEIKSLAMLEYYTKSDD
>Scapharca_cornea_ORF106
IKFYIRTMKKEFSDILNKIKIEESKLSSSYIISTDISAKAGKNFPKAHECRMFLFMWFFHLNVVWKFLINESSGTLKLLFKSDHTYLQFQYFTLLYQVDSEIVKSVKLEKDGVISSIKGSGAKFLYKPVIITNKWVYDNISTCIFYCSDDQREKYLLLQNWWRTEISDMYNDKIDSFFKLEFSIKSKD
>Scapharca_inaequivalvis_ORF106
MNWEKEKAASRMYVLQSEAVLGVSDFPVNHDCRLFLFRWFFLMNVSFNIMIDSSEGVSSYMSMSNKKFFNSLYLMILFQLDSEIVKGMELKKAGRLLSVEAKGANSIRDPIISITKWMGVNISGLVLHSNGYDRDELLSFLWWWKKKVSGPSFKKIGKLSDLELYIKSESWRCR
>Scapharca_kagoshimensis_(2)_ORF106
MKKEHEVSGAYSSETYFSVKVGKSFPRNHDCRILLYTWFFYMNVTFNMLIEESGGCLPVLFDSNKKFFESCYLVLLNMLDSEIEKSLELVKAGKLSSIKASGANCICSFFLLINMWMGETISGFAMHAEEPQQDKIFALQNWWKSNVDVRFGNEIKHLASLEYYIKFDN
>Scapharca_kagoshimensis_(1)_ORF106
VLGFPESQNNFVRIMSKEFSSLLEASMKKEHEVSGAYSSETYFSVKVGKSFPRNHDCRILLYTWFFYMNVTFNMLIEESSGCLPVLFDSNKKFFESCYLVLLNMLDSEIEKSLELVKAGKLGSIKASGANCICSFFLLINMWMGETISGFAMHAKEPQQDKIFALQSWWKSNVDVRFGNEIKHLASLEYYIKFDN
>Scapharca_gubernaculum_ORF10
MQFSKIENWEFISILILLYIFILFFFVWAVFSFNEKEELKVINVKKNPIPEGIPPFWWEQEIKLSMDEKGLVYYYVLFVHIYYIYLDSMKDLNPDNSWKYASRHLNSTLLNVNKLFCVYKKDLKECNNFYSMSFYLLNLIHELDSCVRGYFTYSKRNYRYHKLGKDQTELLLSSWVLLYDIVLYQLQHGPFIWK
>Scapharca_broughtonii_(4)_ORF10
MYSKNMMSLEIIGVFVGLYIIFLLLFIVVILFYRNSVGFKVEEIKKSQIPEGVPPFWWEHEFYLFISEKSSLYFYMLYVHIYHIYLEGVKDLDLNCNRKEDCRSYKDVLLGVDKLFHTYWNHFKGCNNHYYSTFYLYKFMFEVGKIVRYYLSVSKYNYRHHKTGNDQTKLLFKSWALFYSIILYQLRHGPFTWK
>Scapharca_broughtonii_(5)_ORF10
MYSKNMMSLEIIGVFVGLYIIFLLLFIVVILFYRNSVGFKVEEIKKSQIPEGVPPFWWEHEFYLFISEKSSLYFYMLYVHIYHIYLEGVKDLDLNCNRKEDCRSYKDVLLGVDKLFHTYWNHFKGCNNHYYSTFYLYKFMFEVGKIVRYYLLVSKYNYRHHKTGNDQTKLLFKSWALFYSIILYQLRHGPFTWK
>Scapharca_broughtonii_(1)_ORF10
MYSKNMMSLEIIGVFVGFYIIFLLLFIVVILFYCNSVEFKVEEVKKSQIPEGVPPFWWEHELYLSMNEKSSLYFYMLYVHIYHIYLESVKDLDPNCNRKEDCRSYKDVLLGVDKLFHTYSNCFKGCNSHYYSTFYFYKFMFEMGKTVRYYLLVSKYNYRHHETGNDQTKLLFKSWVLFYSIILYQLRHGPFTWK
>Scapharca_broughtonii_(2)_ORF10
MYSKNMMSLEIIGVFVGFYIIFLLLFIVVILFYCNSVEFKVEEVKKSQIPEGVPPFWWEHELYLSMNEKSSLYFYMLYVHIYHIYLESVKDLDPNCNRKEDCRSYKDVLLGVDKLFHTYSNCFKGCNSHYYSTFYFYKFMFEMGKTVRYYLLVSKYNYRHHETGNDQTKLLFKSWVLFYSIILYQLRHGPFTWK
>Scapharca_broughtonii_(3)_ORF10
MYSKNMMSLEIIGVFVGFYIIFLLLFIVVILFYCNSVEFKVEEVKKSQIPEGVPPFWWEHELYLSMNEKSSLYFYMLYVHIYHIYLESVKDLDPNCNRKEDCRSYKDVLLGVDKLFHTYSNYFKGCNSHYYSTFYFYKFMFEMGKTVRYYLLVSKYNYRHHETGNDQTKLLFKSWVLFYSIILYQLRHGPFTWK
>Scapharca_broughtonii_(6)_ORF10
MYSKNMMSLEIIGVFVGLYIIFLLLFIVVILFYRNSVGFKVEEIKKSQIPEGVPPFWWEHEFYLFISEKSSLYFMLYVHIYHIYLEGVKDLDLNCNRKEDCRSYKDVLLGVDKLFHTYWNHFKGCNNHYYSTFYLYKFMFEVGKIVRYYLLVSKYNYRHHKTGNDQTKLLFKSWALFYSIILYQLRHGPFTWK
>Scapharca_cornea_ORF10
MQFSKIENWEFISILILLYIFILFFFVWAVFSFNEKEELKVINVKKNPIPEGIPPFWWEQEIKLSMDEKGLVYYYVLFVHIYYIYLDSMKDLNPDNSWKYASRHLNSTLLNVNKLFCVYKKDLKECNNFYSMSFYLLNLIHELDSCVRGYFTYSKRNYRYHKLGKDQTELLLSSWVLLYDIVLYQLQHGPFIWK
>Scapharca_inaequivalvis_ORF10
MWLKEISNLEFISMLVGMYILFLSLFILVILYYCYKVELEVKKINNNQIPEGVPPFWWEHEFYLNMNEKGSVFLYMLYVHIYHIFLKSVKGLNPDNSRKEDCRNYKNVLLSVNKLFHKYKNYFIECNNHYYSTFHLHEFIHEVSKSVRYYLIISKYSYRHHKVGKDQTKLLLKSWDVFFIIIAYQLRHGPFTWK
>Scapharca_kagoshimensis_(2)_ORF10
MNLKNFTNLEIIGVLIGFYVIFLLLFIMVILFFCNKVEFKVEEIKKNQIPEGVPPFWWEHEFYLPKNEKSSTYFYMLYVHIYHIYLESVKDLDQDCSRKEDYKSYKDVLSRVDKLFYNHWNHYKGCNNHYYSTFYFFKLMFELGKVVRYYLLVSKYSYRRHKIGEDQTKLLFKSWALFYSIIMYQLRHGPFTWK
>Scapharca_kagoshimensis_(1)_ORF10
MSLKNFTNLEIIGVLIGFYVIFLLLFIMVILFFCNKVEFKVEEIKKNQIPEGVPPFWWEHEFYLSMNEKSSTYFYMLYVHIYHIYLESVKDLDQDCSRKEDYKSYKDVLSRVDKLFYNHWNHYKGCNNHYHSTFYFFKLMFELGKVVRYYLLVSKYSYRRHKIGEDQTKLLFKSWALFYSIIMYQLRHGPFTWK
>Scapharca_broughtonii_(4)_ORF11
MFVKVPQGANKNGGYPGYWELFKVFVFLFPIIFSDILKKRLSGGGFELSDDPLLIKTPVSLKGGDSFPYNNPRRLILCGSYNSSMKVINKLISLAVNHPHKMQIFLLKSFVSFCYIKGFERLDRVILLEMMNNGFKKKVKIDNSDVGAVVSCICVVEKLIAGHFEICDKLLKAERRQKLCNLYVYHYLKTYEFLSWAKGL
>Scapharca_broughtonii_(5)_ORF11
MFVKVPQGANKNGGYPGYWELFKVFVFLFPIIFSDILKKRLSGGGFELSDDPLLIKTPVSLKGGDSFPYNNPRRLILCGSYNSSMKVINKLISLAVNHPHKMQIFLLKSFVSFCYIKGFERLDRVILLEMMNNGFKKKVKIDNSDVGAVVSCICVVEKLIAGHFEICDKLLKAERRQKLCNLYVYHYLKTYEFLSWAKGL
>Scapharca_broughtonii_(1)_ORF11
MSVKVPQGVNKNGGYPGYWNLFKVFVFLFPIIFSDILKKRLSGGGFEMSGDPLLIKTPVSLKGGDSFPYNNPRRLILCGSYISSMKVIDGLISLAVNHPHKMQIFLLKSFISFCYIKGFERLDRVILLEMMNNGFKKKVKINNSDVGAVISCICVVEKLIAGQFEVCDKFLKVERRQKLCNLYVYHYLKTYELLSWAKGL
>Scapharca_broughtonii_(2)_ORF11
MSVKVPQGANKNGGYPGYWNLFKVFVFLFPIIFSDILKKRLSGGGFEMSGDPLLIKTPVSLKGGDSFPYNNPRRLILCGSYISSMKVIDGLISLAVNHSHKMQIFLLKSFISFCYIKGFERLDRVILLEMMNNGFKKKVKINNSDVGAVISCICVVEKLIAGQFEVCDKFLKVERRQKLCNLYVYHYLKTYELLSWAKGL
>Scapharca_broughtonii_(3)_ORF11
MSVKVPQGANKNGGYPGYWNLFKVFVFLFPIIFSDILKKRLSGGGFEMSGDPLLIKTPVSLKGGDSFPYNNPRRLILCGSYISSMKVIDGLISLAVNHSHKMQIFLLKSFISFCYIKGFERLDRVILLEMMNNGFKKKVKINNSDVGAVISCICVVEKLIAGQFEVCDKFLKVERRQKLCNLYVYHYLKTYELLSWAKGL
>Scapharca_broughtonii_(6)_ORF11
MFVKVPQGANKNGGYPGYWELFKVFVFLFPIIFSDILKKRLSGGGFELSDDPLLIKTPVSLKGGDSFPYNNPRRLILCGSYNSSMKVINKLISLAVNHPHKMQIFLLKSFVSFCYIKGFERLDRVILLEMMNNGFKKKVKIDNSDVGAVVSCICVVEKLIAGHFEICDKLLKAERRQKLCNLYVYHYLKTYEFLSWAKGL
>Scapharca_kagoshimensis_(2)_ORF11
MVPRGAKNSVGYPTYWSFFMMFISLFPFFFSDVLKKCWSGSGFKMSDNPLLIKTPFSLKGGDSFPYNNPRRVIMCKSYISSMKVINGLTSLAVNHPHKLQVLLLKSFVSFCFINGFERLDRVILLEMMNTGFKKKVKINNSDVKEVIFCICIVEKLFADHFKICDNFLEGECRKKLFNLYAYHFLKMYEFLSWAKGL
>Scapharca_kagoshimensis_(1)_ORF11
IFFMVPHGAKNSVGYPTYWSFFMMFISLFPVFFSDVLKKCWSGKGFKMSDNPLLIKTPFSLKGGDSFPYNNPRRVIMCKSYISSMKVINGLTSLAVNHPHKLQVLLLKSFVSFCFIKGFERLDRVILLEMMNTGFKKKVKINNSDVKEVIFCICIVEKLLADHFKICDNFLEGECRQKLFNLYVYHFLKMYEFLSWAKGL
>Scapharca_broughtonii_(4)_ORF127
ITFFFVLIMVFLCLLCWYGFISGFWSGVWFGVCTYVTALLFMMFVVLGVPVDNTTGTGKNSLMSVCGFFTVDKSSVDFFDTEAVESNSFADDGLFDYHGVDSYPIISFLVKGNNGSLVSVSPLLNSSIIKANPSCGGPSLSNSLLSEGGFFINSASCDSKKVFVPVPLPDGHKELYLWYKCVRSNCNEGTSYNSCNKEWSKLQPYLVGEDLRLKGWSGYNKDLIHQFNVKLGEGVKMVGFIELLNWYECKRNSVVHHSGNSMATCQSEWGKLSPHLICFDVDFPIGLLRGAVKNIYSGQAQRGFYVDSETQLQVSSLASKGENAKLTEFKADKGPSVILIAQYEKEDMSSKNTVPMAAGSREDDLNSSKSNFSEGGYCNGASSQMTGQFCDNHMKFSMENFYDKLDFSGVDIVSLGNNMGMMYSFPGASFSEVYLNTDFGKSAGYAFSVGDPRFKILKDSATFISVSSDLLADSIKDNPTLVQEVLSYKASMVKLYENTNLALIQYILGTHFVSSVGSDDLGIQYVEGCINKSYELGINLMSTASTCAPSDKTMSILHSKIAIWDNYYSKLSLRMQGLPSEVNKKKIENLRDFVSVDELKSD
>Scapharca_broughtonii_(5)_ORF127
IGEWSNENTVLVFFITFFFVLIMVFLCLLCWYGFISGFWSGVWFGVCTYVTALLFMMFVVLGVPVDNTTGTGKNSLMSVCGFFTVDKSSVDFFDTEAVESNSFADDGLFDYHGVDSYPIISFLVKGNNGSLVSVSPLLNSSIIKANPSCGGPSLSNSLLSEGGFFINSASCDSKKVFVPVPLPDGHKELYLWYKCVRSNCNEGTSYNSCNKEWSKLQPYLVGEDLRLKGWSGYNKDLIHQFNVKLGEGVKMVGFIELLNWYECKRNSVVHHSGNSMATCQSEWGKLSPHLICFDVDFPIGLLRGAVKNIYSGQAQRGFYVDSETQLQVSSLASKGENAKLTEFKADKGPSVILIAQYEKEDMSSKNTVPMAAGSREDDLNSSKSNFSEGGYCNGASSQMTGQFCDNHMKFSMENFYDKLDFSGVDIVSLGNNMGMMYSFPGASFSEVYLNTDFGKSAGYAFSVGDPRFKILKDSATFISVSSDLLADSIKDNPTLVQEVLSYKASMVKLYENTNLALIQYILGTHFVSSVGSDDLGIQYVEGCINKSYELGINLMSTASTLCTEG
>Scapharca_broughtonii_(1)_ORF127
MKEKYTSIGEWVNENTVLVFSIVFFFVLIMVFLCLLCWYGFISGFWSSVWFGICTYVMALLFMVFVVLGVPVDSTTGAGKNSSMSVCGFFTVDKSSVDFFDIEEVESNSFADDGLFDYHGVDPYPIISFLVKGNNGSLVSVSPLLNSSMIKANPSCGGSGLSNSFLTEGDFFINSASCDSKKVFVPIPLPDGHKELYLWYKCVRSNCNEGMSYNSCNKEWSKLQPYLIGEDLRLKGWSGYNKDLNHQFNVKLGEGVKMVGFIELLNWYECKRNSVVHHSGGSMATCQSEWGKLSPYLICFDVDFPIGLLRGAIKNIYSGQAQRGFYVDFETQLQVSGLATKGENAKLTEFKANKGPSVILIAQYEKEDMSSKNTVPMAPGSQEGDLSSSKSNFSESDYCKGASNQTTGQSCGNHVKFSMENFYDKLDFSGVDVVSLGNNMGMIYSFPGASFSEVYLSTDFGKSAAYAFSVGDPRFKILKDGATFISVSSDLLADSIKDNPNLVQEVLSYKANMVKLYENTNLALIQYILGTHFVSGVGSDDLGIQYVEGCINKSYELGINLMSTASTCAPSDKTMSILHSKIATWDNYYSKLSLRMQGLPAEVNKKKIENLRDFVSVDELKSD
>Scapharca_broughtonii_(2)_ORF127
MKEKYTSIGEWVNENTVLVFSIVFFFVLIMVFLCLLCWYGFISGFWSSVWFGICTYVMALLFMVFVVLGVPVDSTTGAGKNSSMSVCGFFTVDKSSVDFFDIEEVESNSFADDGLFDYHGVDPYPIISFLVKGNNGSLVSVSPLLNSSMIKANPSCGGSGLSNSFLTEGDFFINSASCDSKKVFVPIPLPDGHKELYLWYKCVRSNCNEGMSYNSCNKEWSKLQPYLIGEDLRLKGWSGYNKDLNHQFNVKLGEGVKMVGFIELLNWYECKRNSVVHHSGGSMATCQSEWGKLSPYLICFDVDFPIGLLRGAIKNIYSGQAQRGFYVDFETQLQVSGLATKGENAKLTEFKANKGPSVILIAQYEKEDMSSKNTVPMAPGSQEGDLSSSKSNFSESDYCKGASNQTTGQSCGNHVKFSMENFYDKLDFSGVDVVSLGNNMGMIYSFPGASFSEVYLSTDFGKSAAYAFSVGDPRFKILKDGATFISVSSDLLADSIKDNPNLVQEVLSYKANMVKLYENTNLALIQYILGTHFVSGVGSDDLGIQYVEGCINKSYELGINLMSTASTCAPSDKTMSILHSKIATWDNYYSKLSLRMQGLPAEVNKKKIENLRDFVSVDELKSD
>Scapharca_broughtonii_(3)_ORF127
MKEKYTSIGEWVNENTVLVFSIVFFFVLIMVFLCLLCWYGFISGFWSSVWFGICTYVMALLFMVFVVLGVPVDSTTGAGKNSSMSVCGFFTVDKSSVDFFDIEEVESNSFADDGLFDYHGVDPYPIISFLVKGNNGSLVSVSPLLNSSMIKANPSCGGSGLSNSFLTEGDFFINSASCDSKKVFVPIPLPDGHKELYLWYKCVRSNCNEGMSYNSCNKEWSKLQPYLIGEDLRLKGWSGYNKDLNHQFNVKLGEGVKMVGFIELLNWYECKRNSVVHHSGGSMATCQSEWGKLSPYLICFDVDFPIGLLRGAIKNIYSGQAQRGFYVDFETQLQVSGLATKGENAKLTEFKANKGPSVILIAQYEKEDMSSKNTVPMAPGSQEGDLSSSKSNFSESDYCKGASNQTTGQSCGNHVKFSMENFYDKLDFSGVDVVSLGNNMGMIYSFPGASFSEVYLSTDFGKSAAYAFSVGDPRFKILKDGATFISVSSDLLADSIKDNPNLVQEVLSYKANMVKLYENTNLALIQYILGTHFVSGVGSDDLGIQYVEGCINKSYELGINLMSTASTCAPSDKTMSILHSKIATWDNYYSKLSLRMQGLPAEVNKKKIENLRDFVSVDELKSD
>Scapharca_broughtonii_(6)_ORF127
IFHYFFFVLIMVFLCLLCWYGFISGFWSGVWFGVCTYVTALLFMMFVVLGVPVDNTTGTGKNSLMSVCGFFTVDKSSVDFFDTEAVESNSFADDGLFDYHGVDSYPIISFLVKGNNGSLVSVSPLLNSSIIKANPSCGGPKLSNSLLSEGGFFINSASCDSKEVFVPVPLPDGHKELYLWYKCVRSNCNEGTSYNSCNKEWSKLQPYLVGEDLRLKGWSGYNKDLIHQFNVKLGEGVKMVGFIELLNWYECKRNSVVHHSGNSMATCQSEWGKLSPHLICFDVDFPIGLLRGAVKNIYSGQAQRGFYVDSETQLQVSSLASKGENAKLTEFKADKGPSVILIAQYEKEDMSSKNTVPMAAGSREDDLNSSKSNFSEGGYCNGASSQMTGQFCDNHMKFSMENFYDKLDFSGVDIVSLGNNMGMMYSFPGASFSEVYLNTDFGKSAGYAFSVGDPRFKILKDSATFISVSSDLLVDSIKDNPTLVQEVLSYKASMVKLYENTNLALIQYILGTHFVSSVGSDDLGIQYVEGCINKSYELGINLMSTASTCAPSDKTMSILHSKIAIWDNYYSKLSLRSAGITISS
>Scapharca_inaequivalvis_ORF127-b
MEIYSWLKENVALTFFVITLLTVMSVCLYLLCRYGFISGFWSGVCTYVIAVLLMLFMIMGIPIESTGTNKDGSLSIFSFFKVNKDSVDFFDMGTTNNNDLANDGLFDYHGVDPYPIISFLIKNNSGGLVGVYPLPHSSVISMNSKCGSSSSENSFLKEKDFLIKSVSCDSKKAFVPIPLPDGHKELYLWYKCVRSNCSEGSSYNSCNKEWSKLQPYLIGEDLRLSGWAGYDKELNHQFNVKLGEGVKMAGFIELLSWYECKRNSLVPHPGNSVATCQSQWSKLFPHLICFDVDFPSGLLRGAVKNFYSGQAQRGFYVDSETQWQVSSLANKSENAKLTESKSKKGPSVILVAHYDKEEMTAKKPTTVVGSFCGGGSLAEEVSKKIDFMPKPVKSVEVGSYHGSINSEDSSLGSSEVCDESVKFPMMNFYSKLDFKGITAVGVKSGVGTMYSFPGASARDVFCDGKYGQFFAYSLSVNDPRFSILKESEMFVYVFIDMVMDSVKDNPQFIKDALSYKSRFAELYENTSIALEEYILSTHFIPKVDQNDLGVRYVESCVRSSYKLGINFMKEVKKHSLDCGSGGQPHVEPEFWKDNHKSVMTRLRTLWTDVNHSKLESLQDFMIQEKKK
>Scapharca_inaequivalvis_ORF127
MEIYSWLKENVALTFFIITLLTVMSVCLYLLCRYGFILGFWSGVCTYVIAVLLMLFMIMGIPIESTGTNKDGSLSIFSFFMVDKDSVDFFDMGTTYNSDLANDGLFDYHGVDPYPIISFLIKNNSGGLVGVYLLPHSSVISMNSKCGSSSSENSFLKEKDFLIKSVSCDSKKAFVPIPLPDGHKELYLWYKCVRSNCSEGSSYNSCNKEWSKLQPYLIGEDLRLSGWAGYDKDLNHQFNVKLGEGVKMAGFIELLSWYECKRNSLVPHPGNSVATCQLQWSKLFPHLICFDVDFPSGLLRGAVKNFYSGQAQRGFYVDSETQWQVSSLANKSENAKLTESKSKKGPSVILIAEYNKEDVISSNPVPTVAEPMENGYSNSKDNFQESSSCQETSSPVTDQFCGDEVKFSMEKFYDKLDFSGVDIISLNDNMGKMYSFPGASFSEVYLGTDFGKSAGYAFSLTDPRFEVLKAGGNFIIISSDLLAGVVMNDPSLFEEVMDYSSKMMTLYENTNLALIQYILGTHFIPKVGSNDLGIRYVEGCINKSFQLGTDLMIMAKIRASSGSTMKLLSESIAGWEKYHQTLSSRLQTLPAEVNKKKIENLQDFIKGS
>Scapharca_kagoshimensis_(2)_ORF127
MDKDYKEIVDWLNENAVLAFSIILFSALIMVCMYLLCWYGFVSGFWSGVWLGFCTYTTAVTFMLFMVLGVPVDSAAGTGKDSFTSCCGFLAVDKGSVDFFGIDDFTNDGLFDHHGVDPYPIVSFLIKNNSSSLVSVSPVLHSHMDKENLSCGSSNLSSSFFKEGDFLIKSASCDSKKAYVPIPLPDGHKELYLWYKCVRSNCDGGNFYNNCYSEWSNLQPYLIGEDLRLKGWAGYDNNLNHQFNMKLGESVKMVGFIELLNWYECKRNSVVHNPGNSVATCQSEWAKLFPHLICFDVDFPIGLLRGAVKNIYSGQAQRGFFVDSETQRQVSGLANKSESAKLTEFKGKKGPSVILIAQYDKEGMNLVNPVPKTAGSQEGGLSSKSHLSKSGLSQGGVDPTVGQFCGVDVKFSMENFYDKLDFSGVEAVGLGDNNMGMMYSFPGASSSEVYLNTEFGQSAAYAFSLDDPRFKVLKDGGNFIMNYSDFLIHTNQDNPVLVQEVLNYKANMVKLYENTNLALIQHILGTHFVPGVGSNDLGIQYVSGCINKSYELGVDILSSAKARTPKGWSESALSLGIANWENYHQKLSSRVQGLPAEVNMKKIENLRDFVSVDDSKSG
>Scapharca_kagoshimensis_(1)_ORF127
IILFFVLIMVCMYLLCWYGFVSGFWSGVWLGFCTYTAAVMFMLFVVLGAPVDSAAGTSKDSFSSCCGFLAVDKGSVDFFGIDDFTNDGLFDHHGVDPYPIVSFLVKNNSGSLVSVSPVLHSYMGKFFKESDFLMKSASCDSKKAYVPIPLPDGHKELYLWYKCVRSNCDGGNFYNNCNSEWSNLQPYLIGEDLRLKGWAGYDKNLNHQFNVKLGESVKMVGFIELLNWYECKRNSVVHHPGNSVATCQSEWAKLFPHLICFDVDFPIGLLRGSVKNIYSGQAQRGFFVDSETQRQVSGLANKSESAKLTEFKGKKGPSVILIAQYDKEGMNLVNPVPKTAGSQEGGLSSKSHLSKSGLSQGGVDPTVGQFCGVDVKFSMENFYDKLDFSGVEAVGLGDNNMGMMYSFPGASFSEVYLNTEFGQSAAYAFSLDDPRFKVLKDGGNFIMNYSDFLIHTTQNNPVLVQEVLNYKANMVKLYENTNLALIQHILGTHFVPGVGSNDLGIQYVSGCINKSYELGVDILSSAKARTPKGWSESALSLSIANWENYHQKLLSRVQGLPAEVNMKKIENLRDFVSVDDSKSG
>Scapharca_gubernaculum_ORF40
MIIMVLLFLSNLGPLKGVKEDLSKFLFDGNLYDEEKSEVKKLYWGELPDNEKSDADKLYDEIYKLFVMYYKNLFHYYSELKKNFWSFFIAKFFIVKSKLMNKKSSFLEKTLMCLYFLFVFIFFVLVCFFLLLSFMLIKFMDFLSSVVWLFNNCFFPWLYPKLCNFVDLIIYKISSSFLLKKVYIKLIGYKCVKKFTNVPKTPPSFLFKLIKFIFWVIMFDLLLSQIVGANIFVAIMGVLFLHTVKILVQMMSSKK
>scapharca_broughtonii_ORF40
MMDYQGSMLVKVLFVFCFLIVVFFLLLWLFFKWMTKFTKDLDSFTNRLLDESFKQEDFSPKQKCPKCGEMVEDKEKSDADKLYDDLSKIFGTYLDTLIKMDLELKEKLDEFLLLKFIFSDGKKQSFLEKVCIIPKLFSSIMIIFLVIFFLVLVFFLISFMQGFSMMMMRYNNNFFPWLLPKLYVFEEKSSKKLLSVPTMKTYWGKLSNYKFFKNLVEIPKTPPGFLFKIIKFIFWVIMLDIITGKIALWNVVCMLLGMFLLFILSTLIWMLK
>Scapharca_broughtonii_(5)_ORF40
MMDYQGSMLVKVLFVFCFLIVVFFLLLWLFFKWMTKFTKDLDSFTNRLLDESFKQEDFSPKQKCPKCGEMVEDKEKSDADKLYDDLSKIFGTYLDTLIKMDLELKEKLDEFLLLKFIFSDGKKQSFLEKVCIIPKLFSSIMIIFLVIFFLVLVFFLISFMQGFSMMMMRYNNNFFPWLLPKLYVFEEKSSKKLLSVPTMKTYWGKLSNYKFFKNLVEIPKTPPGFLFKIIKFIFWVIMLDIITGKIALWNVVCMLLGMFLLFILSTLIWMLK
>Scapharca_broughtonii_(1)_ORF40
MMGLYNSMLIKVLFVFCFLIIVLFLLLLLLMKWMTKITKGLDSFTNRQLDESFKKEDSSSKLKCPKCGELVEVKEKSDADKLYDDLSKIFSTYLDTLINMDLELKDKLNEFLLFKIILPEDGSKGKKQSFLGEVRSIFKLFSFIMIIILVIYFLVFVFFLITFMQGFSKMMMWYNNSFFPWLLPKLYIFEEKSSKKVLSVPTTKTCWEKLSNYKFFNNLVEIPKTPPGFLFKIIKFIFWVIMLDIITGKIALWNVICVLLGMFLLFIMSTLIWMMK
>Scapharca_broughtonii_(2)_ORF40
MMGLYNSMLIKVLFVFCFLIIVLFLLLLLLMKWMTKITKGLDSFTNRQLDESFKKEDSSSKLKCPKCGELVEVKEKSDADKLYDDLSKIFSTYLDTLINMDLELKDKLNEFLLFKIILPEDGSKGKKQSFLGEVRSIFKLFSFIMIIILVIYFLVFVFFLIMFMQGFSKMMMWYNNSFFPWLLPKLYIFEEKSSKKVLSVPTTKTCWEKLSNYKFFNNLVEIPKTPPGFLFKIIKFIFWVIMLDIITGKIALWNVICVLLGMFLLFIMSTLIWMMK
>Scapharca_broughtonii_(3)_ORF40
MMGLYNSMLIKVLFVFCFLIIVLFLLLLLLMKWMTKITKGLDSFTNRQLDESFKKEDSSSKLKCPKCGELVEVKEKSDADKLYDDLSKIFSTYLDTLINMDLELKDKLNEFLLFKIILPEDGSKGKKQSFLGEVRSIFKLFSFIMIIILVIYFLVFVFFLIMFMQGFSKMMMWYNNSFFPWLLPKLYIFEEKSSKKVLSVPTTKTCWEKLSNYKFFNNLVEIPKTPPGFLFKIIKFIFWVIMLDIITGKIALWNVICVLLGMFLLFIMSTLIWMMK
>Scapharca_broughtonii_(6)_ORF40
MMDYQGSMLVKVLFVFCFLIVVFFLLLWLFFKWMTKFTKDLDSFTNRLLDESFKQEDFSPKQKCPKCGEMVEDKEKSDADKLYDDLSKIFGTYLDTLIKMDLELKEKLDEFLLLKFIFSDGKKQSFLEKVCIIPKLFSSIMIIFLVIFFLVLVFFLISFMQGFSMMMMRYNNNFFPWLLPKLYVFEEKSSKKLLSVPTMKTYWGKLSNYKFFKNLVEIPKTPPGFLFKIIKFIFWVIMLDIITGKIALWNVVCMLLGMFLLFILSTLIWMLK
>Scapharca_cornea_ORF40
MIIMVLLFLSNLGPLKGVKEDLSKFLFDGNLYDEEKSEVKKLYWGELPDNEKSDADKLYDEIYKLFVMYYKNLFHYYSELKKNFWSFFIAKFFIVKSKLMNKKSSFLEKTLMCLYFLFVFIFFVLVCFFLLLSFMLIKFMDFLSSVVWLFNNCFFPWLYPKLCNFVDLIIYKISSSFLLKKVYIKLIGYKCVKKFTNVPKTPPSFLFKLIKFIFWVIMFDLLLSQIVGANIFVAIMGVLFLHTVKILVQMMSSKK
>Scapharca_inaequivalvis_ORF40
MDLQNSLIGKLFIIMMMIVLFLWLVNKFIRFMEFLVKGLFLIDPDESLWEESTPPKKCDKCESCGKLLDGKEKSDADKLYEDISSAFKLFYEHLLKLHSELAEKFMDFISSKFYLLFDTLCYKSEGFLKKVLTSFHFFFKIIFIILVAHVLAFASFLISVMNGFSFVMKSYNNSFFPWLLPKLCNFEQKYLVKLLSGSTGNACWDKLSGYKFVKNLFEVPKSPAGFLFKVIKFIFWVIMFDMIVGQIAFWNVVCALLGVFFLIFMWLLIKIMKKF
>Scapharca_kagoshimensis_(2)_ORF40
MKSNLQDSSITTFMLSFFFFIVLIFLVLWLFNKWLMKFMERFEEFSNPSLDEVLKQEETPPNKCPKCGQLIKVSEKSDANKLYDDLSNIFGSYLKLLTELHLKLKESLSKFEKSKFFPLLDSGYIKKQNLLGKVSIFFRLPLYSMLDFLVRAYLVLVSFLIAFMEGFSIMMAYYNNDFFPWILPKLCKLEEYCSSKVVSYPSAKICWDKLGSYKFVSKVFEVPKTPADFLFKVIKFIFWAIMFDIFMGQLALWNIIVMLLGMSLLPIMLFLIWVLK
>Scapharca_kagoshimensis_(3)_ORF40
MKSNLQDSSMTTFMLSFFFFIVLIFLVLWLFNKWLMKFMERFEEFSNPSLDEVLSQEETPPNKCPECGQLMKVSEKSDANKLYDDLSNIFGSYLKLLTELHLKLKESLSKFEKSKFFPLLDSGHIKKQNLSGKVSIFFRLPLYSMIDFLVRAYLLLVSSLIAFMEGFSIMMAYYNNDFFPWILPKLCKFEEYCSSKLVSYPSAKICWDKLSGYKFVSKVVEVPKTPADFLFKVIKFIFWAIMFDIFMGQLALWNVIVMLLGMSLLPIMLFLIWVLK
>Scapharca_kagoshimensis_(1)_ORF40
MTTFMLSFFFFIVLIFLVLWLFNKWLMKFMERFEEFSNPSLDEVLSQEETPPNKCPECGQLMKVSEKSDANKLYDDLSNIFGSYLKLLTELHLKLKESLSKFEKSKFFPLLDSGHIKKQNLSGKVSIFFRLPLYSMIDFLVRAYLLLVSSLIAFMEGFSIMMAYYNNDFFPWILPKLCKFEEYCSSKLVSYPSAKICWDKLSGYKFVSKVVEVPKTPADFLFKVIKFIFWAIMFDIFMGQLALWNVIVMLLGMSLLPIMLFLIWVLK
>Scapharca_gubernaculum_ORF46
MNIFFKFNFKNFLFKKSYIKMLGLYPKEQKFCLKLMKNLSNFEKILEKFIANELMMSDKYLFSSNASIKFGDEFPHNHGCRVFIFAWFFYMNVVISILIFSVGGGILKSFFILFKKIVNFHYVNLLERLDEKIGKSMELKKIGRLSCIKGEGSKIIYVYFVLLNSCINVLILFCMSINNKGGDRYEKFLFLQNWWKKEVVIFFSKELLKLVELEVKKN
>Scapharca_gubernaculum_ORF46-b
MFRVRTMKKESEFLKILNNLKMKESKLSSGYVFKTDTSIKFGNKFPRAHKSRVFLLMWFFHLSVASKFLINKNSGAEKLSFITNYNFLQNVYEALLGELDVFIMKSVELKNAGVINSTEGSGASFIYSSIVSINKWMSDNIAACEMYSSGDQRDCFAFLRIWWKTEVVDHFNESLNEMVKLEELNNLKTE
>Scapharca_broughtonii_(4)_ORF46
IMKEEKFKSMLKESLMEEVVMSTGYLFTTNTSMKAGDGFPYDHGCRMFLFVWFFYVNVTVSFLIRKHSGVLKFLFFLYKKFVKFCYIVFLSQVDIEIVKSMELKKAGRLSSIEGKGSKIIYFFIIFLNVWVSVNISICVWCSKGDCLDSFLFLQKWWKMKVSVFLNSELMKLVELEV
>Scapharca_broughtonii_(5)_ORF46
MKEEKFKSMLKESLMEEVVMSTGYLFTTNTSMKAGDGFPYDHGCRMFLFVWFFYVNVTVSFLIRKHSGVLKFLFFLYKKFVKFCYIVFLSQVDIEIVNSMELKKAGRLSSIEGKGSKIIYFFIIFLNVWVSVNISICVWCSKGDCLDSFLFFTKMMEDESFRVS
>Scapharca_broughtonii_(1)_ORF46
MSGFYLKKLSIIARIMKEEKFKSMLEELLMEEVMMSTGYLLVTNTSMKAGDGFPYDHGCRMFLFVWFFYVNVIVSFLIRKHSGVSKLLFFLYKKIVKFCYIVLLSQVDIEIVKSMELKKAGRLSSIEGKGSKFIYSFIIFFNMWVSVNISICIWCSKGDFLDSLLFLQKWWETKVSVFLNSELMKLVELVD
>Scapharca_broughtonii_(2)_ORF46
MSGFYLKKLSIIARIMKEEKFKSMLEELLMEEVMMSTGYLLVTNTSMKAGDGFPYDHGCRMFLFVWFFYVNVIVSFLIRKHSGVSKLLFFLYKKIVKFCYIVLLSQVDIEIVKSMELKKAGRLSSIEGKGSKFIYSFIIFFNMWVSVNISICIWCSKGDFLDSLLFLQKWWETKVSVFLNSELMKLVELVD
>Scapharca_broughtonii_(3)_ORF46
MSGFYLKKLSIIARIMKEEKFKSMLEELLMEEVMMSTGYLLVTNTSMKAGDGFPYDHGCRMFLFVWFFYVNVIVSFLIRKHSGVSKLLFFLYKKIVKFCYIVLLSQVDIEIVKSMELKKAGRLSSIEGKGSKFIYSFIIFFNMWVSVNISICIWCSKGDFLDSLLFLQKWWETKVSVFLNSELMKLVELVD
>Scapharca_broughtonii_(6)_ORF46
IMKEEKFKSMLKESLMEEVVMSTGYLFTTNTSMKAGDGFPYDHGCRMFLFVWFFYVNVTVSFLIRKHSGVLKFLFFLYKKFVKFCYIVFLSQVDIEIVKSMELKKAGRLSIEGKGSKIIYFFIIFLNVWVSVNISICVWCSKGDCLDSFLFLQKWWKMKVSVFLNSELMKLVELEV
>Scapharca_cornea_ORF46-b
MFRVRTMKKESEFLKILNNLKMKESKLSSGYVFKTDTSIKFGNKFPRAHKSRVFLLMWFFHLSVASKFLINKNSGAEKLSFITNYNFLQNVYEALLGELDVFIMKSVELKNAGVINSTEGSGASFIYSSIVSINKWMSDNIAACEMYSSGDQRDCFAFLRIWWKTEVVDHFNESLNEMVKLEELNNLKTE
>Scapharca_cornea_ORF46
MNIFFKFNFKNFLFKKSYIKMLGLYPKEQKFCLKLMKNLSNFEKILEKFIANELMMSDKYLFSSNASIKFGDEFPHNHGCRVFIFAWFFYMNVVISILIFSVGGGILKSFFILFKKIVNFHYVNLLERLDEKIGKSMELKKIGRLSCIKGEGSKIIYVYFVLLNSCINVLILFCMSINNKGGDRYEKFLFLQNWWKKEVVIFFSKELLKLVELEVKKN
>Scapharca_inaequivalvis_ORF46
MLDELIIKEMIMTADYLFKTDYSEKAGYGFPQTHSSRVFLFVWFFYMNVVVSFLISKYKGVLKISFILLKKFVKFCYITLLNQVDIEIVKSMKLKKVGCISSIEGKGSKFIYPFIIFFNMWVSGNISICIWCSVEEDRRNSFLFLQKWWKAKVSGFINTELMKLVELEAKG
>Scapharca_kagoshimensis_(2)_ORF46
LFFSHQALLEDAENCARAMKEEDFKMMLEELLTKEVVMSSDYLFLTNISMKVGDGFPYNHGCRVFLFVWFFYMNVIVSFLICLHKGVFNFLLVMFKKFVKFCYMFLLNQVDVKLVKGMELKKVGRISSIDGKGSKFIYFFIIFFNTLVSGSILFCIGCSKKSQLSSLYLLQKWWNTSVSVFLNIELMKLVEQEI
>Scapharca_kagoshimensis_(1)_ORF46
MKEEDFKMMLEELLIKEVVMSSDYLFLTNISMKVGDGFPYNHGCRVFLFVWFFYMNVIVSFLICLHKGVFNFLLVMFKKFVKFCYLFLLNQVDVEIVKGMELKKVGRISSIEGKGSKFIYFFIIFFNMLVSGSILFCIGCSKKSQLSSLYLLQKWWNTSVSVFLNSELMKLVEQEI
>Scapharca_gubernaculum_ORF49
IVKNDFDSFLAKKMSSKCSDVYLIKTPASMEIGDWFPYNHRCREVFYDWYLFSLWSLEYLINGSSGYSKMVFMLNKEMLTASYEIFFKQLDANILLSIKLQSAGFQDSIKGSGAKIIKFFILSADKELDKMIADSVKNSKGFNYDSLVSMQCWRKKKVYGLIYAELNELLKMEELNEFKGMSWESKD
>Scapharca_broughtonii_(4)_ORF49
INLIIKVLVLKFGSKPNFFVLKTRASAKAGDSFPDDHKCRYLLFDSFCFTMKMYDNLIAETWKSDKLVLVLEKKMMFYCFKLFFEYLDKMIVKGLKLQKFGRQDSVDGCGAKKVISFSQFVYVFLDEVFLYLIECSKDERRMKFMSFQRQWFSFNRMINDEAFKLLELENKNKPKSLVVSNFFGFVLIILFILCILLFHASAGS
>Scapharca_broughtonii_(5)_ORF49
INLIIKVLVLKFGSKPNFFVLKTRASAKAGDSFPDDHKCRYLLFDSFCFTMKMYDNLIAETWKSDKLVLVLEKKMMFYCFKLFFEYLDKMIVKGLKLQKFGRQDSVDGCGAKKVISFSQFVYVFLDEVFLYLIECSKDERRMKFMSFQRQWFSFNRMINDEAFKLLELENKNKPKSLVVSNFFGFVLIILFILCILLFHASAGS
>Scapharca_broughtonii_(1)_ORF49
INLVIKVLIMKFGSKPNSFVLKTRAMAKVSDSFPHDHKCRCLLFDSFCYTMKMYDDLIAKTWKSDKLMLVLEKKMMFYCFKFFFEYLDKMIVKGLKLQKFGRQDSVDGCGAKKVISFSQFVYVFLDGVFLSLIERSKDERRMKFMSLQRRWFLFNRMINDEAFKLLMLENKNKPKSLGVSNFFGFVLIILFILCILLFHASARS
>Scapharca_broughtonii_(2)_ORF49
INLVIKVLIMKFGSKPNSFVLKTRAMAKVSDSFPHDHKCRCLLFDSFCYTMKMYDDLIAKTWKSDKLMLVLEKKMMFYCFKFFFEYLDKMIVKGLKLQKFGRQDSVDGCGAKKVISFSQFVYVFLDGVFLSLIERSKDERRMKFMSLQRRWFLFNRMINDEAFKLLMLENKNKPKSLGVSNFFGFVLIILFILCILLFHASARS
>Scapharca_broughtonii_(3)_ORF49
INLVIKVLIMKFGSKPNSFVLKTRAMAKVSDSFPHDHKCRCLLFDSFCYTMKMYDDLIAKTWKSDKLMLVLEKKMMFYCFKFFFEYLDKMIVKGLKLQKFGRQDSVDGCGAKKVISFSQFVYVFLDGVFLSLIERSKDERRMKFMSLQRRWFLFNRMINDEAFKLLMLENKNKPKSLGVSNFFGFVLIILFILCILLFHASARS
>Scapharca_broughtonii_(6)_ORF49
INLIIKVLVLKFGSKPNFFVLKTRASAKAGDSFPDDHKCRYLLFDSFCFTMKMYDNLIAETWKSDKLVLVLEKKMMFYCFKLFFEYLDKMIVKGLKLQKFGRQDSVDGCGAKKVISFSQFVYVFLDEVFLYLIECSKDERRMKFMSFQRQWFSFNRMINDEAFKLLELENKNKPKSLVVSNFFGFVLIILFILCILLFHASAGS
>Scapharca_cornea_ORF49
IVKNDFDSFLAKKMSSKCSDVYLIKTPASMEIGDWFPHNHRCREVFYDWYLFSLWSLEYLINGSSGYSKMVFMLNKEMLTASYEIFFKQLDANILLSIKLQSAGFQDSIKGSGAKIIKFFILSADKELDKMIADSVKNSKGFNYDSLVSMQCWRKKKVYGLIYAELNELLKMEELNEFKGMSWESKD
>Scapharca_inaequivalvis_ORF49
MIKVIIQYVLDKTMKSGKKPNSFVLSTRALIKVGSKFPHEHSCRCLLFSSFTFTVDMYDSLISEINGFDKLVLVMEKKIMIYCFKLFFEYLDEMISKSMKLQKAGRQDSIDGCGAKKVHSFSRFVYVFLDGVFFHLIDHSEGERRTKFISLQRRWFLFYRSMNDEVFSLMMLENKNKSKSLKVSNSFALVYIILCVFCILLIYASQKT
>Anadara_crebricostata_ORF5
MVLMGLKVMMQEKDVVATSILFWMVIIEGLFITWLFHNHCGWGGSHSPIHVLMPKMKAGVPPKSIHDDVAYGFFGMMSDVPYSIFFWLGWGFPMYDPRRLLLNEAYVITMWSLNKLLKFVLDGQVEVVKSMMADVHKDYESYFNELDEYIWLSGKEYHVFRNGCVIDGGVSILKTLLVLSLAKHYHVFVKCINSADAGVRRSKMIKLYENWWEIRENQIKCCELLNLEILKMEGPVIDMVITKFKWWRRCWHWKELESKQKPLKFKSNEGESS
>Anadara_crebricostata_ORF5-b
MWMGSELRVSMSFLVIFFWISWVMVYSSGPYIDPFCPIPKSPSLVFNHGGFLDVSGYYGSKGRQSKEFWINEFYSGLGSGYYSECFGKDFPEHGDPRRLLMCDGYVYSMQMYEIIYEYSHGKALRARILESWDVVKGEYIINLMEVDYKIYYPGCDGSVWGPDGCEVEGMRKHFESMMAEGSSLIEEVMYNKNSSYHLDVMAKVYYEWKWAHDGLVKSCDELSLQMGEMKGFSPLLWLKWKWLYKWVWFEGSICSRGGDNK
>Scapharca_gubernaculum_ORF5
INFISWLLLVWVLILVPSLICSWCSIVCPWLLEPKSPMWVFYSKELKSTLYFYRRVDKNIEEEWNFSDLEAWWMSYELLLKFPYNDPRQILMKEGCRSCLRLIWCLGMYISDDQLRMEVGVCLDELQEFYFSNYEVLCESIFLMSCHEVGCLEYDCGVSKMRNVFKVSYEKGYHLFESCIRLSSPGMSRSSMIKLFEEWTLVHELLIKCCDELSMELAMVKLSYWKLLKWKFWYNWEYFKGGTRKK
>Scapharca_broughtonii_(4)_ORF5
MMNYCTGLVSLVLTIVVLWALTLTAVLLHAWCSIIFPWVVDSKSPMWVFNREKLKETMYFYRRADWNIEKEWYYSDEDTWWLAYEHSLKFPSNDPRQILMKEASMACLRMIWYLGMYISDDLLRVEVGMCLDELQVFYYTQYEVLCQAILWMSCHEVGCLEYDCGVKTMREIFEISYVKGYHLFEDCIRFSSSGVNRNSMIKLFEEWTLIHELLVSCCDELSKEMALVKLSYWKMFKWKFWYLWEHFKGGKRK
>Scapharca_broughtonii_(5)_ORF5
MMNYCTGLVSLVLTIVVLWALTLTAVLLHAWCSIIFPWVVDSKSPMWVFNREKLKETMYFYRRADWNIEKEWYYSDEDTWWLAYEHSLKFPSNDPRQILMKEASMACLRMIWYLGMYISDDLLRVEVGMCLDELQVFYYTQYEVLCQAILWMSCHEVGCLEYDCGVKTMREIFEISYVKGYHLFEDCIRFSSSGVNRNSMIKLFEEWTLIHELLVSCCDELSKEMALVKLSYWKMFKWKFWYLWEHFKGGKRK
>Scapharca_broughtonii_(1)_ORF5
MMNYCTGLMKLMLMLVVLWALTLTAVLLHAWCSIIFPWVVDSKSPMWVFNREKLKGTMYFYRRADWNIESEWYYSDEDTWWLAYEHSLKFPFNDPRQILMKEASMACLRMVWYLGMYVSDDLLRVEVGMCLDELQVFYYTQYEVLCQAILWMSCHEVGCLEYDSGVKTMREIFEISYVKGYHLFEDCIRFSSPGVNRSSMIKLFEEWTLIHELLISCCDGLSKEMALVKLSYWKMFKWKFWYLWEHFKGGKRK
>Scapharca_broughtonii_(2)_ORF5
MMNYCTGLMKLMLMLVVLWALTLTAVLLHAWCSIIFPWVVDSKSPMWVFNREKLKGTMYFYRRADWNIESEWYYSDEDTWWLAYEHSLKFPFNDPRQILMKEASMACLRMVWYLGMYVSDDLLRVEVGMCLDELQVFYYTQYEVLCQAILWMSCHEVGCLEYDRGVKTMREIFEISYVKGYHLFEDCIRFSSPGVNRSSMIKLFEEWTLIHELLISCCDGLSKEMALVKLSYWKMFKWKFWYLWEHFKGGKRK
>Scapharca_broughtonii_(3)_ORF5
MMNYCTGLMKLMLMLVVLWALTLTAVLLHAWCSIIFPWVVDSKSPMWVFNREKLKGTMYFYRRADWNIESEWYYSDEDTWWLAYEHSLKFPFNDPRQILMKEASMACLRMVWYLGMYVSDDLLRVEVGMCLDELQVFYYTQYEVLCQAILWMSCHEVGCLEYDRGVKTMREIFEISYVKGYHLFEDCIRFSSPGVNRSSMIKLFEEWTLIHELLISCCDGLSKEMALVKLSYWKMFKWKFWYLWEHFKGGKRK
>Scapharca_broughtonii_(6)_ORF5
MMNYCTGLVSLVLTIVVLWALTLTAVLLHAWCSIIFPWVVDSKSPMWVFNREKLKETMYFYRRADWNIEKEWYYSDEDTWWLAYEHSLKFPSNDPRQILMKEASMACLRMIWYLGMYISDDLLRVEVGMCLDELQVFYYTQYEVLCQAILWMSCHEVGCLEYDCGVKTMREIFEISYVKGYHLFEDCIRFSSSGVNRNSMIKLFEEWTLIHELLVSCCDELSKEMALVKLSYWKMFKWKFWYLWEHFKGGKRK
>Scapharca_cornea_ORF5
ICSWCSIVCPWLLEPKSPMWVFYSKELKSTLYFYRRVDKNIEEEWNFSDLEAWWMSYELLLKFPYNDPRQILMKEGCRSCLRLIWCLGMYISDDQLRMEVGVCLDELQEFYFSNYEVLCESIFLMSCHEVGCLEYDCGVSKMRNVFKVSYEKGYHLFESCIRLSSPGMSRSSMIKLFEEWTLVHELLIKCCDELSMELAMVKLSYWKLLKWKFWYNWEYFKGGTRKK
>Scapharca_inaequivalvis_ORF5
MHGKLLHGFIKKLLVTLVVLWALIFTLMLFHAWCSIIFPWVVNSKSPMWVFKGEKMKGTMYFCRRADWNVEKEWYYTDEDVWWLGYEHSLKFPFNDPRQILMKEASMSCLRMIWYLGMYVSDDLFRVKVGMCLDEFQVLYHMQYEVICQAILLMSCHEVGCLEYDCGVKIMREVFEVSYVKGYHLFEDCIRHSSPGTNRNSMVSLFEEWTLIHELLIGCCDELSKELALVKLDYWKMFKWKFWYFWERYKGDKRN
>Scapharca_kagoshimensis_(2)_ORF5
MVIHCTGLMTVMKVLVVLWALTLVLVLLHAWCSIISPWVVNSKSPMWVFNGEKLKSTMYFSRRADKNIEKEWYYSDEDTWWLAYEHSLKFCFNDPRQILMKEASKVCLRMIWYLGMYVSDELFRLEVGMCLDELQVFYHMQYEALCQAILLMSCHEVGCLEYDSGVKIMRKVFESSYIKGYCLFEGCIRSSSPGVNRNSMIKLFSEWTLIHELLIECCDCLSKEMALVKLSYWKMFKWKFWYLWEHYKGGKLK
>Scapharca_kagoshimensis_(3)_ORF5
MVIHCTGLMTVMKVLVMLWALTLMSVLLHAWCSIIFPWVVNSKSPMWVFNGEKLKSTMYFSRRADKNIEKKWYYSDEDTWWLAYEHSLKFCFNDPRQILMKEASKVCLRMIWYLGMYVSDELFRLEVGMCLDELQVFYHMQYEALCQAILLMSCHEVGCLEYDSGVKIMRKVFESSYIKGYCLFEGCIRSSSPGSRNSMIKLFSEWTLIHELLVECCDCLSKEMALVKLSLLENV
>Scapharca_kagoshimensis_(1)_ORF5
MVIHCTGLMTVMKVLVMLWALTLMSVLLHAWCSIIFPWVVNSKSPMWVFNGEKLKSTMYFSRRADKNIEKEWYYSDEDTWWLAYEHSLKFCFNDPRQILMKEASKVCLRMIWYLGMYVSDELFRLEVGMCLDELQVFYHMQYEALCQAILLMSCHEVGCLEYDSGVKIMRKVFESSYIKGYCLFEGCIRSSSPGVNRNSMIKLFSEWTLIHELLVECCDCLSKEMALVKLSYWKMFKWKFWYLWEHYKGGKWK
>Scapharca_gubernaculum_ORF78
VRINSVFELFRFIVKVFFFMPFIILEIFKEWFKGEGMEYKKYGGKLGFNHLVKTSANANFKAGLSLIDRRRMLLLDGYLFSMKLIDEMINSSSNSSHKLVLKHWKSVIYNYYLRAFEELDELISNESKKELDLKDLDKGLWVVYCCFCDVFKIGDDYLFKDSFFISGNEEFRVIMINYSYIWRYSYKSFFLQVQSMKEMNKA
>Scapharca_broughtonii_(4)_ORF78
IDKKQKNRYNIFGLFCFLFSVFSVMPFITLDIYKGKSIWLKDSNQDMYLLGNNHLVKTSASVRAGAKFPFTNERRMLLLDGFMFSMKMINDIIDLTPNGQRKLDLKHSKDVIYNYFLRAFEELDEYISCSPNNGLLLGDLDKGLWVVYCCFCVVYKIGNDYLFTESDDFSDDEYRATIITYSYIWHYFYQSFFKQAHDMKCVKK
>Scapharca_broughtonii_(5)_ORF78
IDKKQKNRYNIFGLFCFLFSVFSVMPFITLDIYKGKSIWLKDSNQDMYLLGNNHLVKTSASVRAGAKFPFTNERRMLLLDGFMFSMKMINDIIDLTPNGQRKLDLKHSKDVIYNYFLRAFEELDEYISCSPNNGLLLGDLDKGLWVVYCCFCVVYKIGNDYLFTESDDFSDDEYRATIITYSYIWHYFYQSFFKQAHDMKCVKK
>Scapharca_broughtonii_(1)_ORF78
INKKQKNRYNIFGLFCFLFSVFSVTPLITWEIYKSKSNWLKDNNRDMYLLGNNHLVKTSASVRVGVKFSFTDERRMLLLDGFMFSMKMINDIIDLTPDGPRKLVLKRSKNVIYNYFLRAFEELDEHISRSPNNGLLLDDLDKGLWVVYCCFRVVYKIGNNYLFTESDDFSDDKYRATIITYSYIWHYSYQSFFKQAHDMKCVKK
>Scapharca_broughtonii_(2)_ORF78
INKKQKNRYNIFGLFCFLFSVFSVTPLITWEIYKSKSNWLKDNNRDMYLLGNNHLVKTSASVRVGVKFSFTDERRMLLLDGFMFSMKMINDIIDLTPDGPRKLVLKRSKNVIYNYFLRAFEELDEHISRSPNNGLLLDDLDKGLWVVYCCFRVVYKIGNNYLFTESDDFSDDKYRATIITYSYIWHYSYQSFFKQAHDMKCVKK
>Scapharca_broughtonii_(3)_ORF78
INKKQKNRYNIFGLFCFLFSVFSVTPLITWEIYKSKSNWLKDNNRDMYLLGNNHLVKTSASVRVGVKFSFTDERRMLLLDGFMFSMKMINDIIDLTPDGPRKLVLKRSKNVIYNYFLRAFEELDEHISRSPNNGLLLDDLDKGLWVVYCCFRVVYKIGNNYLFTESDDFSDDKYRATIITYSYIWHYSYQSFFKQAHDMKCVKK
>Scapharca_broughtonii_(6)_ORF78
IDKKQKNRYNIFGLFCFLFSVFSVMPFITLDIYKGKSIWLKDSNQDMYLLGNNHLVKTSASVRAGAKFPFTNERRMLLLDGFMFSMKMINDIIDLTPNGQRKLDLKHSKDVIYNYFLRAFEELDEYISCSPNNGLLLGDLDKGLWVVYCCFCVVYKIGNDYLFTESDDFSDDEYRATIITYSYIWHYFYQSFFKQAHDMKCVKK
>Scapharca_cornea_ORF78
INSVFELFCFIVKVFFFMPFIILEIFKEWFKGEGMEYKKYGGKLGFNHLVKTSANANFKAGLSLIDRRRMLLLDGYLFSMKLIDEMINSSSNSSHKLVLKHWKSVIYNYYLRAFEELDELISNESKKELDLKDLDKGLWVVYCCFCDVFKIGDDYLFKDSFFISGNEEFRVIMINYSYIWRYSYKSFFLQVQSMKEMNKA
>Scapharca_inaequivalvis_ORF78
MKKNNYFTNGYNIVSLFCFLFMVFFYMPFIIWKMYKEKHSSLSDNGQVVSSLLSNSVLIKTSASVRAGVEFSFIDQRRMLLLDGVDFSMNLINEMIKVTPSGSRKLMLIYWKGVIYSHFSRALEELDECISCKPSDGLFLGGPDKGLWVVYSCFRVVYEIGNNYLFKNFDNFSDDEYRATMITYSYIWQYSYQSFFKQAYDMKCAKKY
>Scapharca_kagoshimensis_(2)_ORF78
MSKKLTIQYSVFGLFRFLFSVFFFIPLITWEMYKEKHSRLKSNKLDDRLLEGSHLVKTSAIVRAGAKFSFTDERRMLLVDGVMFSMKMINEIIELTPSGQRKLVLKYWSDVIYSHFLRAFEDLDEYISISPSNGLLLENLDKGLWVVYCCFCVVYKIGNNHLFSHSDDFSDGEYRATMITYSYIWHYSYQSFFKQAYDMKCSKKN
>Scapharca_kagoshimensis_(3)_ORF78
MSKKLTNRYSVFGLFRFLFSVFFFIPLITWEMCKEKHSRLKSNKLDDRLLEGSHLVKTSAIVRAGAKFSFTDERRMLLVDGVMFSMKFNELSNWLLVANESWFSIGEMLFYSHFLRAFEDLDEYISSSPSNGLLLENLDKGLWVVYCCFCVVYKIGNNHLFSHSDDFSDGEYRATMITYSYIWHYSYQSFFKQDQPGPTRRSGL
>Scapharca_kagoshimensis_(1)_ORF78
MSKKLTNRYSVFGLFRFLFSVFFFIPLITWEMCKEKHSRLKSNKLDDRLLEGSHLVKTSAIVRAGAKFSFTDERRMLLVDGVMFSMKMINEIIELTPSGQRKLVLKYWSDVIYSHFLRAFEDLDEYISSSPSNGLLLENLDKGLWVVYCCFCVVYKIGNNHLFSHSDDFSDGEYRATMITYSYIWHYSYQSFFKQAYDMKCSKKN
>Anadara_crebricostata_ORF7
MGNVAGGESTKWVFFLCVIFLVVVFVVSIVLTHRFSPKDKSYGEEWDFLGDGHYLVKTRISGVVGGGEFPWNDRRRVLLYEGYSFFKDMYSSMMMLVSEDNESHRLKMKKWEEFSTECYLSSFDKLDEHIYSSGRGDLSWGSDDKGVLEVKNCFRVVNSLGIQVLKESILVASVGSDLEFRALLDVWGIVHKDLINRSGRMSSDEYESFSK
>Scapharca_gubernaculum_ORF7
ILDFIMWEKCSYRKSGWKLSSMGTSVFMSLSLFFIFSFFFLIFKLASFNNLSYTPPKQEMGSFFKETKGENVLMDGHYLVKSSVVKESSIGFPYNDPRRLLLFDGYLFSMKMVDNLVVLVKNGGYEKEVMYLKVIIRNCYFSCFERLDSTILKSLDSNLNESFENNGVDDMKKCFCDVSKLGADVFSKLLIFYGEGPFSQKISIYHGIWVKFHEDLFLKADKMKVTTM
>Scapharca_broughtonii_(4)_ORF7
MLGLNQMAELVWSWLMWEKCSYRKSGWRLTPQGTAVYMSGMLSRPSYDPPKKDSGFSGNDKDNFLVDGHYLIKSSVVEKAGSDFPFNDPRRLLLFEGYLFSMEMIDKLISLTINDVYELEVKYLKTVVRNNYVSCFERLDSIILKCCDQNLNKGGSNDGLDEVIGCFRDVSELGVGVFNKVLSVKGKSINDSVVIYFGIWVSTYEGLCLKVNSL
>Scapharca_broughtonii_(5)_ORF7
MLGLNQMAELVWSWLMWEKCSYRKSGWRLTPQGTAVYMSLFLFLFFFFLFMIFKLGMLSRPSYDPPKKDSGFSGNDKDNFLVDGHYLIKSSVVEKAGSDFPFNDPRRLLLFEGYLFSMEMIDKLISLTINDVYELEVKYLKTVVRNNYVSCFERLDSIILKCCDQNLNKGGSNDGLDEVIGCFRDVSELGVGVFNKVLSVKGKSINDSVVIYFGIWVSTYEGLCLKVNSSMD
>Scapharca_broughtonii_(1)_ORF7
MLGLNQMAELIWSWLMWEKCSYRKSGRRLTPMGTAVYMSLLLFLFFFFLFMIFKLGMLSRPSYDPPKKNSGFSGNEKDNFLADGHYLIKSSVVEKAGIDFPFNDPRRLLLFEGYLFSMEMIDKLISLTVNDVYELEVKYLKVVVRNNYVSCFDRLDNIILKCREQNLNSGGSNDGLDEVVGCFRDVNELGVGVFNKVLGVKEKSINDSVVIYFGIWVSTYEGLCLKVNSL
>Scapharca_broughtonii_(2)_ORF7
MLGLNQMAELIWSWLMWEKCSYRKSGRRLTPMGTAVYMSLLLFLFFFFLFMIFKLGMLSRPSYDPPKKNSGFSGNEKDNFLADGHYLIKSSVVEKAGIDFPFNDPRRLLLFEGYLFSMEMIDKLISLTVNDVYELEVKYLKVVVRNNYVSCFDRLDNIILKCREQNLNSGGSNDGLDEVVGCFRDVNELGVGVFNKVLGVKEKSINDSVVIYFGIWVSTYEGLCLKVNSL
>Scapharca_broughtonii_(3)_ORF7
MLGLNQMAELIWSWLMWEKCSYRKSGRRLTPMGTAVYMSLLLFLFFFFLFMIFKLGMLSRPSYDPPKKNSGFSGNEKDNFLADGHYLIKSSVVEKAGIDFPFNDPRRLLLFEGYLFSMEMIDKLISLTVNDVYELEVKYLKVVVRNNYVSCFDRLDNIILKCREQNLNSGGSNDGLDEVVGCFRDVNELGVGVFNKVLGVKEKSINDSVVIYFGIWVSTYEGLCLKVNSL
>Scapharca_broughtonii_(6)_ORF7
MLGLNQMAELVWSWLMWEKCSYRKSGWRLTPQGTAVYMSLFLFLFFFFLFMIFKLGMLSRPSYDPPKKDSGFSGNDKDNFLVDGHYLIKSSVVEKAGSDFPFNDPRRLLLFEGYLFSMEMIDKLISLTINDVYELEVKYLKTVVRNNYVSCFERLDSIILKCCDQNLNKGGSNDGLDEVIGCFRDVSELGVGVFNKVLSVKGKSINDSVVIYFGIWVSTYESALFKGK
>Scapharca_cornea_ORF7
IMWEKCSYRKSGWKLSSMGTSVFMSLSLFFIFSFFFLIFKLASFNNLSYTPPKQEMGSFFKETKGENVLMDGHYLVKSSVVKESSIGFPYNDPRRLLLFDGYLFSMKMVDNLVVLVKNGGYEKEVMYLKVIIRNCYFSCFERLDSTILKSLDSNLNESFENNGVDDMKKCFCDVSKLGADVFSKLLIFYGEGPFSQKISIYHGIWVKFHEDLFLKADKMKVTTM
>Scapharca_inaequivalvis_ORF7
VWEKCPYRKSGRRLTTLSVVVFLGLFLFMCFFSLFGIFKFASLSYPSYSPPKKNSGITNSSNSGGNILMDGHYLIKSSAMEKVKGDFPYNDPRRLLLFDGYLFSMEMADKLISLTVNNGVYESEIKYFKTIIRNYYFSCFERLDIIILKCCKGGPNKKMNDDSLDVIANCFRDVNELGASVFNKILSSDKEKSTNGLVVVYFDIWVNTYKGLYSKVSKL
>Scapharca_kagoshimensis_(2)_ORF7
MTWLWLVWEKSSYRKSGWELTSKGTAVWMCLYLFLYFFFMFVIFYLGFSSCPDYSPPKKNSGFTGSELKKDNLLVDGHYLLKSPIVEKVGSDFPFNDSRRLLLFDGYLFSMKMMDKLISLTINDVYELEVKYLKNVICNNYFSCFERLDIIILNCYEQNLNSSNNNDGLNEVVGCFRDVNELGVGIFNKLLSLSGKSTNDSLVVYFDIWVNTHKHLCLKASSLQV
>Scapharca_kagoshimensis_(1)_ORF7
IYFCIFFFMFVIFYLGFSSCPDYNPPKKNSGFTGSELKKDNLLVDGHYLLKSSIVEKVGSDFPFNDSRRLLLFDGYLFSMKMMDKLISLTINDVYELEVKYLKNVICNNYFSCFERLEFLKCYEQNLNSSNNNDGLNEVVGCFRDVNELGVGIFNKLLSLSGKSTNDSLVVYFDIWVNTHKHLCLKASSL
>Anadara_crebricostata_ORF86
MAFLTVYLMMLYWVYWYNSRIECPLKKEAEKVSFSKGMMKDDSEWVVSSWPFSRLHGFDKYNDPLNFFIYNVFVYVKDVIWALEEYAPDGNLQFAVREADEIVSDLFTDYLSASSSCSFKDRVDHAKKLIIDVEDVGDKLLKEFHGGNYKECFFGREENKVLISCLAWSWEFTFAGYEYRLDHSSDEWGKKWSKMILSGKNSRFGS
>Scapharca_gubernaculum_ORF86
MKSNLGLWFMVFVFLVTYLKFFYIFFIFMKGSEEELKSVRRNDGKLFKMTPFWPYGNEYKFPKNEEFHLFLYSVYVNSMLFFDILNELSLFEKEFINFNVSVKKLEVNRLFLHCVMELEDCSSKEMKVEAIKNCIMKVSDVFNELFKMVRDFYKSNKSVLWKDKQHSIRVIMCWECFSKFHICRMKSKWPLYFK
>Scapharca_broughtonii_(4)_ORF86-b
MYWDWFKTSVGDTYALMKMKWTELIYSNPYVCGLCFFFIFLLKLIFLCWIYSGSTKFNTEDKNKCLGRLALGNSPLSLMEGNCFEFWSKSGSLSMYHSVVIFLLSILESYSFRMGLGFHLKIVEVMSKINVLFEYHHNELVRCDFDDVVEGKLVKCFLEEVYSIVGVLLYDINLYVKDDSLHLFWEHKLFLIRFTRLWKSFTKSARQKSRK
>Scapharca_broughtonii_(4)_ORF86
MKENPGLCFMIFIFFFTYLKLIVVFLIYVRSAKETVKAVRRNDGKLHKSVPFWPYSDEYGFPKNEEFHLFLYSVYINSMMLLHILEEFTLYGKTSCNFSISSGKMKINRLFLDCVKGLDNCDDKKTKVSAIKICITSVSSVFDVLFTNISNYYKENKCIFWKEKQHFIHATMYWESFSKIHLYRLNSKWPLDS
>Scapharca_broughtonii_(5)_ORF86
MKENPGLCFMIFIFFFTYLKLIVVFLIYVRSAKETVKAVRRNDGKLHKSVPFWPYSDEYGFPKNEEFHLFLYSVYINSMMLLHILEEFTLYGKTSCNFSISSGKMKINRLFLDCVKGLDNCDDKKTKVSAIKICITSVSSVFDVLFTNISNYYKENKCIFWKEKQHFIHATMYWESFSKIHLYRLNSKWPLDS
>Scapharca_broughtonii_(1)_ORF86
MKENSGLCFMMFIFFFTYLKFIVVFLIYVRSAKETVKAVRRNDGKLHKSVPFWPYSDEYEFPKNEEFHLFLYSVYINSMMLLHILEEFTLYGKISCNFSVSSGKLKISRLFLDCVKELDNCDDKKMKVSAIKICIMSVSSVFDVLFTDISNYYKENKCVFWKEKQHFTHATMYWESFSKIHLYRLNSKWPLDS
>Scapharca_broughtonii_(2)_ORF86
MKENSGLCFMMFIFFFTYLKFIVVFLIYVRSAKETVKAVRRNDGKLHKSVPFWPYSDEYEFPKNEEFHLFLYSVYINSMMLLHILEEFTLYGKISCNFSVSSGKLKISRLFLDCVKELDNCDDKKMKVSAIKICIMSVSSVFDVLFTDISNYYKENKCVFWKEKQHFTHATMYWESFSKIHLYRLNSKWPLDS
>Scapharca_broughtonii_(3)_ORF86
MKENSGLCFMMFIFFFTYLKFIVVFLIYVRSAKETVKAVRRNDGKLHKSVPFWPYSDEYEFPKNEEFHLFLYSVYINSMMLLHILEEFTLYGKISCNFSVSSGKLKISRLFLDCVKELDNCDDKKMKVSAIKICIMSVSSVFDVLFTDISNYYKENKCVFWKEKQHFTHATMYWESFSKIHLYRLNSKWPLDS
>Scapharca_broughtonii_(6)_ORF86
MKENPGLCFMIFIFFFTYLKLIVVFLIYVRSAKETVKAVRRNDGKLHKSVPFWPYSDEYGFPKNEEFHLFLYSVYINSMMLLHILEEFTLYGKTSCNFSISSGKMKINRLFLDCVKGLDNCDDKKTKVSAIKICITSVSSVFDVLFTNISNYYKENKCIFWKEKQHFIHATMYWESFSKIHLYRLNSKWPLDS
>Scapharca_cornea_ORF86
MKSNLGLWFMVFVFLVTYLKFFYIFFIFMKGSEEELKSVRRNDGKLFKMTPFWPYGNEYKFPKNEEFHLFLYSVYVNSMLFFDILNELSLFEKEFINFNVSVKKLEVNRLFLHCVMELEDCSSKEMKVEAIKNCIMKVSDVFNELFKMVRDFYKSNKSVLWKDKQHSIRVIMCWECFSKFHICRMKSKWPLYFK
>Scapharca_globosa_ORF86
IGLLKQVKDSKWVVSSLVFLFVIFLGVFSWKLAIMSVSVLIICFVLFKWVEWKNSLIKDVSLDNSDCSVVERVPFWPDTKIGFPKVNNMSHMYLFGCFSFVDFTFNSLKDLCPNEGLMVELERCKSLSNEVFLECFSYMKDKNNMEIEVSCIHDCLVEVNKIGNVLFDKFFCEYYKSESSKIRLEKLYSLYWSWKFSFESYIFSVSRVRSFKVV
>Scapharca_inaequivalvis_ORF86-b
IYFVFYISMVKYFMLFCVHQKMNGNIETVSCVNNHNLEKLPSPSVDVKNFKSCDKVKDLDNLRDLHSGTIYFIGILELFISSGSYIIDVDVVASKLKVNELFLCYSNRMLDCSSNKEKLDLVNCFFKDISFIMNTLLFKMSSHYESGSFSSNESKQFISCFSMLWQSFLSSRVYGFRSN
>Scapharca_inaequivalvis_ORF86
MNEFLKESSGLWFMIFIFFFTYVKFIVVFLIYVRSAKESIKAARRNDGKLYKLVPFWPYGSEYNFPKNEEFHLFLYSVYINSMMLLHVLEEFTLYGKVSCNFSVSSGKSKINYLFLDCVKELDNCVDEKAKVEVIKGCIMKVSSVFDMLIIDIKNYYKKNKPTLWKEKRQFIHASMCSKSFSELHIFRLNMKWPSNF
>Scapharca_kagoshimensis_(2)_ORF86
MYGIVSWVIKENPGLSFMAFIFLLTYVKLVFVFLVYVRSSNQLIKDTRRNDEKFHKSVPFWPYSDEYKFPKNEEFHLFLYSVYINSMLFLDILEEFTLYSKASCNFSVSSGKSKINRLFLDCVKELNDHNDKKMKVEVIKSCIIKVSSVFDSLFNDVQDYYKKNKPCFWQEKRHFTHVIMCWESFSKIHICRLNSKWPLDS
>Scapharca_kagoshimensis_(1)_ORF86
MYGIVSWVIKENPGLSFMAFIFLLTYVKLVFVFLVYVRSSNQLIKDTRRNDEKLHKSVPFWPYSDEYSFPKNEEFHLFLYSVYINSMLFLDILEEFTLYGKTSCNFKVSSGKSKINRLFLDCVKELDDHNDKKMKVEVIKSCIIKVSSVFDSLFTDVQDYYKKNKPCFWQEKRQFTHVIMCWESFSKIHICRLNSKWPLDS
>Scapharca_gubernaculum_ORF87
MGVFPFGFSLSMSFFQESPGRRLSFKQSWSKKVLLGLLESFMMSVDNWMTKHGFFMSFIVFFSVVLVMIFLCLLCFSGFISGFWSGVWLGFCGYSVVLFLSFVIFGTPKEGVESLEVSSLDVKNKFNFFNIEEKEFIDDGLFDDYYGVDFYPTIFSSEKKGKNDSVLFSLLEKYHSMSSSSEFVKSSSKSFSSKEKGLLVKTVSCDSKKIFVPIPLPEGHKELYLWYKCVRSNCAEGSSFKSCNKEWSKLYPYLVGEDLRLKGWVGYDKSLNHDFNVKLKEGVKMMGFVELVNWYECKRSSVVPCGKSTSSSCQSEWIKLLPYLVCFDVEFPKGFFRGAFKNIYSGQVRHGFISDSDLGWQVSEMVSSSEKIKLFEDEKKSPMVVLVGHYNKEEVNLKGPIPKVCDLEENNFVVGSVESLSGKNITESSESNNVSLKSEECVKEESSYEESISMVGSTIGSVESLSESVSSGESYFVNSSEASGNDSCIEEENVNFSMEKFYNKLDFSEVICKTFEGSMGKVYSFPGASSEEVFSDTELGQAIGYIFSMNDPRYKTLMKMDSFTSSSLDKLIEQVKDDPKMLEMATDCKAEVEACYEDINIVLREYIFGSHFIPKVYSSDLGIFYVKNCVYDSYITGIGAMDKILLMSKVAEKGNVPLLKGMNSSWVKTHIKALDTLEKLPLSVNKYKLEWLKDFVSSDKNSSHK
>Scapharca_broughtonii_(4)_ORF87
MEISDWLNGNAVLAFFMAFFFAMVMVLLCLLCWYGFISGFWSGVWFGVCTYVTALLFMMFVVLGVPVDSTAGTGKNSLMSVCGFFTVDKSNVGFFDIEAVESNSFADDGLFDYRGVDPYPIISFLVKGNNGGLVSDSPLLNSSMIKVDPSCSGPSLSNSLTSEGGFFINSASCDSKKVFVPVPLPDGHKELYLWYKCVRSNCNEGTSYNSCNKEWSKLQPYLIGEDLRLKGWSGYNKDLIHQFNVKLGEGVKMVGFIELLNWYECKRNSVVHHSGNSMATCQSEWGKLSPHLICFDVDFPIGLLRGAVKNIYSGQAQRGFYVDSETQLQVSSLASKGENAKLTEFKADKGPSVILIAQYNKEDMTSQPSASTTGNFSEGDSVFVEHNLSDIEPVVKVVEPAMEGSHSSKSGSESKSLGSGGSYSCEDQYKSSSEGSGETIFNSEESVNFSMEKFYNKLDLSGFESVNLAGSTGNMCSFPGASSAEVFRNTELGKTISFIFAMDDPRYKVLMEMNSFVSSSFDEFIEMVKDNPGLLEKALEYKDIMESYYAESNSVLREHIFGTHFISTVDYKDFGILHVKDCVQNSYIMGVDIMDEVLLMKGGAKKDNTSLLNMVSYWETVHMKVLSDLKTLPVSVNKYKLEGLRDFISVKGGSASSDFR
>Scapharca_broughtonii_(5)_ORF87
MEISDWLNGNAVLAFFMAFFFAMVMVLLCLLCWYGFISGFWSGVWFGVCTYVTALLFMMFVVLGVPVDSTAGTGKNSLMSVCGFFTVDKSNVGFFDIEAVESNSFADDGLFDYRGVDPYPIISFLVKGNNGGLVSDSPLLNSSMIKVDPSCSGPSLSNSLTSEGGFFINSASCDSKKVFVPVPLPDGHKELYLWYKCVRSNCNEGTSYNSCNKEWSKLQPYLIGEDLRLKGWSGYNKDLIHQFNVKLGEGVKMVGFIELLNWYECKRNSVVHHSGNSMATCQSEWGKLSPHLICFDVDFPIGLLRGAVKNIYSGQAQRGFYVDSETQLQVSSLASKGENAKLTEFKADKGPSVILIAQYNKEDMTSQPSASTTGNFSEGDSVFVEHNLSDIEPVVKVVEPAMEGSHSSKSGSESKSLGSGGSYSCEDQYKSSSEGSGETIFNSEESVNFSMEKFYNKLDLSGFESVNLAGSTGNMCSFPGASSAEVFRNTELGKTISFIFAMDDPRYKVLMEMNSFVSSSFDEFIEMVKDNPGLLEKALEYKDIMESYYAESNSVLREHIFGTHFISTVDYKDFGILHVKDCVQNSYIMGVDIMDEVLLMKGGAKKDNTSLLNMVSYWETVHMKVLSDLKTLPVSVNKYKLEGLRDFISVKGGSASSDFR
>Scapharca_broughtonii_(1)_ORF87
MEISDWLKENAVLAFFMAFFFAVVMMFLCLLCWYGFISGFWSGVWFGICTYVTALLFMVFVVLGVPVDSTMGAGKNSSMSVCGFFTVDKSSVDFFDIEEVESNSFADDGLFDYHGVDPYPIISFLVKGNNSSLVSVSPLLNSSVIKANPSCGGSGLSNSFLTEGDFFINSASCDSKKVFVPIPLPDGHKELYLWYKCVRSNCNEGMSYNSCNKEWSKLQPYLIGEDLRLKGWSGYNKDLNHQFNVKLGEGVKMVGFIELLNWYECKRNSVVHYSGNSMATCQSEWGKLSPHLICFDVDFPIGLLRGAIKNIYSGQAQRGFYVDSETQLKVSSLASKGENAKLTEFKVDKGPSVILIAQYNKEDTTSQSSVPTTGNFSEGDSVFVEHNFSDVEPVVNVVEPAMEGSHSNKNGSESKSLGSGGSYSCEDQHKSSSEGSGETTFNSEEGVNFSMEKFYNKLDLSGFESVSSVGNTGNMCSFPGASSAEVYRNTELGKTIGIIFAMDDPRYKVLMEMDSFVTSSFDEFIEMVKDNPGLLEKALEYKSIMESYYEESNSALREHIFGTHFISTVDYKDLGILHVKDCVQNSYIMGVDIMDEVLLMKGDAKKDNTSLLNMVSCWETVHMKVLSDLKTLPVSVNKYKLEGLRDFVSVKGSSTGSDFR
>Scapharca_broughtonii_(2)_ORF87
MEISDWLKENAVLAFFMAFFFAVVMMFLCLLCWYGFISGFWSGVWFGICTYVTALLFMVFVVLGVPVDSTMGAGKNSSMSVCGFFTVDKSSVDFFDIEEVESNSFADDGLFDYHGVDPYPIISFLVKGNNSSLVSVSPLLNSSVIKANPSCGGSGLSNSFLTEGDFFINSASCDSKKVFVPIPLPDGHKELYLWYKCVRSNCNEGMSYNSCNKEWSKLQPYLIGEDLRLKGWSGYNKDLNHQFNVKLGEGVKMVGFIELLNWYECKRNSVVHYSGNSMATCQSEWGKLSPHLICFDVDFPIGLLRGAIKNIYSGQAQRGFYVDSETQLKVSSLASKGENAKLTEFKVDKGPSVILIAQYNKEDTTSQSSVPTTGNFSEGDSVFVEHNFSDVEPVVNVVEPAMEGSHSNKNGSESKSLGSGGSYSCEDQHKSSSEGSGETTFNSEEGVNFSMEKFYNKLDLSGFESVSSVGNTGNMCSFPGASSAEVYRNTELGKTIGIIFAMDDPRYKVLMEMDSFVTSSFDEFIEMVKDNPGLLEKALEYKSIMESYYEESNSALREHIFGTHFISTVDYKDLGILHVKDCVQNSYIMGVDIMDEVLLMKGDAKKDNTSLLNMVSCWETVHMKVLSDLKTLPVSVNKYKLEGLRDFVSVKGSSTGSDFR
>Scapharca_broughtonii_(3)_ORF87
MEISDWLKENAVLAFFMAFFFAVVMMFLCLLCWYGFISGFWSGVWFGICTYVTALLFMVFVVLGVPVDSTMGAGKNSSMSVCGFFTVDKSSVDFFDIEEVESNSFADDGLFDYHGVDPYPIISFLVKGNNSSLVSVSPLLNSSVIKANPSCGGSGLSNSFLTEGDFFINSASCDSKKVFVPIPLPDGHKELYLWYKCVRSNCNEGMSYNSCNKEWSKLQPYLIGEDLRLKGWSGYNKDLNHQFNVKLGEGVKMVGFIELLNWYECKRNSVVHYSGNSMATCQSEWGKLSPHLICFDVDFPIGLLRGAIKNIYSGQAQRGFYVDSETQLKVSSLASKGENAKLTEFKVDKGPSVILIAQYNKEDTTSQSSVPTTGNFSEGDSVFVEHNFSDVEPVVNVVEPAMEGSHSNKNGSESKSLGSGGSYSCEDQHKSSSEGSGETTFNSEEGVNFSMEKFYNKLDLSGFESVSSVGNTGNMCSFPGASSAEVYRNTELGKTIGIIFAMDDPRYKVLMEMDSFVTSSFDEFIEMVKDNPGLLEKALEYKSIMESYYEESNSALREHIFGTHFISTVDYKDLGILHVKDCVQNSYIMGVDIMDEVLLMKGDAKKDNTSLLNMVSCWETVHMKVLSDLKTLPVSVNKYKLEGLRDFVSVKGSSTGSDFR
>Scapharca_broughtonii_(6)_ORF87
MEISDWLNGNAVLAFFMAFFFAMVMVLLCLLCWYGFISGFWSGVWFGVCTYVTALLFMMFVVLGVPVDSTAGTGKNSLMSVCGFFTVDKSNVGFFDIEAVESNSFADDGLFDYRGVDPYPIISFLVKGNNGGLVSDSPLLNSSMIKVDPSCSGPSLSNSLTSEGGFFINSASCDSKVFVPVPLPDGHKELYLWYKCVRSNCNEGTSYNSCNKEWSKLQPYLIGEDLRLKGWSGYNKDLIHQFNVKLGEGVKMVGFIELLNWYECKRNSVVHHSGNSMATCQSEWGKLSPHLICFDVDFPIGLLRGAVKNIYSGQAQRGFYVDSETQLQVSSLASKGENAKLTEFKADKGPSVILIAQYNKEDMTSQPSASTTGNFSEGDSVFVEHNLSDIEPVVKVVEPAMEGSHSSKSGSESKSLGSGGSYSCEDQYKSSSEGSGETIFNSEESVNFSMEKFYNKLDLSGFESVNLAGSTGNMCSFPGASSAEVFRNTELGKTISFIFAMDDPRYKVLMEMNSFVSSSFDEFIEMVKDNPGLLEKALEYKDIMESYYAESNSVLREHIFGTHFISTVDYKDFGILHVKDCVQNSYIMGVDIMDEVLLMKGGAKKDNTSLLNMVSYWETVHMKVLSDLKTLPVSVNKYKLEGLRDFISVKGGSASSDFR
>Scapharca_cornea_ORF87
MGVFPFGFSLSMSFFQESPGRRLSFKQSWSKKVLLGLLESFMMSVDNWMTKHGFFMSFIVFFSVVLVMIFLCLLCFSGFISGFWSGVWLGFCGYSVVLFLSFVIFGTPKEGVESLEVSSLDVKNKFNFFNIEEKEFIDDGLFDDYYGVDFYPTIFSSEKKGKNDSVLFSLLEKYHSMSSSSEFVKSSSKSFSSKEKGLLVKTVSCDSKKIFVPIPLPEGHKELYLWYKCVRSNCAEGSSFKSCNKEWSKLYPYLVGEDLRLKGWVGYDKSLNHDFNVKLKEGVKMMGFVELVNWYECKRSSVVPCGKSTSSSCQSEWIKLLPYLVCFDVEFPKGFFRGAFKNIYSGQVRHGFISDSDLGWQVSEMVSSSEKIKLFEDEKKSPMVVLVGHYNKEEVNLKGPIPKVCDLEENNFVVGSVESLSGKNITESSESNNVSLKSEECVKEESSYEESISMVGSTIGSVESLSESVSSGESYFVNSSEASGNDSCIEEENVNFSMEKFYNKLDFSEVICKTFEGSMGKVYSFPGASSEEVFSDTELGQAIGYIFSMNDPRYKTLMKMDSFTSSSLDKLIEQVKDDPKMLEMATDCKAEVEACYEDINIVLREYIFGSHFIPKVYSSDLGIFYVKNCVYDSYITGIGAMDKILLMSKVAEKGNVPLLKGMNSSWVKTHIKALDTLEKLPLSVNKYKLEWLKDFVSSDKNSSHK
>Scapharca_inaequivalvis_ORF87
MEIYSWLKENVALTFFIITLLTVMSVCLYLLCRYGFISGFWSGFWSGVCTYVIAVLLMLFMIMGIPIESTGTNKDGSLSIFSFFMVDKDSVDFFDMGTSNNNNNLANDGLFDYHGVDPYPIISFLTKNNSGGLVGVYPLPDSSVISMNSKCGSSSSENSFLKEKDFLIKSVSCDSKKAFVPIPLPDGHKELYLWYKCVRSNCSEGSSYNSCNKEWSKLQPYLIGEDLRLSGWAGYDKDLNHQFNVKLGEGVKMAGFVELLSWYECKRNSLVPHPGNSVATCQSQWSKLFPHLICFDVDFPSGLLRGAVKNFYSGQAQRGFYVDSETQWQVSSLANKSENAKLTESKSKKGPSVILVAHYNKEEMTTKKPTSVVGNFCGGGSLVEEISKKVDFMPKPVDSVNKGLHSIDSSMSREVLSEESFGSLDNQSSGLKGIIDNTEDGVKFSMEKFYDKLDFSGVKSVSPIGVTGNMYSFPGASSAEVYRNTELGKTIGFILAKEDPRYKALMEMDSFVNVSFEDFIESVKDNPGILEKALEYKVIMESYYEECYDSLREHILGTHFISAVDSTDLGILHVKDCIYNSYIMGVDIMDEVLLYMGVAKKDDSPLLGKVSRWEAFHMNAISSLDSLPVNVNKHKLKGLRDFISVNGKPS
>Scapharca_kagoshimensis_(2)_ORF87
MEISVWLKENAALAFSIGFFFVLIMVCMYLLCWYGFVSGFWSGVWLGFCTYTTVVMFMLFMVLGVPVDSAAGTGKDSFTSCCGFLVVDKGSVDFFGIDDFTNDGLFDHHGVDPYPIVSFLIKNNSSSLVSVSPVLHSHMDKENLSCGSPSLSSFLKESDFLFKSASCDSEKAYAPIPLPDGHKELYLWYKCVRSNCNSENSYNSCNKEWSNLQPYLIGEDLRLKGWAGYDKNLVHQFNVKLGEGVKMMGFIELLNWYECKRNSVVHHPGNSVATCQSEWAKLFPHLICFDVDFPIGLLRGAVKNIYSGQAQRGFFVDSETQRQVSGLANKSESAKLTEFKGKKGPSVILIAKYDKEDNTMQSPMPSTGNLSEGGSVFVAHSLSKDESVVSAAECNMKGSSFDKSSLELKSSGSENASSCGEYQEYNSSSKSSDEIITNTEEGVSFSMEKFYNKLDFSEVDSVGLVGDVGNMYSFPGASSTEVFRNTELGKAIGLIFAMDDPRYKVLMEMDSFVTSSFNEFIEMVEDNPGLLEKALDYKSIMEEYYMESNSVLREHIFGTHFIPSVSPNDLGILHVKDCIKNSYIMGVDIMDEVLLMLSSEKKDNTLLLSKVSSWEAVHMKALSSMKTLPSSVNKYKLESLRDFTSGKGVPSKSDPS
>Scapharca_kagoshimensis_(1)_ORF87
MEISVWLKENAVLAFSIGFFFVLIMGCMYILWLYGFYGFSSQVCLGFCTYTTAVMFMLFVVLGVPVDSAAGTGKDSFMSCCGFLAVDKGSVDFFGIDDFTNDGLFDHHGVDPYPIVSFLVKNNSGSLVSVSPVLHSHMDKENLSCGSPSLSSFFLKKGFLIKSASCDSEKAYAPIPLPDGHKELYLWYKCVRSNCNSGNSYNSCNKEWSNLQPYLIGEDLRLKGWAGYDKNLVHQFNVKLGEGVKMVGFIELLNWYECKRNNVVHHPGNSVATCQSEWAKLFPHLTCFDVDFPIGLLRGAIKNIYSGQAQRGFFVDSETQRQVSGLANKSESAKLTEFKGKKGPSVILIAKYDKEDGTMQSPMPSTGNLSEGGSVFVAHSLSSDESVVSAAESNMKGSSFNSSSLELKSSGSEIASSCGEYQEYNSSSEGSDEIITNMEEGVNFSMEKFYNKLDFSGVDSVGLVGDVGNMYSFPGASSTEVFRNTELGKAIGLIFAMDDPRYKVLMEMDSFVTSSFNEFIEMVEDNPGLLEKALDYKSIMEEYYMESSSVLREHIFGTHFISSVNSNDLGIIHVKDCIKNSYIMGVDIMDEVLLMMSSVKKDNTLLLSKVSSWEAVHMKALSSMKTLPSSVNKYKLESLRDFTSAKGVSSKSDPS
>Anadara_crebricostata_ORF8
MWAELFKVGNSAGMWLFVCFLVFICVFSVVVMDYLVSVGKTPVSSLSVSGKSLSGGRFLVKTRVCSVVGDSFPMDDPRRVILYEGFRFSMDVCSKLKELAVSEEHRLGVEKWEKIVEDSYLDSFNKLDFYILSLGCGCSVEFSEGAVDKGVVEVKNCLYAMFKVGVNMFKKSIKISMGGNKYGEIVVLFDVWFHTYLDLAKRSEGLKKVII
>Scapharca_gubernaculum_ORF8
MKLFKNVPQGAKKFKFYSGFYDFFLMFIFYFPIIFYEVLKKFFSGKSFNLSNDPLLIKTSISKKGGSSFPYGDNRRFILCESFYLSMKTIDKLTELAFNYPHKLKLLLLKNFLYFCYSKAFEELDEIIYSEINKKYNNFDEYIFKSLSKSVIINCIHGVNKLIFHQFMSFVSFLSGEAYSELFVLMDIWFHKKQELLKKCQAELVESSNKANGAK
>Scapharca_broughtonii_(4)_ORF8
MKFFTAVPKGANKNKSYPGYRSFFIMFVFYFPIIFFDVLSKSLNGKGFKLSDDPLKVKTSMSIKSGVNFPYNDPRRRLLCESFSFSMKMLDEMISLAINHPHLLELSLLKNFLCFSYAKAFECLDEVIISEMGYLSNINDLDSKGIGVMLVVSCVRGVNKLVFNQFLVFIRCLNGERYAEVIVLLDIWFHKNKEFMSKGFKG
>Scapharca_broughtonii_(5)_ORF8
MKFFTAVPKGANKNKSYPGYRSFFIMFVFYFPIIFFDVLSKSLNGKGFKLSDDPLKVKTSMSIKSGVNFPYNDPRRRLLCESFSFSMKMLDEMISLAINHPHLLELSLLKNFLCFSYAKAFECLDEVIVSEMGYLSNINDLDSKGIGVMLVVSCVRGVNKLVFNQFLVFIRCLNGERYAEVIVLLDIWFHKNKEFMSKGFKG
>Scapharca_broughtonii_(1)_ORF8
MKFFMAVPKGADKNKPYPGYRSFFIMFVFYFPIIFFDVLSKSLNGKSFELSDDPLMVKTSMSTKSGINFPYNDPRRRLLCESFYFSMKMLDEMISLAINHPHLLELSLLKNFLCFSYAKAFEYLDEVIVLEMGYLSNTNDLYNKGTGVMMVISCMRGVNKLVFNQFLVFIRCLNGERYAEVIVLLDIWFHKNKEFMSKGFKLKEIFTDMKD
>Scapharca_broughtonii_(2)_ORF8
MFVFYFPIIFFDVLSKSLNGKSFELSDDPLMVKTSMSTKSGINFPYNDPRRRLLCESFYFSMKMLDEMISLAINHPHLLELSLLKNFLCFSYAKAFEYLDEVIVLEMGYLSNTNDLYNKGTGVMMVISCMRGVNKLVFNQFLVFIRCLNGERYAEVIVLLDIWFHKNKEFMSKGFKLKEIFTDMKD
>Scapharca_broughtonii_(3)_ORF8
MKFFMAVPKGADKNKPYPGYRSFFIMFVFYFPIIFFDVLSKSLNGKSFELSDDPLMVKTSMSTKSGINFPYNDPRRRLLCESFYFSMKMLDEMISLAINHPHLLELSLLKNFLCFSYAKAFEYLDEVIVLEMGYLSNTNDLYNKGTGVMMVISCMRGVNKLVFNQFLVFIRCLNGERYAEVIVLLDIWFHKNKEFMSKGFKLKEIFTDMKD
>Scapharca_broughtonii_(6)_ORF8
MKFFTAVPKGANKNKSYPGYRSFFIMFVFYFPIIFFDVLSKSLNGKGFKLSDDPLKVKTSMSIKSGVNFPYNDPRRRLLCESFSFSMKMLDEMISLAINHPHLLELSLLKNFLCFSYAKAFECLDEVIVSEMGYLSNINDLDSKGIGVMLVVSCVRGVNKLVFNQFLVFIRCLNGERYAEVIVLLDIWFHKNKEFMSKGFKG
>Scapharca_cornea_ORF8
MKLFKNVPQGAKKFKFYSGFYDFFLMFIFYFPIIFYEVLKKFFSGKSFNLSNDPLLIKTSISKKGGSSFPYGDNRRFILCESFYLSMKTIDKLTELAFNYPHKLKLLLLKNFLYFCYSKAFEELDEIIYSEINKKYNNFDEYIFKSLSKSVIINCIHGVNKLIFHQFMSFVSFLSGEAYSELFVLMDIWFHKKQELLKKCQAELVESSNKANGAK
>Scapharca_globosa_ORF8
MGLKVVLIMVGMMNLFLFFLVVVLKLHSKIKEDKGLKIEKLDHSLFLEYNRKLMKTRVGEFAGDDFPWGDSRRLLLYEGFIVSMESCDSMMSVFPLEDKRCLEVENWKKMLCDFYVSSFNKLDNHIYYFSSGECEKWEKGDSGLKEVRVCFLKSFKVGLIVFKKLMKYSYGEQYAKVIVLFDVWYHTYKDLMKRCNSLKGD
>Scapharca_inaequivalvis_ORF8
LKSVFSTVPSGADKKSVYPSYRGFFSKFIFYVPIIFLDFIKKSFNGKGFKMSDDPLLVKTPASMKRGNSFPYNDPRRYLLCEGFSFSMKMLDQFIKLAINHPHMLELLLLKNFLCFCYIKTFEHLDKIIALEEESHSGSDNLGNTDIGVMVVNSCIHGTGKLVFNQFLVFISCLDGERYAEVVVLLDVWFHKTKEFMTKSSTLKK
>Scapharca_kagoshimensis_(2)_ORF8
MWKSFLAVPVGANKGKGYPGYRGFFASFFFYFPVIFFDVLKKSFNGKSFKLTDDPLMIKTLTSIKGGDKFPYDDSRRRLLCESFSFSMKMVDELIKLSINHPHLLEFLLLKNFLCFCYVKAFEELDELIFLEMTHSSNINDLGSKNAGMMLVISCMRGVNKLIFNQFLVFIRCLKGERYAEMVVLLDIWFHKNKEFMSKSFSVKGTSDGMEK
>Scapharca_kagoshimensis_(1)_ORF8
MCGKVLLAVPVGANKDKGYPGYRGFFASFFFYFPVIFFDVLKKSLNGKSFKLMNDPLMIKTLTSIKGGDKFPYDDSRRRLLCESFSFSMKMVDELISLSINHPHLLEFLLLKNFLCFCYVKTFEELDELIFLEMTHSSNINDLGSKNAGMMLVISCMRGVNKLIFNQFLVFIRCLKGERYAEMVVLLDIWFHKNKEFMSKSFSVKGTSDGMEK
