# Supplementary material for: A comparative analysis of mitochondrial ORFs provides new insights on expansion of mitochondrial genome size in Arcidae
Source: BMC Genomics. 2022 Dec 7;23:809. doi: 10.1186/s12864-022-09040-3 (PMC9727918; doi:10.1186/s12864-022-09040-3)
Supplement: Supplementary file 5 — Additional file 5 The Blastn and Blastx results of Scapharca broughtonii ORFs with nuclear genome. [file 12864_2022_9040_MOESM5_ESM.zip]

Archive with 2 entries (2 files):
- Additional file 5-a Scapharca_broughtonii_ORF_nucleargenome_blastn.pdf
- Additional file 5-b Scapharca_broughtonii_ORF_nucleargenome_blastx.pdf
